# Supplementary material for: Variations in bacterial diversity and community structure in the sediments of an alkaline lake in Inner Mongolia plateau, China
Source: PeerJ. 2023 Aug 21;11:e15909. doi: 10.7717/peerj.15909 (PMC10448878; doi:10.7717/peerj.15909)
Supplement: Supplemental Information 6 [file peerj-11-15909-s006.fasta]

>OTU1
TAATACGGAGGGTGCAAGCGTTAATCGGAATTACTGGGCGTAAAGCgcgcgTAGGTGGTTAGATAAGCGAGATGTGAAAGCCCCGGGCTTAACCTGGGAACGGCATTTCGAACTGTCTGGCTAGAGTGTGGTAGAGGGTAGTGGAATTTCCTGTGTAGCGGTGAAATGCGTAGATATAGGAAGGAACACCAGTGGCGAAGGCGGCTACCTGGACCAACACTGACACTGAGGTGCGAAAGCGTGGGGAGCAAACAGGATTAGATACCCTGGTAGTCCACGCCGTAAACGATGTCTACTAGCCGTTGGGACTCTTGAAGTCTTAGTGGCGCAGTTAACGCACTAAGTAGACCGCCTGGGGAGTACGGCCGCAAGGTTAAAACTCAAATGAATTGACGG
>OTU2
TAATACGTAGGTGGCAAGCGTTGTCCGGAATTATTGGGCGTAAAGCgcgcgcAGGCGGGAATCTAAGTCTATCTTAAAAGTGCGGGGCTCAACCCCGTGATGGGATAGAAACTGGGTTTCTTGAGTGTCGGAGAGGACAGTGGAATTCCCAGTGTAGCGGTGAAATGCGTAGATATTGGGAGGAACACCAGTGGCGAAGGCGACTGTCTGGACGATGTCTGACGCTGAGGCGCGAAAGCCAGGGTAGTGAACGGGATTAGATACCCCGGTAATCCTGGCCGTAAACGATGGGTACTAGGTGTCGGgggTATCGACCCCTCCGGTGCCGGAGTTAACGCAATAAGTACCCCGCCTGGGGAGTACGGCCGCAAGGTTGAAACTCAAAGGAATTGACGG
>OTU3
TAAGACAGAGGGTGCAAACGTTGTTCGGAATTACTGGGCGTAAAGCGCGTGTAGGCGGCTATGTAAGTCGGGCGTGAAATCCCACGGCTCAACCGTGGAAGTGCACCCGAAACTGCGTAGCTAGAGTCCTGGAGAGGAAGGTGGAATGCTTGGTGTAGAGGTGAAATTCGTAGATATCAAGCGGAACACCGGTGGCGAAGGCGGCCTTCTGGACAGTGACTGACGCTGAGACGCGAAAGCGTGGGGAGCAAACAGGATTAGATACCCTGGTAGTCCACGCCGTAAACGATGAGTGCTAGGTGTCACGGGCTTTGACCCTCGTGGTGCCGAAGCTAACGCGTTAAGCACTCCGCCTGGGGAGTACGGCCGCAAGGCTAAAACTCAAAGGAATTGACGG
>OTU4
TAATACGTAGGgggCGAGCGTTGTCCGGAATTACTGGGCGTAAAGGGCgcgcAGGCGGCCGGTCAAGTACTTGGTGAAAACGCCGGGCTCAACTCGGCGAGGCCCGAGTAGACTGATCGGCTGGAGACTCTCAGAGGCGAGTGGAATTCCCGGTGGAGTGGTGAAATGCGTAGAGATCGGGAGGAACACCAGTGGCGAAGGCGGCTCGCTGGgggAGGACTGACGCTGAGGCGCGAAAGCGTGGGGAGCAAACTGAATTAGATACTCAGGTAGTCCACGCTGTAAACGATGGACACTAGGTGTGGGAGGTATCGACCCCTTCCGTGCCGGAGCTAACGCACTAAGTGTCCCGCCTGGGGAGTACGGCCGCAAGGCTAAAACTCAAAGGAATTGACGG
>OTU5
TAATACGTAGGgggCAAGCGTTGTCCGGAATTATTGGGCGTAAAGAGCTCGTAGGCGGTTCTTTAAGTCGGATGTGAAATCTCAGGGCTCAACTCTGAAACTGCACCCGATACTGGAGAACTTGAGGCAGGTAGGGGAGATCGGAATTCCTGGTGTAGCGGTGAAATGCGCAGATATCAGGAGGAACACCGGTGGCGAAGGCGGATCTCTGGGCCTGTTCTGACGCTGAGGAGCGAAAGCGTGGGGAGCAAACAGGATTAGATACCCTGGTAGTCCACGCCGTAAACGATGGGTGCTAGGTGTGGgggATAATCCACTTCCTCCGTGCCGCAGCTAACGCATTAAGCACCCCGCCTGGGGACTACGGCCGCAAGGCTAAAACTTAAAGGAATTGACGG
>OTU6
TAATACGGAGGGTGCGAGCGTTAATCGGAATTACTGGGCGTAAAGCgcgcgTAGGCGGTCTGTTAAGTCGGATGTGAAATCCCCGGGCTTAACCTGGGAACTGCATCCGATACTGGCGGACTTGAGTACGAgagagGGAGGTAGAATTCCACGTGTAGCGGTGAAATGCGTAGATATGTGGAGGAATACCGGTGGCGAAGGCGGCCTCCTGGTTCGATACTGACGCTGAGGTGCGAAAGCGTGGGGAGCAAACAGGATTAGATACCCTGGTAGTCCACGCCGTAAACGATGTCAACTAGCCGTTGGGGAACTTGATTCCTTAGTGGCGTAGCTAACGCGCTAAGTTGACCGCCTGGGGAGTACGGCCGCAAGGTTAAAACTTAAAGGAATTGACGG
>OTU7
TAATACAGAGGGTGCAAGCGTTGTTCGGAATCATTGGGCGTAAAGGGCGTGTAGGCGGTTTGTTAAGTCATGtgtgAAATCCCTCGGCTCAACCGGGGAACGACGCATGAAACTGGCAAGCTAGAGTACCAAAGAGGggggTGGAATTCCCGGTGTAGCGGTGAAATGCGTAGATATCGGGAGGAACACCTGTGGCGAAGGCGGCCcccTGGTTGGATACTGACGCTGATACGCGAAAGCGTGGGGAGCAAACAGGATTAGATACCCTGGTAGTCCACGCTGTAAACGATGGGCACTAGGTGTCTGGGGTATTGACCcccTGGGTGCCGCAGCTAACGCATTAAGTGCCCCGCCTGGGGAGTACGGTCGCAAGATTAAAACTCAAAGGAATTGACGG
>OTU8
TAATACGGAATGTGCAAACGTTATTCGGAATCACTGGGCTTAAAGAGTCCGTAGGCGGCTTGTTAGGTGAGGTGTGAAATCCcccGGCTCAACCGAGGAATTGCGCTTCAAACCGGCGAGCTTGAGGAAGATAGAGGTGGGCGGAACTGATGGTGGAGCGGTGAAATGCGTTGATATCATCAGGAACACCGGAGGCGAAGGCGGCCCACTGGGTCTTTTCTGACGCTGAGGGACGAAAGCTAGGGGAGCGAACGGGATTAGATACCCCGGTAGTCCTAGCCTTAAACGATGAGCACTAGACCGAAGAACTTCCACAGTTttttGGTCGTAGCGAAAGTGTTAAGTGCTCCGCCTGGGGAGTATGGTCGCAAGGCTGAAACTCAAAGGAATTGACGG
>OTU9
TAATACGAAGGgggCTAGCGTTGCTCGGAATCACTGGGCGTAAAGGGCGCGTAGGCGGATATTTAAGTCGGgggTGAAAGCCCGGGGCTCAACCCCGGAATTGCCTCCGATACTGGGTATCTCGAGACCGGAAGAGGTAAGTGGAACTGCGAGTGTAGAGGTGAAATTCGTAGATATTCGCAAGAACACCAGTGGCGAAGGCGGCTTACTGGTCCGGTTCTGACGCTGAGGCGCGAAAGCGTGGGGAGCAAACAGGATTAGATACCCTGGTAGTCCACGCCGTAAACGATGAATGCCAGCTGTTGGGGAGCTTGCTCTTCAGTGGCGCAGCTAACGCTTTGAGCATTCCGCCTGGGGAGTACGGTCGCAAGGTTGAAACTCAAAGGAATTGACGG
>OTU10
TAATACGTGAGTCTCAAGCGTTACCCGGAATTATTGGGTGTAAAGGGTGCGTAGGTGGATTtttAAGTCAGGTATGAAAGACCGAAGCTCAACTTCGCGTTTGTGCTTGAAACTGGAAATCTAGAATCAGGGAGAGGTAAGCGGAATTCTCAGTGTAGGGGTGCAATCCGTAGATACTGAGAGGAACACCAAAAGCGAAGGCAGCTTACTGGAACTGTATTGACACTGAGGCACGAAAGCGTGGGGAGCAAAGAGGATTAGATACCCTCGTAGTCCACGCCCTAAACTATGATAACTAAGTGTTGCCTGTAGAGGCAGTGCTAAAGCTAACGCATTAAGTTATCCACCTGAGGAGTACGGTCGCAAGATTAAAACTTAAAGGAATTGACGG
>OTU11
TAATACGTAGGGAGCAAGCGTTGTCCGGAATTATTGGGCGTAAAGGGTGCGTAGGCGGCCTGGCAAGTCAAATGTGAAAAGCATCGGCTCAACCGATGCCCTGCCTTTGAAACTGTCAGGCTTGAGGATAAGAGAAGagagCAGAACTTCTGGTGTAGCGGTGAAATGCGTAGATATCAGGAAGAATACCAGTGGCGAAAGCGGCTctctAGCTTAATCCTGACGCTGAGGCACGAAAGCCGGgggAGTAAACCGGATTAGATACCCGGGTAATCCCGGCCGTAAACGCTGGACACTAGGTGTTGAGGGTTCGACTCCTTCAGTGCCGCAGTTAACGCATTAAGTGTCCCGCCTGGGGATTACGACCGCAAGGTTGAAACTCAAATGAATTGACGG
>OTU12
TAATACGGAGGGCGCAAGCGTTGTTCGGAATCACTGGGCGTAAAGCGCGTGCAGGCGGCTTGGTAAGTCGGGTGTGAAATCCCGGAGCTCAACTCCGGAACTGCACCCGATACTGCCTCGCTAGAGTCTCGGAGAGGATGGCGGAATTTCCGGTGTAGAGGTGAAATTCGTAGATATCGGAAGGAACACCAGCGGCGAAGGCGGCCATCTGGACGGTGACTGACGCTCAGACGCGAAAGCGTGGGGAGCAAACAGGATTAGATACCCTGGTAGTCCACGCTGTAAACGTTGGGTGCTAGGCGTCGTGGGTATTGACCcccGCGGTGCCGAAGCTAACGCATTAAGCACCCCGCCTGGGGAGTACGGTCGCAAGACTAAAACTTAAAGGAATTGACGG
>OTU13
TAATACAGAGGGTGCGAGCGTTAATCGGAATTACTGGGCGTAAAGCgcgcgTAGGCGGCTTTGCAAGTCGGGTGTGAAATCCCCAGGCTCAACCTGGGAACTGCATTCGAGACTGCATTGCTAGAGTATGGGAGAGGGAAGTGGAATTTCCGGTGTAGCGGTGAAATGCGTAGATATCGGAAGGAACATCAGTGGCGAAAGCGACTTCCTGGACCAATACTGACGCTCATGTGCGAAAGCGTGGGGAGCAAACAGGATTAGATACCCTGGTAGTCCACGCCATAAACGATGAGAACTAGATGTCGGGAGGGTCTGCCTCTCGGTGTCGTAGCTAACGCGTTAAGTTCTCCGCCTGGGGAGTACGGCCGCAAGGTTGAAACTCAAAGGAATTGACGG
>OTU14
TAATACGTAGGTGGCAAGCGTTGTCCGGATTTACTGGGCGTAAAGGGCGTGCAGGCGGTTCGTTAAGTTTGAGGTGAAAGCTCCCGGCTCAACTGGGAGAGGTCCTTGGATACTGGCGGACTTGAGGGAGGCAGAGGAAAGTGGAATTCCCGGTGTAGTGGTGATATGCGTAGATATCGGGAGGAACACCAGTGGCGAAGGCGGCTTTCTGGGCCTTACCTGACGCTGAGACGCGAAAGCGTGGGGAGCGAACCGGATTAGATACCCGGGTAGTCCACGCCGTAAACTATGGACACTAGGTGTGGggggTATCGACCcccTCCGTGCCGAAGCTAACGCAATAAGTGTCCCGCCTGGGGAGTACGGCCGCAAGGCTAAAACTCAAAGGAATTGACGG
>OTU15
TAATACGGAGGATGCGAGCGTTATCCGGAATCACTGGGTTTAAAGGGTGCGTAGGCTGTTTTGAAAGTCAGGAGTGAAAGGTTCCCGCTTAACGGGAGAAGTGCTTTTGATACTTTGGAACTGGAATAAGATTGAGGCTGGCGGAATGTGACATGTAGCGGTGAAATGCATAGATATGTCATAGAACACCAATTGCGAAGGCAGCTGGCTGGGTCTTTATTGACGCTGAGGCACGAAAGCGTGGGTAGCGAACAGGATTAGATACCCTGGTAGTCCACGCCCTAAACGATGCTAACTCGATGTTTGTCTCGTAGAGATGAGCGTCCAAGGGAAACCGTTAAGTTAGCCACCTGGGGAGTACGTCGGCAACGATGAAACTCAAAGGAATTGACGG
>OTU16
TAATACGTAGGgggCGAGCGTTGTCCGGAATTATTGGGCGTAAAGGGCACGTAGGCGGTCATGTATGTCAGACGTGAAACACGCGGGCTCAACCTGCGAGTTGCGTTTGAAACTGCATGGCTAGAGGGCAGGAGAAGGGGACGGAATTCCTGGTGTAGCGGTGAAATGCGTAGATATCAGGAAGAACGCCAGTGGCGAAAGCGGTCCCCTAGCCTGCATCTGACGCTGAGGTGCGAAAGCCAGGGTAGCGAACGGGATTAGATACCCCGGTAGTCCTGGCCGTAAACGATGGGTACTTGGTGTCGGgggTGACACTCCCTCGGTGCCGGAGTTAACGCGTTAAGTACCCCGCCTGGGGAGTACGGCCGCAAGGCTGAAACTCAAAGGAATTGACGG
>OTU17
TAATACGGAGGGTGCGAGCGTTGTTCGGAATTATTGGGCGTAAAGCGCACGTAGGCGGTCCGGTAAGTCTCACTGTGAAAGCCCGGGGCTCAACCCCGGGAGGCCAGGGGATACTGTCGGACTGGAGACAGGCAGAGGCTGGTAGAATTTCGGGTGTAGCGGTGGAATGCGTAGAGATCCGAAGGAATACCGGAGGCGAAGGCGGCCAGCTGGGCCTGATCTGACGCTGAGGTGCGAAAGCGTGGGGAGCGAACAGGATTAGATACCCTGGTAGTCCACGCCGTAAACGATGGGCACTAGATGCCGGTGGGAACGACCCCTTCGGTGTCGCAGCTAACGCATTAAGTGCCCCGCCTGGGGAGTACGGCCGCAAGGCTGAAACTTAAAGGAATTGACGG
>OTU18
TAATACGGAGGGTGCAAGCGTTGTTCGGAATTACTGGGCGTAAAGCGCGTGTAGGCGGGTATGCAGGTCAGACGTGAAAGCCCTCGGCTCAACCGAGGAAGTGCATCTGAAACCGCATATCTTGAGTACGAgagagGCAGATGGAATTCCCAGTGTAGAGGTGAAATTCATAGATATTGGGAAGAACACCGGTGGCGAAAGCGGTCTGCTGGCTCGATACTGACGCTGAGACGCGAAAGCGTGGGGAGCAAACAGGATTAGATACCCTGGTAGTCCACGCCGTAAACGATGTGCACTAGGTGTTGGgggTAATTAAACCCTCAGTGCCGCAGCTAACGCATTAAGTGCACCGCCTGGGGATTACGGTCGCAAGACTAAAACTTAAAGGAATTGACGG
>OTU19
TAAGACGGAGGGCGCAAGCGTTGTTCGGAATTACTGGGCGTAAAGCGCGTGCAGGCGGCCTTTTAAGTCCCTTGTGAAATTCCGGAGCTCAACTCCGGAGGTGCAAGAGATACTGGAAGGCTAGAGACCGGTAGAGGCTAGTGGAATTCCTGGTGTAGCGGTGGAATGCGTAGATATCAGGAGGAACACCGGTGGCGAAGGCGACTAGCTGGGCCGGGTCTGACGCTCATGCGCGAAAGCGTGGGGAGCAAACAGGATTAGATACCCTGGTAGTCCACGCCGTAAACGATGGGCACTAGATGCCGGGCCTTTCGACGGGTTCGGTGTCGCAGCTAACGCAATAAGTGCCCCGCCTGGGGAGTACGGCCGCAAGGCTGAAACTCAAAGGAATTGACGG
>OTU20
TAATACGGAGGGTGCGAGCGTTATTCGGAATTACTGGGCGTAAAGGGCGTGTAGGCGGCGATATAAGTCAGATGTGAAATCCCACGGCTTAACCGTGGAACTGCATTTGAAACTGTATGGCTTGGAGTGTGGGAGAGGGTAGCGGAATTCCCGGTGTAGGAGTGAAATCCGTAGATATCGGGAGGAACACCAGTGGCGAAGGCGGCTACCTGGACCATAACTGACGCTGAGACGCGAAAGCGTGGGGAGCAAACAGGATTAGATACCCTGGTAGTCCACGCTGTAAACGATGGATGCTAGGTGTCGGGGAGCAATTCTCGGTGCCGCAGTTAACGCGTTAAGCATCCCGCCTGGGGAGTACGGTCGCAAGGCTGAAACTTAAAGGAATTGACGG
>OTU21
TAATACAGAGGTGGCGAGCGTTGTTCGGATTTACTGGGCGTAAAGCGTGCGTAGGCGGCCTGtgtgtgtCGAACGTGAAATCCCGGGGCTCACCcccGGAAGTGCGTCCGAAACTACACGGCTAGGGTCCGGGAGGGGAGATCGGAATGCATGGTGTAGCGGTGAAATGCGTTGATATCATGCAGAACACCGGTGGCGAAGGCGGATCTCTGGAACGGTACCGACGCTGAGGCACGAAAGCGTGGGGAGCAAACAGGATTAGATACCCTGGTAGTCCACGCCGTAAACGGTGCGCACTTGGTGTGGGAGGAATAGACCCCTTCCGTGCCGCAGCAAACGCGATAAGTGCGCCGCCTGGGGAGTACGGCCGCAAGGTTAAAACTTAAAGGAATTGACGG
>OTU22
TAATACGGAGGGTGCTAGCGTTGTCCGGAATCACTAGGCGTAAAGGGTACGTAGGCGTCCCTGCAAGTCGGTTGTGAAATGCCCCTGCTTAACGGgggACCGTCAATCGAAACTGCGGGGATTGAGAGCAGAAGAGGAGAGCGGAATTCCTGGAGGAGCGGTGAAATGCGTAGATTTCAGGAGGAACACCTATGGCGAAGGCAGCTctctGGTCTGCTTCTGACGCTCAGGTACGAAAGCGTGGGGAGCGAACGGGATTAGATACCCCGGTAGTCCACGCCGTAAACGATGGATACTAGGTGGCGGGTAATCACTCGTTGCCGCAGCTAACGCGTTAAGTATCCCGCCTGGGGAGTACGGCCGCAAGGCTGAAACTTAAAGGAATTGACGG
>OTU23
TAATACGGAGGGTGCGAGCGTTAATCGGAATTACTGGGCGTAAAGCGCACGTAGGCGGCTTGTTAAGCAAGATGTGAAAGCCCAGGGCTCAACCTTGGAATAGCATTTTGAACTGGCAGGCTAGAGTTTTGAAGAGGGTGGTAGAATTTCCAGTGTAGCGGTGAAATGCGTAGATATTGGAAGGAATACCAGTGGCGAAGGCGGCCACCTGGTCAAaaaCTGACGCTGAGGAGCGAAAGCGTGGGGAGCAAACAGGATTAGATACCCTGGTAGTCCACGCTGTAAACGATGTCAACTAGTTGTTCGTTTCATAAATGAAGTGAGTAACGCAGCTAACGCACTAAGTTGACCGCCTGGGGAGTACGGCCGCAAGGTTAAAACTCAAATGAATTGACGG
>OTU24
TAATACGGgggAGGCAAGCGTTAATCGGAATCATTGGGCGTAAAGGGCgcgcAGGCGGTCTCTTAAGTCAGGTGTTAAATCCCACGGCTCACCCGTGGACCTGCGCCTGATACTGAGAGGCTCGAGTGTACCAGAGGCAAGCGGAATTCCCGGTGTAGCGGTGAAATGCGTAGATATCGGGAGGAACACCTGTGGCGAAGGCGGCTTGCTGGGGTACAACTGACGCTGAGGCGCGAAAGCCAGGGGAGCGAACGGGATTAGATACCCCGGTAGTCCTGGCCGTAAACGTTGTGCACTAGGTGTGGgggggTATCAACCCCTTCTGTGCCGTAGGTAACCCATTAAGTGCACCGCCTGGGGAGTACGACCGCAAGGTTGAAACTCAAAGGAATTGACGG
>OTU25
TAATACAGAGGAGCCAAGCGTTGTCCGGATTGACTGGGCGTAAAGCGCACGCAGGCGGTCTGGCGCGTGGGGTGTGAAATCTGGCCGCTTAACGGCCAGGCGCCATCCCATACGGCCGGACTGGAGGGCTGCAGAGGTCGATGGAATTGCCGGTGTAGTGGTGAAATGCGTAGAGATCGGCAGGAACACCCAGGgggAAACCAGTCGACTGGGCAGCACCTGACGCTGAGGTGCGAGAGCGTGGGGAGCGAACCGGATTAGATACCCGGGTAGTCCACGCCGTAAACGATGGCCACTCGGCCTTTGGgggCGGAATCTCCGTCCGTGGgggCCTTAGCTAACGCGGGAAGTGGCCCGCCTGGGAACTACGAGCGCAAGCTTAAAACTCAAAGGAATTGACGG
>OTU26
TAACACGTAGAGTGCAAGCGTTGTCCGGAATTATTGGGCGTAAAGGGTAGGCAGGCGGAGCTGCAAGTCGGATGTGAAAGTTCAGGGCTTAACCCTGAGATTGCGTTTGAAACTGTAGTTCTTGAGTACAGCAGAGGAGAGCGGAATTCCTGGAGTAGTGGTGAAATACGTAGATATCAGGAAGAACACCAGTGGCGAAGGCGGCTctctGGGCTGTTACTGACGCTCAGCTACGAAAGCTGGgggAGCGAACGGGATTAGATACCCCGGTAGTCCCAGCAGTAAACGATGGACACCAGGTGTTGGAGGTTCGAATCCTTCGGTGCCGCAGTTAACGCATTAAGTGTCCCGCCTGGGGATTACGGTCGCAAGACTGAAACTCAAAGGAATTGACGG
>OTU27
TAATACGTAGGgggCGAGCGTTGTCCGGAATTATTGGGCGTAAAGGGCACGCAGGCGGTGGGGCAAGTCATGCGTGAAATTCGCAGGTTCAGCCTGCGGAGGGCGTGTGAAACTGTTCTGCTAGAGTGCAGGAGAGGAGGACGGAATTCCTGGTGTAGCGGTGAAATGCGTAGATATCAGGAAGAACACCAGTGGCGAAGGCGGTCCTCTGGCCTGCAACTGACGCTGAGGTGCGAAAGCCAAGGTAGCGAACGGGATTAGATACCCCGGTAGTCTTGGCTGTAAACGATGGGTACTGGGTGTTGGgggTGACACTCCCTCAGTGCCGCAGTTAACGCGTTAAGTACCCCGCCTGGGGAGTACGGCCGCAAGGCTGAAACTCAAAGGAATTGACGG
>OTU28
TAATACGGAGGTGGCTAGCGTTGTTCGGAATTACTGGGCGTAAAGGGCGCGTAGGCGGCTTTGCAAGTCAGATGTGAAAGCCCCGGGCTTAACTCGGGAACTGCATCTGAAACTGCTTAGCTTGAGTCCTGGAGGgggTAGTGGAATTCCCAGTGTAGCGGTGAAATGCGTAGATATTGGGAGGAACACCTGCGGCGAAGGCGGCTACCTGGACAGTGACTGACGCTGAGGCGCGAAAGCTAGGGGAGCGAACGGGATTAGATACCCCGGTAGTCCTAGCCGTAAACGATGGGCACTTGGTGTTGGgggTATTGAGTCCCTCGGTGCCGGAGTTAACACGTTAAGTGCCCCGCCTGGGGAGTACGGTCGCAAGACTGAAACTCAAAGGAATTGACGG
>OTU29
TAAGACGGAGGGTGCAAACGTTGTTCGGAATCACTGGGCGTAAAGGGCGCGTAGGCGGATCTGTAAGTCGGGAGTGAAAACTCGGGGCTCAACCCCGAGCCTGCTTCCGAAACTGCAAGTCTTGAGGACTGGAGAGGAAAGTGGAATTCCCGGTGTAGCGGTGGAATGCGTAGATATCGGGAGGAACATCAGTGGCGAAGGCGACTTTCTGGACAGTTCCTGACGCTGAGGCGCGAAAGCTAGGGGAGCAAACAGGATTAGATACCCTGGTAGTCCTAGCTGTAAACGATGAGTGCTAGATGGTGGAAGTTTCAACGCTTTCACTGTCGCAGCTAACGCATTAAGCACTCCGCCTGGGGAGTACGGCCGCAAGGTTGAAACTCAAATGAATTGACGG
>OTU30
TAAGACGGAGGGTGCTAGCGTTGTTCGGAATCACTGGGCGTAAAGGGCgcgcAGGCGGTCCGCCGCGTCGAGGGTGAAAGCCCGGGGCTCAACCCCGGAACTGCCTTCGATACGGGCGGGCTGGAGGCCGGGAGAGGAGAGCGGAATACCCAGTGTAGAGGTGAAATTCGTAGATATTGGGTGGAACACCGGTGGCGAAGGCGGCTctctGGTCCGGACCTGACGCTGAGGCGCGAAAGCGTGGGGAGCAAACAGGATTAGATACCCTGGTAGTCCACGCCCTAAACGATGtgtgCTGGATGTCGGggggCTTGCCCTTCGGTGTCGGAGCTAACGCGTTAAGCACACCGCCTGGGGAGTACGGCCGCAAGGTTAAAACTCAAAGGAATTGACGG
>OTU31
TAATACAGAGGGTGCAAGCGTTAATCGGAATTACTGGGCGTAAAGCGTGCGTAGGTGGTTCTTTAAGTCAGGTGTGAAATCCCTGGGCTCAACCTAGGAACTGCATTTGATACTGGAGAGCTAGAGTGTGGTAGAGGATAGTGGAATTCCCGGTGTAGCGGTGAAATGCGTAGATATCGGGAGGAACACCAGTGGCGAAGGCGGCTATCTGGACCAACACTGACACTGAGGCACAAAAGCGTGGGTAGCAAACAGGATTAGATACCCTGGTAGTCCACGCCGTAAACGATGGGCACTAGACGTCGGAAGGTTTAATCCTTTTGGTGTCGCAGCTAACGCAATAAGTGCCCCGCCTGGGGAGTACGGCCGCAAGGTTAAAACTTAAAGGAATTGACGG
>OTU32
TAATACGAAGGgggCTAGCGTTGTTCGGAATTACTGGGCGTAAAGCGCACGTAGGCGGATTGTTAAGTCGGgggTGAAATCCCAGGGCTCAACCCTGGAACTGCCTCCGATACTGGCATTCTCGAGTCCGGGAGAGGTGAGTGGAATTCCGAGTGTAGAGGTGAAATTCGTAGATATTCGGAAGAACACCAGTGGCGAAGGCGGCTCACTGGCCCGGAACTGACGCTGAGGTGCGAAAGCGTGGGGAGCAAACAGGATTAGATACCCTGGTAGTCCACGCCGTAAACGATGGATGCTAGCCGTTGGCCAGCTTGCTGGTCAGTGGCGCCGCTAACGCTTTAAGCATCCCGCCTGGGGAGTACGGTCGCAAGATTAAAACTCAAAGGAATTGACGG
>OTU33
TAATCCCGGCAGTCCAAGTAGTAGCCACATTTATTGGGTCTAAAACATCCGTAGCTTGCTTTGCAAGTCTTTTGTGAAATTTCAAGTCTTAAGCTTGGAGCGTGCAAAAGATACTGCATCGCTAGAGACTGGAAGATGTAAGGAGTACAATCAAGGTAGCAGTAAAATGCTTTGATCTTGGTTGGACTAACGATTAGCGAAGGCACCTTACAATTACAGTTCTGACAGTGAGGGATGAAAGCTAGGGGCGCAAAACGGATTAGATACCCGTGTAGTCCTAGCTGTAAACACTGCACACTAAACATCAGTACCTCTTCGGGAGGTATTGGTGCTGCAGGGAAGCCGAAGAGTGTGCTACCTGGGAAGTATAGTCGCAAGACCGAAACTCAAAGGAATTGACGG
>OTU34
TAAGACGTAGGgggCGAGCGTTGTCCGGAATTACTGGGCGTAAAGGGCGTGTAGGCGGCCTTTCAAGTCAGCTGTGAAATTCCCCGGCTCAACCGGgggCCTGCAGTTGAAACTGGCGGGCTTGAGTGCAGGAGAGGAAGGTGGAATTCCCGGTGTAGCGGTGAAATGCGTAGATATCGGGAGGAACACCGGTGGCGAAGGCGGCCTTCTGGCCTGCAACTGACGCTGAGGCGCGAAAGCCAGGGGAGCAAACAGGATTAGATACCCTGGTAGTCCTGGCTGTAAACGCTGGGTACTAGGTGTAGGGAGCTTAGATGCTTTCTGTGCCGTAGTTAACGCATTAAGTACCCCGCCTGGGGAGTACGATCGCAAGGTTGAAACTTAAAGGAATTGACGGG
>OTU35
TAATACGTAGGGTGCGAGCGTTAATCGGAATTACTGGGCGTAAAGGGTGCGCAGGCGGCCCCGCAAGTCAGGCGTGAAATCCCCGAGCTTAACTTGGGAATTGCGTTTGAAACTACGAGGCTGGAGTGTGGCAGAGGGAGGTGGAATTCCACGTGTAGCGGTGAAATGCGTAGATATGTGGAGGAACACCGATGGCGAAGGCAGCCTCCTGGGCCAACACTGACGCTCATGCACGAAAGCGTGGGGAGCAAACAGGATTAGATACCCTGGTAGTCCACGCCCTAAACTATGTCTACTAGTTGTTGGgggAGTTAAATCCCTTAGTAACGCAGCTAACGCGAGAAGTAGACCGCCTGGGGAGTACGGTCGCAAGATTAAAACTCAAATGAATTGACGG
>OTU36
TAATACGTAGGgggCAAGCGTTGTCCGGAATTATTGGGCGTAAAGCgcgcgcAGGCGGTTGTTTAAGTCTGGTGTTTAAACCATGGGCTCAACTCATGGTCGCACTGGAAACTGGGCAACTTGAGTGCAGAAGAGGAGAGTGGAATTCCACGTGTAGCGGTGAAATGCGTAGATATGTGGAGGAACACCAGTGGCGAAGGCGACTctctGGGCTGTAACTGACGCTGAGGCGCGAAAGCGTGGGGAGCAAACAGGATTAGATACCCTGGTAGTCCACGCCGTAAACGATGAATGCTAGGTGTTAGGGGTTTCGATACCCTTGGTGCCGAAGTTAACACATTAAGCATTCCGCCTGGGGAGTACGGTCGCAAGACTGAAACTCAAAGGAATTGACGG
>OTU37
TAATACAGAGGTGGCGAGCGTTATTCGGAATTATTGGGCGTAAAGGGCGCGTAGGCGGCCAAGCAAGTCCTGGGTGAAATCCCTCGGCTCAACCGAGGAACTGCCTCGGAAACTGCATGGCTCGAGGCCGGGAGAGGGTAGCGGAATTCCCAGTGTAGCGGTGAAATGCGTAGATATTGGGAGGAACACCGGTGGCGAAGGCGGCTACCTGGACCGGTTCTGACGCTGATGCGCGAAAGCGTGGGGAGCAAACAGGATTAGATACCCTGGTAGTCCACGCTGTAAACGATGGGTGCTCGGTGTCGCGGGTATCGACCCCTGCGGTGCCTTAGCTAACGCGTTAAGCACCCCGCCTGGGGAGTACGGTCGCAAGGCTGAAACTCAAAGGAATTGACGG
>OTU38
TAATACGAAGGgggCTAGCGTTACTCGGAATTACTGGGCGTAAAGGGCGCGTAGGCGGCGCGATAAGTCAGGCGTGAAATTCCCGGGCTCAACCTGGGGACTGCGCTTGAGACTGTTGTGCTAGAGGATGGAAGAGGGTCGTGGAATTCCCAGTGTAGAGGTGAAATTCGTAGATATTGGGAAGAACACCGGTGGCGAAGGCGGCGACCTGGTCCATTACTGACGCTGAGGCGCGACAGCGTGGGGAGCAAACAGGATTAGATACCCTGGTAGTCCACGCCGTAAACGATGTGCGCTGAATGTTGGGGTCCTTAGGATCTCAGTGTTGTAGCTAACGCGGTAAGCGCACCGCCTGGGGAGTACGGCCGCAAGGTTGAAACTCAAATGAATTGACGG
>OTU39
TAATACGGAGGATGCAAGCGTTATCCGGATTTACTGGGTTTAAAGGGTGCGCAGGCGGAACGATCAGTCAGTGGTGAAATCtctcGGCTTAACCGGGAAACTGCCATTGATACTATCGTTCTTGAGTCCAGTTGAAGTAGGCGGAATGTAGCATGTAGCGGTGAAATGCTTAGATATGCTACAGAACACCGATAGCGAAGGCAGCTTACTAAACTGAAACTGACGCTCAGGCACGAAAGCGTGGGTAGCAAACAGGATTAGATACCCTGGTAGTCCACGCCCTAAACGATGATCACTCGTTGTTGGCAATACATCGTCAGCGACTAAGCGAAAGCATTAAGTGATCCACCTGGGGAGTACGATCGCAAGGTTGAAACTTAAAGGAATTGACGG
>OTU40
TAATACGTAGGgggCGAGCGTTGTCCGGAATTACTGGGCGTAAAGGGCGTGCAGGCGGCCGATTAAGTCAGGTGTGAAAATCCAGGGCTCAACTCTGGGTCTGCACTTGAAACTGGACGGCTTGAGGATAGGAGAGGGGAGCGGAATTCCCGGTGTAGCGGTGAAATGCGTAGATATCGGGAGGAACACCAGTGGCGAAGGCGGCTCCCTGGACTAGTCCTGACGCTGAGGCGCGAAAGCTAGGGGAGCGAACAGGATTAGATACCCTGGTAGTCCTAGCCGTAAACGATGGGCACTAGGTGTGGGAGGTATCGACCCCTCCCGTGCCGCAGCAAACGCATTAAGTGCCCCGCCTGGGGAGTACGATCGCAAGGTTGAAACTCAAAGGAATTGACGG
>OTU41
TAATACGAGGGGTGCAAACGTTATTCGGATTTATTGGGTGTAAAGGGTGCGTAGACGGTATGTTAAGTTCGTCGTTAAATCTCTTGGCCTAACCAAGAGCTTGCGATGAAAACTGGTGTGCTTGAGTGTGGAAGagagaAGTGGAATTCTCGGAGTAGCGGTAAAATGCGTAGATCTCGAGAGGAACACCGATGGCGAAGGCAGCTTCTTGGTCCACTACTGACGTTGAGGCACGAAAGCGTGGGGAGCAAACAGGATTAGATACCCTGGTAGTCCACGCTGTAAACGATGATCACTAGATGTTGGTTCTGCTTTGCAGAATCGGTATCGAAGCTAACGCGATAAGTGATCCACCTGGGAAGTACGGTCGCAAGATTAAAACTCAAATGAATTGACGG
>OTU42
TAACACCAGAGCCACGAGTGGGGACCGCTATTATTGGGCCTAAAGCGTTCGTAGCCGGCCGAGTAAATCTCCTGTGAAATCGTTGTGCCTAACATAACGGCgcgcAGGAgagaCTGCTCGGCTTGGGACCGGGAGGCGTATGAGGTATTCTGGgggTAGCGGTAAAATGCGATAATCCTCAGAGGACCACCTGTGGCGAAGGCGTCATACGAGAACGGATCCGACGGTGAGGGACGAAAGCTAGGGGAGCGAACCGGATTAGATACCCGAGTAGTCCTAGCAGTAAACTCTGCGAGCCAGGTGTCGCGCATTCTACGGGAGTGCGCGGTGTCGAAGAGAAGTCGTTAAGCTCGCCGCCTGGGAAGTACGGTCGCAAGGCTGAAACTCAAATGAATTGACGG
>OTU43
TAATACGTAGGTGGCGAGCGTTGTCCGGAATCATTGGGCGTAAAGAGCGCGTAGGTGGCTTGTCAGGTCCGGTGTGAAATCCTGGAGCTTAACTCCAGGCGTGCATCGGAAACCGGCTTGCTAGAGTCTGGGAGAGGAGAGTGGAATTCCTGGTGTAGCGGTGAAATGCGTAGATATCAGGAGGAACACCGGTAGCGAAGGCGGCTctctGGAACAGTACTGACACTGAGGCGCGAAAGCTAGGGGAGCAAACAGGATTAGATACCCTGGTAGTCCTAGCCGTAAACGATGGACACTAGGTGTCGGgggTGTCGACTCCCTCGGTGCCGAAGCTAACGCATTAAGTGTCCCGCCTGGGGAGTACGGCCGCAAGGCTAAAACTCAAAGGAATTGACGG
>OTU44
TAATACATAGGgggCGAGCGTTATCCGGAATTATTGGGCGTAAAGCGTGCGTAGGCGGTCATTTAAGTCTAATCTGAAATCCCACGGCTTAACCGTGGAGGGTGGTTAGAAACTGGATGGCTTGAATACATCAGAGGTAAGTGGAATTCCAAGTGTAGCGGTGGAATGCGTAGATATTTGGAGGAACACCAGTGGCGAAGGCGGCTTACTGGGATGGGATTGACGCTGAGGCACGAAAGCGTGGGGAGCAAACAGGATTAGATACCCTGGTAGTCCACGCCGTAAACGATGAGCACTAAGTGTCGGTTGAAAGATCGGTGCTGTAGCTAACGCATTAAGTGCTCCGCCTGGGGAGTACGGTCGCAAGACTGAAACTTAAATGAATTGACGG
>OTU45
TAAGACAGAGGgggCAAGCGTTGCTCGGAATCACTGGGCGTAAAGGGCGCGTAGGCGGGAGGTCAAGTCGGTCGTGAAATCTCCGGGCTCAACCCGGAGGAGTCGGCCGAAACTGGTCTTCTTGAGGGAGGCAGAGGAGTCTGGAATTCCCGGTGTAGCGGTGAAATGTGTAGAGATCGGGAGGAACACCGGTGGCGAAGGCGGGACTCTGGGCCTACCCTGACGCTGAGGCGCGAAGGCGTGGGGAGCAAACGGGATTAGATACCCCGGTAGTCCACGCGGTAAACGATGACGACTAGGTGTGGgggggTTCAGTCCCTTCCGTGCCGCAGCTAACGCATTAAGTCGTCCGCCTGGGGAGTACGGCCGCAAGGTTGAAACTCAAATGAATTGACGG
>OTU46
TAATACGGggggTGCTAGCGTTAATCGGAATTATTGGGCGTAAAGGGCGCGTAGGCGGCTCTATAAGTCAGGTGTGAAAGCCCGGGGCTCAACCCCGGAAGTACGTTTGATACTATAGAGCTTGAGTATGGGAGAGGGAAGTGGAATTCCTGGTGTAGCGGTGAAATGCGTAGATATCAGGAGGAACACCGGTGGCGAAGGCGACTTCCTGGACCAATACTGACGCTCAGGCGCGAAGGCGTGGGTAGCAAACAGGATTAGATACCCTGGTAGTCCACGCAGTAAACGGTGATCACTAGGTGTAGCGGGTTtttACCcccGCTGTGCCGCAGCTAACGCATTAAGTGATCCGCCTGGGGAGTACGATCGCAAGGTTAAAACTCAAAGGAATTGACGG
>OTU47
TAACACGGgggTGGCGAGCGTTGTCCGGAATTACTAGGCGTAAAGTGTAATAAGGCGGAATTGTAAGTCAGATGTAAAAGGCACCGGCTCAACCGGTGTGAGGCATTTGATACTGCATTTCTGGAGTAAGGCAGAGGGAGACGGAATTCCTGGTGTAGCGGTGGAATGCGTAGATATCAGGAAGAACACCAAAGGCGCAGGCAGTCTTCCATCCCATTACTGACGCTGACTTACGAAGGTGTGGGTATCGAACAGGATTAGATACCCTGGTAGTCCAcacaGTAAACGATAAGCACTAGGTGTTGGAGATGTACAAAGTCATCAGTGCCGTAGCTAACGCGTTAAGTGCTTCGCCTGGGGAGTACGATCGCAAGGTTTAAACTTAAATGAATTGACGG
>OTU48
TAATACGGAGAAGGCAAGCGTTACCCGGAATTACTGGGCGTAAAGCGTTGCGTAGGCGGTCCGTTAAGTGAAGTGCGAAACCTTATGGCTCAACCATAAGCTTGTATTTCAAACTAGCGGACTAGAGGACAGGAGAGGTGAGTGGAATTGCTTATGTAGGAGTGATATCCGTAGATATAAGCAGGAACACCAATGGCGAAGGCAGCTCACTGGACTGATCCTGACGCTGAGGCACGAAAGCGTGGGGAGCGAACCGGATTAGATACCCGGGTAGTCCACGCCGTAAACGATGGATACTAGCTGTTGGggggTATCGACCCCTCCCAGTAGCAAAGCTAACGCGTTAAGTATCCCGCCTGGGGAGTACGGCCGCAAGGCTAAAACTCAAAGGAATTGACGG
>OTU49
TAATACAGAGGGTGCGAGCGTTGTCCGGAATCACTGGGCGTAAAGGGCGCGTAGGCGGCTGGGTAAGTAAGGGGTGAAATCTCACGGCTCAACCGTGGGGCTGCCTCTTCGACTGCCCGGCTCGAGCATGACAGAGGTCGGTGGAATTCCCGGTGTAGCGGTGGAATGCGTAGAGATCGGGAAGAATATCGGTGGCGAAGGCGGCCGACTGGGTCATTGCTGACGCTGAGGCGCGACAGCGTGGGGAGCAAACAGGATTAGATACCCTGGTAGTCCACGCCGTAAACGATGGGTACTAGGCGTCGGggggAGCGACCCCTTCGGTGCCGTCGCTAACGCAATAAGTACCCCGCCTGGGGAGTACGGCCGCAAGGCTGAAACTCAAAGGAATTGACGG
>OTU50
TAATACGTAGGgggCTAGCGTTGTCCGGAATCATTGGGCGTAAAGCgcgcgTAGGCGGCCAGATAAGTCCGGTGTGAAAGTCACAGGCTCAACCTGTGAATGCCGCTGGAAACTGTCTGGCTAGAGTCCGGAAGGGGCGAGTGGAATTCCTGGTGTAGCGGTGAAATGCGCAGATATCAGGAGGAACACCAATGGCGAAGGCAGCTCGCTGGGACGGTACTGACGCTGAGGCGCGAAAGCGTGGGGAGCAAACAGGATTAGATACCCTGGTAGTCCACGCCGTAAACGATGGGCACTAGGTGTCGGAGGTGTCGACTCCTCCGGTGCCGAAGCTAACGCATTAAGTGCCCCGCCTGGGGAGTACGGCCGCAAGGCTAAAACTCAAAGGAATTGACGG
>OTU51
TAAAACGTAGGTACCGAGCGTTATCCGGATTTACTGGGCGTAAAGCGTGTTCAGGCGGTCTAGCAAGTCGGGCATGAAATCTCTGGGCTCAACCCGGAGGGGTTGTCCGATACTGCTGGGCTTGAGGGCAGCAGAGGGTGGTGGAATTCCGGGTGTAGTGGTGAAATGCGTAGATATCCGGAGGAACACCAGTGGCGAAGGCGGCCACCTGGGCTGTACCTGACGCTCAAACACGAAAGCTAGGGGAGCGAACGGGATTAGAAACCCCGGTAGTCCTAGCCGTAAACGATGTTGACTAGGTGTCGACGGTCTAAACCCCGCCGGTGCCGGAGCTAACGCACGAAGTCAACCGCCTGGGGACTACGGCCGCAAGGTTAAAACTTAAAGGAATTGACGG
>OTU52
TAATACGAAGGgggCTAGCGTTGTTCGGAATTACTGGGCGTAAAGCGTATGCAGGCGGACTTtttAGTCGGgggTGAAATCCCGAGGCTCAACCTCGGAACTGCCTTCGATACTGGAAGTCTTGAGTCCGGGAGAGGTGAGTGGAACTCCGAGTGTAGAGGTGAAATTCGTAGATATTCGGAAGAACACCAGTGGCGAAGGCGGCTCACTGGCCCGGTACTGACGCTGAGATACGAAAGCGTGGGGAGCAAACAGGATTAGATACCCTGGTAGTCCACGCCGTAAACGATGGGTGCTAGCCGTCGGAGAGCTTGCTCTTCGGTGGCGCAGCTAACGCTTTAAGCACCCCGCCTGGGGAGTACGATCGCAAGATTAAAACTCAAATGAATTGACGG
>OTU53
TAATACGTAGGTGGCGAGCGTTATTCGGATTTACTGGGCGTAAAGGGTTCGTAGGgggCTTGGCCAGTCCGGTGTGAAAGCCCGCGGCTCAACCGCGGAACTGCACTGGAAACTGCCGAGCTGGAGTGCGCGAGAGGAAAGCGGAATTCCGGGTGTAGCGGTGGAATGCGTAGATATCCGGAAGAACACCGGCGGCGAAGGCGGCTTTCTGGCGCGTCACTGACCCTGAGGGACGAAAGCGTGGGTAGCAAACAGGATTAGATACCCTGGTAGTCCACGCCGTAAACGTTGTGCGCTCGATGCGGGATCGGCCGTTCCGGTCGTTTCCGTGTCCAAGCTAACGCGTTAAGCGCACCGCCTGGGGACTACGGTCGCAAGGCTAAAACTCAAATGAATTGACGG
>OTU54
TAATACGTAGGgggCGAGCGTTGTCCGGAATTATTGGGCGTAAAGGGCACGCAGGCGGTCATGCAAGTCAGGCGTGAAATTCGCGGGCTCAACCTGCGGAGTGCGTTTGAAACTGCATGACTGGAGTGCAGGAGAGGAGAGCGGAACTCCTGGTGTAGTGGTGAAATACGTAGATATCAGGAGGAACACCAGTGGCGAAGGCGGCTctctGGTCTGCAACTGACGCTGAGGTGCGAAAGCCAGGGGAGCGAACGGGATTAGATACCCCGGTAGTCCTGGCTGTAAACGCTGGGTACTAGGTGTTGGAGGCTAACAAGCCATCAGTGCCGGAGTTAACGCATTAAGTACCCCGCCTGGGGATTACGGCCGCAAGGCTGAAACTCAAATGAATTGACGG
>OTU55
TAATACAGAGGGTGCAAGCGTTAATCGGAATTACTGGGCGTAAAGCgcgcgTAGGTGGTTTGTTAAGTTGGATGTGAAATCCCCGGGCTCAACCTGGGAACTGCATTCAAAACTGACTGACTAGAGTATGGTAGAGGGTGGTGGAATTTCCTGTGTAGCGGTGAAATGCGTAGATATAGGAAGGAACACCAGTGGCGAAGGCGACCACCTGGACTAATACTGACACTGAGGTGCGAAAGCGTGGGGAGCAAACAGGATTAGATACCCTGGTAGTCCACGCCGTAAACGATGTCAACTAGCCGTTGGAAGCCTTGAGCTTTTAGTGGCGCAGCTAACGCATTAAGTTGACCGCCTGGGGAGTACGGCCGCAAGGTTAAAACTCAAATGAATTGACGG
>OTU56
TAATACGTACTGGGCGAACGTTATTCGGAATCACTGGGCTTAAAGGGTGCGTAGGCGGCCTTCCAGGTCCGGTGTGAAATCTCACGGCTCAACCGTGAAACTGCGCTGGAAACCGGGAGGCTTGAGTGTGCTAGGGGTgtgtgGAACTTCCAGTGGAGCGGTGAAATGTGTTGATATTGGAAGGAACGCCGGTGGCGAAAGCGACacacTGGGGCATAACTGACGCTGAGGCACGAAAGCTAGGGTAGCGAACGGGATTAGATACCCCGGTAGTCCTAGCCGTAAACGCTGAGTACTAGTTGGGAGGGGTTTCGGCCTCTCCGGACGCAGAGAAATCACTAAGTACTCCGCCTGGGGAGTATGGTCGCAAGGCTGAAACTTAAAGGAATTGACGG
>OTU57
TAATACGAAGGGTGCAAGCGTTGTTCGGATTTATTGGGCGTAAAGCgcgcgTAGGCGGACCTGCAAGTCAGATGTGAAATCTCGGGGCTCAACCTCGAAACTGCGTCTGAAACTACAGGTCTAGAATCTTGGAGGgggAAGGGGAATTTCGCATGTAGGGGTAAAATCCGTAGATATGCGAAGGAACACCAGAGGCGAAGGCGCCTTCCTGGACAAGTATTGACGCTGAGGCGCGAAAGCGTGGGGATCAAACAGGATTAGATACCCTGGTAGTCCACGCTGTAAACGATGAATACTAGATATTGCAGGATTTGACCCCTGCAGTGTCGTAGCTAACGCGTTAAGTATTCCGCCTGGGAAGTACGGTCGCAAGACTAAAACTCAAAGGAATTGACGG
>OTU58
TAATACGGggggggCAAGCGTTGTTCGGAATTATTGGGCGTAAAGGGCGTGTAGGCGGTGCGGTAAGTCTTCTGTGAAAACTCCGGGCTCAACCCGGAGCCTGCAGGGGAAACTGCCGTGCTTGAGTGTGGGAGAGGAGAGTGGAATTCCCGGTGTAGCGGTGAAATGCGTAGATATCGGGAGGAACACCCGTGGCGAAAGCGGCTctctGGACCACAACTGACGCTGAGACGCGAAAGCTAGGGGAGCAAACAGGATTAGATACCCTGGTAGTCCTAGCCCTAAACGATGGATGCTTGGTGTGGCGGGTACCCAATCCCGTCGTGCCGGAGCTAACGCGTTAAGCATCCCGCCTGGGGAGTACGGTCGCAAGGCTGAAACTCAAATGAATTGACGG
>OTU59
TAATACGAAGGGTGCAAGCGTTACTCGGAATTACTGGGCGTAAAGCGTGCGTAGGTGGTTGTTTAAGTCTGCTGTGAAAGCCCTGGGCTCAACCTGGGAATTGCAGTGGATACTGGGCGACTAGAGTGTGGTAGAGGATAGTGGAATTTCCGGTGTAGCAGTGAAATGCGTAGAGATCGGAAGGAACATCTGTGGCGAAGGCGACTATCTGGGCCAACACTGACACTGAGGCACGAAAGCGTGGGGAGCAAACAGGATTAGATACCCTGGTAGTCCACGCCCTAAACGATGCGAACTGGATGTTGGGTGCAACTTGGCACCCAGTATCGAAGCTAACGCGTTAAGTTCGCCGCCTGGGGAGTACGGTCGCAAGACTGAAACTCAAAGGAATTGACGG
>OTU60
TAATACGTAGGgggCAAGCGTTGTCCGGATTTATTGGGCGTAAAGCGCGTGTAGGCGGCCAGACAGGTCTGTTGTGAAAACTAGAGGCTCAACCTCTAGACGTCGATGGAAACCGTCTGGCTAGAGTCCGGAAGAGGAGAGTGGAATTCCTGGTGTAGCGGTGAAATGCGCAGATATCAGGAAGAACACCTATGGCGAAGGCAGCTctctGGGACGGTACTGACGCTGAGACGCGAAAGCGTGGGGAGCGAACAGGATTAGATACCCTGGTAGTCCACGCCGTAAACGATGGGTGCTAGGTGTGGGAGGTGTCGACTCCTTCCGTGCCGAAGCTAACGCATTAAGCACCCCGCCTGGGGAGTACGGCCGCAAGGCTAAAACTCAAAGGAATTGACGG
>OTU61
TAAGACGAACCGTGCGAACGTTATTCGGAATCATTGGGCTTAAAGAGCGCGTAGGCGGCGCTGCAAGTCGAAGGTGAAATCCCACCGGCTCAACCGTGGAATCGCCTGCGAAACTGCAGCACTTGAGGGAGCTAGGGGCATGTGGAACTTCCGGTGGAGCGGTGAAATGTGTTGATATCGGAGGGAACGCCAGTGGCGAAAGCGGCATGCTGGATCTCTACTGACGCTGAGGCGCGAAAGCCAGGGTAGCGAACGGGATTAGATACCCCGGTAGTCCTGGCCCTAAACGATGGGCACTGGGTAGGAAGCGCTCCGATGGCGCCTCCTGCCGAAGCAAAAGTGTTAAGTGCCCCGCCTGGGGAGTATGGTCGCAAGGCTGAAACTCAAAGGAATTGACGG
>OTU62
TAATACGGAGGTGGCTAGCGTTGTTCGGAATGACTGGGCGTAAAGGgggCGCAGGCGGCCTTGTAAGTCTGAAGTGAAAGCCCGGGGCTTAACCTCGGGATGGCTTTGGATACTGCTGGGCTTGAGTACGGGAGAGGAAGGCGGAATTCCAGGTGTAGCGGTGAAATGCGTAGATATCTGGAGGAACACCGGTGGCGAAAGCGGCCTTCTGGCCCGATACTGACGCTGAGGCCCGAAAGCGTGGGGAGCAAACAGGATTAGATACCCTGGTAGTCCACGCCACAAACGTTGTGCGCTAGGTGTAGGAGGTATTCGACCCCTTCTGTGCCGCAGCTAACGCATTAAGCGCACCGCCTGGGGAGTACGGCCGCAAGGCTGAAACTTAAATGAATTGACGG
>OTU63
TAAAACGTAGGAGGCGAGCGTTATCCGGAGTTACTGGGCGTAAAGCGCGTGTAGGCGGTTCGGTAAGTGGCTGGTGAAAGTGCCTGGCTCAACCAGGCGAGTGCCGGTCAGACTGCTGGACTAGAATGTCGGAGAGGGACGCGGAATTCCGGGTGTAGCGGTGAAATGTGCAGAGATCCGGAGGAACACCAGCGCCGAAAGGGGCGTCCTGGACGATGATTGACGCTGAGACGCGACAGCGTGGGGAGCGAACGGGATTAGAGACCCCGGTAGTCCACGCCGTAAACGATGCCAACTCGATGTCGGTGCTCCGAAAGGGGCTTCGGTGTCCAAGTTAACGCGATAAGTTGGCCGCCTGGGGAGTACGGTCGCAAGGCTAAAACTCAAAGGAATTGACGG
>OTU64
TAATACGAAGGGTGCAAGCGTTACTCGGAATTACTGGGCGTAAAGCGTGCGTAGGCGGTTTGTTAAGTCTGATGTGAAAGCCCCGGGCTCAACCTGGGAATGGCATTGGATACTGGCAGGCTAGAATGTGGTAGAGGGTGGTGGAATTCCCGGTGTAGCGGTGAAATGCGTAGAGATCGGGAGGAACATCCGTGGCGAAGGCGGCCACCTGGACCAACATTGACGCTGAGGCACGAAAGCGTGGGGAGCAAACAGGATTAGATACCCTGGTAGTCCACGCCCTAAACGATGCGAACTGGATGTTGGGCACACTTAGGTGCTCAGTGTCGAAGCTAACGCGTTAAGTTCGCCGCCTGGGGAGTACGGTCGCAAGACTGAAACTCAAAGGAATTGACGG
>OTU65
TAATACATAGGCTCCAAGCGTTGTTCGGAATTACTGGGCGTAAAGCGAGTGTAGGCTGTCCGCCAAGTCGATTGTGAAATCTCCCGGCTCAACTGGGAGGGTGCGGTCGAAACTGGCGGACTAGAGTTCGGGAGAGGAGAGTGGAATTCCTGGTGTAGCGGTGAAATGCGTAGATATCAGGAGGAACACCGGCGGTGAAGACGGCTctctGGACCGATACTGACGCTGAGACTCGAAAGCGTGGGGAGCAAACAGGATTAGATACCCTGGTAGTCCACGCCCTAAACGATGCGTACTTGGTGTAGGTGCTTCATTGCATCTGTGCCGAAGTTAACACGATAAGTACGCCGCCTGGGGAGTACGGTCGCAAGGCTGAAACTTAAAGGAATTGACGG
>OTU66
TAATACGTAGGGTGCGAGCGTTAATCGGAATTACTGGGCGTAAAGCGTGCGCAGGCGGCTTtttAAGCCAGATGTGAAATCCCCGGGCTTAACCTGGGAACTGCATTTGGAACTGGAAGGCTAGAGTGTAGCAGAGGggggTAGAATTCCACGTGTAGCAGTGAAATGCGTAGAGATGTGGAGGAATACCAATGGCGAAGGCAGCCcccTGGGTTAACACTGACGCTCATGCACGAAAGCGTGGGGAGCAAACAGGATTAGATACCCTGGTAGTCCACGCCCTAAACGATGTCAACTAGGTGTTGGGGAAGGAGACTTCTTTAGTACCGCAGCTAACGCGTGAAGTTGACCGCCTGGGGAGTACGGTCGCAAGATTAAAACTCAAAGGAATTGACGG
>OTU67
TAATACGGAGGGTGCAAGCGTTGTCCGGAATCACTAGGTGTAAAGGGCACGTAGGCGTTCCCGAAAGTCGATTGTGAAAGGCTCCTGCTCAACGGGAGACCGTCAATCGAAACTTCGGGAATTGAGAACAGGAGAGGAGGGCGGAATTTCTGGTGGAGCGGTGAAATGCGTAGATATCAGAAAGAACCCCGATGGCGAAGGCAGCTctctGGCCTGTTTCTGACGCTGAGGTGCGAAAGCGTGGGGAGCAAACGGGATTAGATACCCCGGTAGTCCACGCTGTAAACGTTGGATACTAGATTCTGGAAATATAATTTTCAGAGTCGCAGTTAACACGTTAAGTATCCCACCTGGGGACTACGGTCGCAAGTCTGAAACTTAAATGAATTGACGG
>OTU68
TAATACGTAAGGAGCGAGCGTTGTCCGGATTTACTGGGCGTAAAGAGCTCGTAGGCGGTCTGCAAGGTCCCGCGTGAAATTCCCCGGCCCAACCGGGGAGGGTCGTGGGAAACCCGCAGGCTCGAGGACAGGAGAGGAGAGTGGAATTCCCGGTGTAGCGGTGAAATGCGTAGATATCGGGAGGAACACCAGTGGCGAAGGCGGCTctctGGCCTGGTCCTGACGCTGAGGAGCGAAAGCCGGgggAGCAAACCGGATTAGATACCCGGGTAGTCCCGGCCGTAAACGATGGATACTAGGTGTGGGAGGTTCGACCCCTTCCGTGCCGCAGCTAACGCATTAAGTATCCCGCCTGGGGATTACGACCGCAAGGTTGAAACTCAAAGGAATTGACGG
>OTU69
TAAGACGTAGGAGGCAAGCGTTATCCGGATTCACTGGGCGTAAAGGGCAAGTAGGCGGTAGATCAAGTTGGGCGTGACAGTTCTCGGCTTAACTGAgagagGTCGCTCAAGACTGATCAACTTGAGGGCAGGAGAGGAAAGTGGAACTCCCAATGTAGCGGTGGAATGCTCAGATATTGGGAAGAACACCAGTGGCGAAGGCGGCTTTCTGGCCTGCACCTGACGCTGAGAGGCGAAAGCTAGGGGAGCAAACGGGCTTAGATACCCCGGTAGTCCTAGCTGTAAACGGTGGATACTAGGTATTGGTGGTTAAGGCCATCAGTGCCGAAGCAAACGCGTTAAGTATCCCGCCTGGGGACTACGACCGCAAGGTTAAAACTCAAATGAATTGACGG
>OTU70
TAATACGGAGGgggCAAGCGTTGTTCGGAATTACTGGGCGTAAAGGGCgcgcAGGCGGTTTGTTGCGTCAGATGTGAAAGCCCCGGGCTCAACCTGGGAACAGCATTTGATACGGGCAGACTTGAGAGTGGGAGAGGATAGTGGAATTCCCAGTGTAGAGGTGAAATTCGTAGATATTGGGAAGAACACCAGTGGCGAAGGCGGCTATCTGGCCCATTTCTGACGCTGAGGCGCGAAAGCGTGGGGAGCAAACAGGATTAGATACCCTGGTAGTCCACGCCGTAAACGATGTGCGCTAGCTGCTGGACAGCATGCTGTTCGGTGGCGGAGCTAACGCATTAAGCGCACCGCCTGGGGAGTACGGCCGCAAGGTTAAAACTCAAAGGAATTGACGG
>OTU71
TAATACGAGTGCCCCAAGCGTTATCCGGAATTATTGGGCGTAAAGGGTCCGCAGGCGGTTTTATTAGTCTTGtgtgAAATCTCCCGGCTTAACTGGGAAAACGCATAGGAAACGGTAGAACTAGAGGATGTAAGAGGTATGTGGAACTCATGGTGTAGGGGTGAAATCCGTTGATATCATGGGGAACACCAAAAGCGAAGGCAGCATACTGGTACATTCCTGACGCTCAGGGACGAAAGCACGGGTAGCGAATGGGATTAGATACCCCAGTAGTCCGTGCCCTAAACGATCTTGACTTGCTTtttGGAGTATCGACCCTCCAAGAGGCGGAGCTAACGCGTTAAGTCAAGCGCCTGGGTAGTACGACCGCAAGGTTAAAACTCAAATGAATTGACGG
>OTU72
TAATACGTAGGAGGCGAACGTTATTCGGATTTACTGGGCGTAAAGGGAGCGTAGGCGGCTCGTTAAGTCATGCGTAAAATCTTCCGACTTAATCGGAAGGGGCCGTGTGATACTGGCGGGCTTGAGAGCAACAGAGGGAAATGGAATCCCCAGTGTAGCGGTGAAATGCGTAGATATTGGGGAGAACACCAGTGGCGAAGGCGATTTTCCAGGTTGTTTCTGACGCTAAGGCTCGAAAGCGTGGGGAGCGAAGCGGATTAGATACCCGCGTAGTCCACGCCGTAAACGGTGGACACTAGATATGGGAGGTATCGACCCCTTCCGTGTCGAAGCTAACGCTTTAAGTGTCCCGCCTGGGGAGTACGGCCGCAAGGCTAAAACTCAAAGGAATTGACGG
>OTU73
TAATACAGAGGGTGCAAGCGTTGTTCGGAATTATTGGGCGTAAAGCGCGTGTAGGCGGCATGGCAAGTCGGGTGTGAAAGCCCTCAGCTCAACTGAGGAAGTGCGCCCGAAACTGCCGTGCTTGAGTGCTGGAGAGGGTCGCGGAATTCCCCAAGTAGAGGTGAAATTCGTAGATATGGGGAGGAACACCGGTGGCGAAGGCGGCGACCTGGACAGTAACTGACGCTGAGACGCGAAAGCGTGGGGAGCAAACAGGATTAGATACCCTGGTAGTCCACGCTGTAAACGATGAGAACTAGGTGTTGCGGGTGTTGACCCCTGCGGTGCCGTAGCTAACGCATTAAGTTCTCCGCCTGGGAAGTACGGCCGCAAGGCTAAAACTTAAAGGAATTGACGG
>OTU74
TAATACGTAGGTGGCAAGCGTTGTCCGGATTTACTGGGCGTAAAGAGCgcgcAGGCGGTCGATTTAGTCGTgtgtgAAAGCCcccGGCTCAACTGGGGAGGGTCACGCGATACTGATCGACTCGAAGGCAGGAGAGGGTAGTGGAATTCCCGGTGTAGTGGTGAAATGCGTAGATATCGGGAGGAACACCAGTGGCGAAGGCGACTACCTGGCCTGTTCTTGACGCTGAGGCGCGAAAGCTAGGGGAGCAAACGGGATTAGATACCCCGGTAGTCCTAGCCGTAAACGATGGACACTAGGTGTTGGTGGTATCAACCCCGCCAGTGCCGAAGCTAACGCATTAAGTGTCCCGCCTGGGGAGTACGGCCGCAAGGCTAAAACTTAAATGAATTGACGG
>OTU75
TAATACGTAGGGTGCGAGCGTTGTCCGGAATTACTGGGTGTAAAGGGTGCGCAGGCGGGTCTGTGCGTCGGAGGTTAAAGACCTCGGCTTAACCGAGGAAGTGCCTTCGAAACGGCAGATCTTGAATATGAgagagGATGATAGAATTCCTGGTGTAGCGGTGAAATGCGTAGATATCAGGAGGAATACCAGTGGCGAAGGCGGTCATCTGGCTCATCATTGACGCTCAGGCACGAAAGCGTGGGTAGCGAACAGGATTAGATACCCTGGTAGTCCACGCCCTAAACGATGTATGCTTGGTGTTGGGAGCTTGCTTCCAGTGCCGAAGGAAACCCGATAAGCATACCACCTGGGGAGTACGATCGCAAGGTTGAAACTCAAAGGAATTGACGG
>OTU76
TAAGACGTAGGgggCGAGCGTTGTCCGGAATTACTGGGCGTAAAGGGCGTGCAGGTGGTCTGTTAAGTCGAGTGTGAAAGGTCGCGGCTTAACTGCGAAATGGCGCTTGATACTGGCAGACTTGAGGGTAGGAGAGGAGAGCGGAATTCCCGGTGTAGCGGTGACATGCGTAGATACCGGGAGGAACACCAGTGGCGAAGGCGGCTctctGGACTACACCTGACACTGAGGCGCGAAAGCTAGGGGAGCAAACGGGATTAGATACCCCGGTAGTCCTAGCCGTAAACGATGGATACTAGGTGTGGGAGGTATCGACCCCTCCCGTGCCGCAGTTAACGCAATAAGTATCCCGCCTGGGGAGTACGATCGCAAGGTTGAAACTCAAAGGAATTGACGG
>OTU77
TAATACGGAGGGTGCTAGCGTTGTTCGGAATCACTGGGCGTAAAGGGCGTGTAGGCGGTCTGTTAAGTCTGATGTGAAATCCCCTCGCTCAACGAGGGAACTGCGTCGGATACTGGCAAACTCGAGTACCGGAGAGGAAGGTGGAATTCCCGGTGTAGCGGTGAAATGCGTAGATATCGGGAGGAACACCGGTGGCGAAGGCGGCCTTCTGGACGGATACTGACGCTGAGACGCGAAAGCGTGGGGAGCAAACAGGATTAGATACCCTGGTAGTCCACGCTGTAAACGATGGGCACTAGGTGTCGCGGGTATTGACCCCTGCGGTGCCGCAGCTAACGCATTAAGTGCCCCGCCTGGGGACTACGGCCGCAAGGTTAAAACTCAAATGAATTGACGG
>OTU78
TAATACGGAGGGTGCAAGCGTTGTCCGGAATCATTGGGTGTAAAGGGTGCGTAGGCGGAGGCTTAAGTCTGGGGTGAAATTTTACCGCTCAACGGTAAACGGGCCCTGGATACTGGGTTTCTTGAGTATGACAGAGGCAGGTGGAATTCGTGGTGTAGCGGTGAAATGCATAGATATCACGAAGAACACCGGTGGCGAAGGCGGCCTGCTGGGTCATAACTGACGCTAAGGCACGAGAGCGTGGGGAGCGAACAGGATTAGATACCCTGGTAGTCCACGCTGTAAACGATGTATGCTAGGTGTTGGGTGCTCTTTTGGAGCGTTCAGTGCTGCAGCTAACGCATTAAGCATACCACCTGGGGAGTACGTTCGCAAGAATGAAACTTAAAGGAATTGACGG
>OTU79
TAAGACAGAGGCCTCAAGCGTTAGGCGGAATCACTGGGCTTAAAGCGTgtgtAGGCGGATCGTTAAGTGCCTTGTGAAATCCcccGGCTCAACCGGGGAACGGCTGGGCATACTGGCGGTCTTGAGCTGCCTAGGGGCAACTGGAACAAGCGGTGGAGCGGTGAAATGCGTAGATATCGCTTGGAACGCCAACGGTGAAAACAGGTTGCTGGgggCATGCTGACGCTGAGACACGAAAGCCAGGGGAGCAAACGGGATTAGATACCCCGGTAGTCCTGGCCCTAAACGATGTCCACTAGGTCGGAGCGTCTCTGACGGCGTCCCGGCCGAAGCAAAAGTGTTAAGTGGACCGCCTGGGAAGTACGGTCGCAAGGCTAAAACTCAAAGGAATTGACGG
>OTU80
TAATACGGAGGgggCTAGCGTTGTTCGGAATTACTGGGCGTAAAGCGCACGTAGGCGGCTTTGCAAGTCAGAGGTGAAAGCCCAGGGCTCAACCCTGGAATTGCCTTTGAGACTGCATCGCTAGAACACGGGAGAGGTAAGCGGAATTCCGAGTGTAGAGGTGAAATTCGTAGATATTCGGAAGAACACCAGTGGCGAAGGCGGCTTACTGGACCGTTGTTGACGCTGAGGTGCGAAAGCGTGGGGAGCAAACAGGATTAGATACCCTGGTAGTCCACGCCGTAAACGATGAGAACTAGCTGTCGGGGCGCTTGGCGTTTCGGTGGCGCAGCTAACGCGTTAAGTTCTCCGCCTGGGGAGTACGGCCGCAAGGTTAAAACTCAAAGGAATTGACGG
>OTU81
TAATACGTAGGGTGCAAGCGTTAATCGGAATTACTGGGCGTAAAGCGTGCGCAGGCGGTCGTGCAAGACAGGTGTGAAATCCCCGGGCTTAACCTGGGAACTGCACTTGTGACTGCACGGCTGGAGTACGGCAGAGGgggATGGAATTCCGCGTGTAGCAGTGAAATGCGTAGATATGCGGAGGAACACCGATGGCGAAGGCAGTCCCCTGGGCCTGTACTGACGCTCATGCACGAAAGCGTGGGGAGCAAACAGGATTAGATACCCTGGTAGTCCACGCCCTAAACGATGTCAACTGGTTGTTGGGAAGGTTTCTTCTCAGTAACGTAGCTAACGCGTGAAGTTGACCGCCTGGGGAGTACGGCCGCAAGGTTGAAACTCAAAGGAATTGACGG
>OTU82
TAATACGTAGGCAGCAAGCGTTGTTCGGAATTACTGGGCGTAAAGAGTGCGTAGGCGGTTAGCTAAGTTTGGTGTGAAATCTCCCGGCTTAACTGGGAGGGTGCGCCGAATACTGGCTGGCTAGAGTGTGGGAGAGGAGAGCGGAATTCCTGGTGTAGCGGTGAAATGCGTAGATATCAGGAGGAACACCGGCGGTGTAGACGGCTctctGGACCACGACTGACGCTGAGGCACGAAAGCGTGGGGAGCAAACAGGATTAGATACCCTGGTAGTCCACGCCCTAAACGATGCATACTTGGTGTGGGCAGTTCATTCTGTCCGTGCCGGAGCTAACGCGTTAAGTATGCCGCCTGGGGAGTACGGTCGCAAGGCTGAAACTTAAAGGAATTGACGG
>OTU83
TAATACCCGTGCCCCAAGTGGTAGTCACGATTATTGGGCCTAAAGCGTCCGTAGCCGGCCGTATGGGTCCTCGGTGAAATCCTGCGCTAAAACGTAGGGCTTGCCGGGGAAACTATTCGGCTTGGGACCGGGAGAGGCCGGGGCTACTCCTGGGGTAGCGGTAAAATGCTGTAATCCCAGGAGGAGCACCTGTGGCGAAAGCGCCCGGCTGGAACGGCTCCGACGGTGAGGGACGAAAGCCTGGGGAGCAAAGGGGATTAGATACCcccGTAGTCCAGGCCGTTAACGATGCCCGTTTGGTGTAGCGTCTCCTACGTGGAGGCGCTGTGCCGTAGCGTAGGTGTTAAGCGGGCCGCCTGGGGAGTACGTCCGCAAGGATGAAACTTAAATGAATTGACGG
>OTU84
TAAGACAGAGGTGCCAAGCGTTAGGCGGAATCACTGGGCTTAAAGCGTgtgtAGGCGGATCGGTTAGTACTTTGTGAAATCCCACGGCTCAACCGTGGAACTGCTTGGTATACTGCCGGTCTTGAGCCACTTAGAGGCAACTGGAACAAACGGTGGAGCGGTGAAATGCGTAGATATCGTTTGGAACGCCAAAGGTGAAAACAGGTTGCTGGGAGTGTGCTGACGCTGAGACACGAAAGCCAGGGGAGCAAACGGGATTAGATACCCCGGTAGTCCTGGCCCTAAACGATGTCCACTAGATTATGGCAGCTCTGACGTTGTCATGGTCGAAGCAAAAGTGTTAAGTGGACCGCCTGGGAAGTACGGTCGCAAGGCTAAAACTCAAAGGAATTGACGG
>OTU85
TAATACGTAGGTGGCAAACGTTGTCCGGATTTACTGGGCGTAAAGCgcgcgcAGGCGGATTGATAAGTCTGAGGTGAAATCTCCCGGCTCAACTGGGATAGGTCCTTGGATACTGTCAGTCTAGAGTTACCTAGAGGAGAGCGGAATTCCCGGTGTAGTGGTGGAATGCGTAGATATCGGGAGGAACACCAGCGGCGAAAGCGGCTctctGGgggTTAACTGACGCTGAGGCGCGAAAGCGTGGGGAGCGAACCGGATTAGATACCCGGGTAGTCCACGCCGTAAACGATGAGTACTAGCTGTCTGGGGTATCGACCcccTGGGTAGCGAAGCTAACGCAATAAGTACTCCGCCTGGGGACTACGGCCGCAAGGCTAAAACTCAAAGGAATTGACGG
>OTU86
TAACACGTAGGgggCAAGCGTTGTCCGGATTTATTGGGCGTAAAGAGCTCGTAGGCGGCTCGGTAAGTCGGGTGTGAAAACTCGGGGCTCAACCCCGAGACGCCACTCGATACTGCCATGGCTTGAGTCCGGTAGGGGAGCAGGGAATTCCTGGTGTAGCGGTGAAATGCGCAGATATCAGGAGGAACACCGGTGGCGAAGGCGCTGCTCTGGGCCGGTACTGACGCTGAGGAGCGAAAGCGTGGGTAGCAAACAGGATTAGATACCCTGGTAGTCCACGCCGTAAACGTTGGGCACTAGGTGTGGGACCTCATCAACGGGTTCCGTGCCGTAGCTAACGCATTAAGTGCCCCGCCTGGGGAGTACGGCCGCAAGGCTAAAACTTAAAGGAATTGACGG
>OTU87
TAATACGGAGGGTGCGAGCGTTGTCCGGAATCATTGGGTGTAAAGGATGCGTAGGCTGGCGCTTAAGTCTGGGGTGAAATCTTGCCGCTTAACGGTAAAATGGCCCTGGATACTGGGTGTCTTGAATCTGACAGAGGTCGGTGGAATTCGTAGTGTAGCGGTGAAATGCATAGATATTACGAAGAACACCAGTGGCGAAGGCGGCCGGCTGGGTCAGTATTGACGCTGAGGCATGAGAGCGTGGGGAGCGAACAGGATTAGATACCCTGGTAGTCCACGCTGTAAACGATGTATGCTAGTTGTTGGCCCGTTGGGGTCAGTGACGCAGTTAACGCAGTAAGCATACCACCTGGGGAGTACGTCGGCAACGATGAAACTTAAAGGAATTGACGG
>OTU88
TAACACGTAAGGGGCGAGCGTTGTTCGGAATTATTGGGCGTAAAGGGCGCGTAGGCGGCATGTCAAGTCAGGTGTGAAAGACCTCAGCTCAACTGAGGGAACGCGCTTGAAACTGTCGTGCTGGAGTCTAGGAGGGGAAGCTGGAATTCCTGGTGTAGGGGTGAAATCTGTAGATATCAGGAAGAACACCGGTGGCGAAGGCGAGCTTCTGGCCATAGACTGACGCTGAGGCGCGAAAGCGTGGGGAGCGAACAGGATTAGATACCCTGGTAGTCCACGCCGTAAACGATGTGCACTGGGTGTCGGCCCGTTGGGGTCGGTGCCGAAGCTAACGCGATAAGTGCACCGCCTGGGGAGTATGCTCGCAAGGGTGAAACTCAAAGGAATTGACGG
>OTU89
TAAAACGTAGGAGGCGAGCGTTATCCGGATTTACTGGGTGTAAAGCGCGTGCAGGCGGTTTGCTAAGTTGGATGTGAAAGCTCCCGGCTCAACTGGGAGAGGTCGTTCAAGACTGGCAGACTCGAGAGCAGTAGAGGAAGGTGGAATTCCGGGTGTAGTGGTGAAATGCGTAGATATCCGGAGGAACACCAGTGGCGAAAGCGGCCTTCTGGACTGTATCTGACGCTCAGACGCGAAAGCTAGGGTAGCAAACGGGATTAGAGACCCCGGTAGTCCTAGCCGTAAACGATGTGAACTTGGCGTTGGGCGGGTAAAACCACTCAGTGCCGAAGCAAACGCGATAAGTTCACCACCTGGGGACTACGGCCGCAAGGTTAAAACTCAAAGGAATTGACGG
>OTU90
TAACACGAACCGTACAAACGTTATTCGGAATTACTGGGCTTAAAGGGTTTGTAGGCGGCCTTGTCAGTCAGGTGTGAAATCCCTCGGCTCAACCGAGGAACGGCGCTTGATACTGCAAGGCTTGAGGGAGACAGGGGTAAGCGGAACTGATGGTGGAGCGGTGAAATGCGTTGATATCATCAGGAACACCGGTGGCGAAAGCGGCTTACTGGGTCTCTTCTGACGCTGAGGAACGAAAGCTAGGGTAGCGAACGGGATTAGATACCCCGGTAGTCCTAGCTGTAAACGATGAGCACTTGGTTGGGGATCCTCCCATAGGTTCTCGACCGTAGCGAAAGTGTTAAGTGCTCCGCCTGGGGAGTATGGTCGCAAGGCTGAAACTCAAAGGAATTGACGG
>OTU91
TAACACGTAGGgggCGAGCGTTGTCCGGAATTATTGGGCGTAAAGGGCGCGTAGGCGGCCATATAAGTCAGGCGTGAAATTCGCGGGCTCACCCTGCGAAGAGCGTATGAAACTGTATGGCTAGAGATTAGGAGAGGAGAGCGGAACTCCTGGTGTAGCGGTGAAATGCGTAGATATCAGGAGGAACACCAGTGGCGAAGGCGGCTctctGGCCTGAACCTGACGCTGAGGCGCGAAAGCTAGGGTAGCGAACGGGATTAGATACCCCGGTAGTCCTAGCTGTAAACGATGGGTACTAGGTGTTGGgggCTACCAAGCCCTCAGTGCCGAAGCTAACGTACTAAGTACCCCGCCTGGGGATTACGGCCGCAAGGCTGAAACTCAAATGAATTGACGG
>OTU92
TAATACGAAGGgggCTAGCGTTGCTCGGAATCACTGGGCGTAAAGCGCACGTAGGCGGATCGTTAAGTCGGgggTGAAAGCCCGGAGCTCAACTCCGGAACTGCCTTCGATACTGGCGATCTTGAGTCCGGGAGAGGTGAGTGGAACTGCGAGTGTAGAGGTGAAATTCGTAGATATTCGCAAGAACACCAGTGGCGAAGGCGGCTCACTGGCCCGGTACTGACGCTGAGGTGCGAAAGCGTGGGGAGCAAACAGGATTAGATACCCTGGTAGTCCACGCCGTAAACGATGGATGCTAGCCGTTGGCGGGTTTACTCGTCAGTGGCGCAGCTAACGCTTTAAGCATCCCGCCTGGGGAGTACGGTCGCAAGATTAAAACTCAAAGGAATTGACGG
>OTU93
TAATACGTAGGTGGCAAGCGTTGTCCGGATTTATTGGGTTTAAAGGGTGCGTAGGCGGCCTTGTAAGTCAGTTCTGAAATATCCCGGCTTAACCGGGAGGGTGGGATTGATACTGCAGGGCTTGAGTGGAGTCGAGGTAGGCGGAATTGACGGTGTAGCGGTGAAATGCTTAGATATCGTCAAGAACACCGATAGTGTAGACAGCTTACTAGACTTCAACTGACGCTGAGGCACGAAAGTGTGGGGATCAAACAGGATTAGATACCCTGGTAGTCCACACTGTAAACGTTGATTACTCGCTGtgtgCGATATACAGTACGCGGCTTAGCGAAAGCGATAAGTAATCCACCTGGGGAGTACGCCGGCAACGGTGAAACTCAAAGGAATTGACGG
>OTU94
TAATACGGAGGGAGCTAGCGTTGTTCGGAATTACTGGGCGTAAAGCGCACGTAGGCGGCTTTGTAAGTTAGAGGTGAAAGCCCGGGGCTCAACTCCGGAACTGCCTTTAAAACTGCATCGCTTGAATCCAGGAGAGGTGAGTGGAATTCCGAGTGTAGAGGTGAAATTCGTAGATATTCGGAAGAACACCAGTGGCGAAGGCGGCTCACTGGACTGGTATTGACGCTGAGGTGCGAGAGCGTGGGGAGCAAACAGGATTAGATACCCTGGTAGTCCACGCCGTAAACGATGATAACTAGCTGTCGGGGCACTTGGTGCCTCGGTGGCGCAGCTAACGCATTAAGTTATCCGCCTGGGGAGTACGGTCGCAAGATTAAAACTTAAATGAATTGACGG
>OTU95
TAATACGGAGGgggCTAGCGTTGTTCGGAATTACTGGGCGTAAAGCgcgcgTAGGCGGATTGGAAAGTTGGgggTGAAATCCCGGGGCTCAACCCCGGAACTGCCTCCAAAACTATCAGTCTGGAGTTCGAgagagGTGAGTGGAATTGCGAGTGTAGAGGTGAAATTCGTAGATATTCGCAGGAACACCAGTGGCGAAGGCGGCTCACTGGCTCGATACTGACGCTGAGGTGCGAAAGTGTGGGGAGCAAACAGGATTAGATACCCTGGTAGTCCACACCGTAAACGATGAATGCCAGACGTCGGCAAGCATGCTTGTCGGTGTCACACCTAACGGATTAAGCATTCCGCCTGGGGAGTACGGTCGCAAGATTAAAACTCAAAGGAATTGACGG
>OTU96
TAATACAGAGACTGCAAGCGTTATTCGGATTCACTGGGCGTAAAGGGTGCGCAGGCGGCCAGATGTGTCAGGTGTGAAAGCCCGGGGCTTAACCCCGGAATTGCGCCTGAAACTGTCTGGCTAGAGTACTGGAGAGGGTAGCGGAATTCACGGTGTAGCAGTGAAATGCGTAGATATCGTGAGGAACACCAGAGGCGAAGGCGGCTACCTGGACAGTAACTGACGCTCAGGCACGAAAGCGTGGGGAGCAAAAGGGATTAGATACCCCTGTAGTCCACGCCCTAAACGGTGCACACTAGGTGTTGGCGGATTCGACCCCGTCAGCGCCCAAGCTAACGCGTTAAGTGTGCCGCCTGAGGACTACGGCCGCAAGGCTAAAACTCAAAGGAATTGACGG
>OTU97
TAATACGTAGGATGCGAGCGTTGTCCGGAATCACTGGGTGTAAAGGGAGCGCAGGCGGGTCGGTAAGTCGATGGTGAAATTCTCGGGCTCAACCCGGGGACTGCCACCGATACTGCTGGTCTTGGGTGCAGAAGAGGTTGATGGAATTCTTGGTGTAGCAGTGAAATGCGTAGATATCAAGAAGAACACCGATGGCGAAGGCAGTCAACTGGTCTGTAACCGACGCTCATGCTCGAAAGCGTGGGGATCAAACAGGATTAGATACCCTGGTAGTCCACGCCCTAAACGATGGATACTCGATGTCGGCCCGCAAGGGTCGGTGTCCAAGCTAACGCATTAAGTATCCCACCTGGGAAGTACGATCGCAAGGTTGAAACTTAAATGAATTGACGG
>OTU98
TAATACGGAGGgggCTAGCGTTGTTCGGAATTACTGGGCGTAAAGCgcgcgTAGGCGGATTGGCCAGTTGGgggTGAAAGCCCGAGGCTCAACCTCGGAATTGCCcccAATACTGTCAATCTCGAGTCCGGGAGAGGTGAGTGGAATTCCTAGTGTAGAGGTGAAATTCGTAGATATTAGGAAGAACACCAGTGGCGAAGGCGGCTCACTGGCCCGAGACTGACGCTGAGGCGCGAAAGCGTGGGGAGCAAACAGGATTAGATACCCTGGTAGTCCACGCCGTAAACGATGGGTGCTAGCCGTCGGCCGGCATGCCGGTCGGTGGCGCAGCTAACGCATTAAGCACCCCGCCTGGGGAGTACGGTCGCAAGATTAAAACTCAAAGGAATTGACGG
>OTU99
TAATACGTAGGGGCCGAGCGTTGTCCGGAGTTATTGGGCGTAAAGCgcgcgcAGGCGGCGCTTCAAGCCTGACGTGAAAGCCcccGGCTCAACCGGGGAGGGTCGTCGGGGACTGAGGCGCTTGAGGGCGGTAGGGGCTGGTGGAATTCCCGGTGTAGTGGTGAAATGCGTAGAGATCGGGAGGAACACCCGTGGCGAAGGCGGCCAGCTGGGCCGACCCTGACGCTGAGGCGCGAAGGCGTGGGGAGCGAACGGGATTAGATACCCCGGTAGTCCACGCAGTAAACGATGCAGACTAGGCGTGGggggACTTGACCcccTCCGTGCCGTAGCTAACGCGTGAAGTCTGCCGCCTGGGGAGTACGGCCGCAAGGCTAAAACTCAAATGAATTGACGG
>OTU100
TAAGACAGAGGgggCAAGCGTTGCTCGGAATTACTGGGCGTAAAGGGCGCGTAGGCGGAATGGCAAGTCGGTCGTGAAATCCTTCGGCTCAACCGAAGAACGTCGATCGAAACTGCCGTTCTTGAGGATTGCAGAGGAGACTGGAATTCCCGGTGTAGCGGTGAAATGTGTAGAGATCGGGAGGAACACCGGTGGCGAAGGCGGGTCTCTGGGCAATTCCTGACGCTGAGGCGCGAAAGCGTGGGGAGCAAACGGGATTAGATACCCCGGTAGTCCACGCTGTAAACGATGACGACTAGGTGTGGgggggTTCAGTCCCTTCCGTGCCGCAGCTAACGCATTAAGTCGTCCGCCTGGGGAGTACGGCCGCAAGGTTGAAACTCAAAGGAATTGACGG
>OTU101
TAAAACGTAGGACGCAAGCGTTATCCGGAATTACTGGGCGTAAAGCgcgcgcAGGCGGGTCAGCAAGTCATGCGTGAAAGCTCCTGGCTAAACTGGGAGAGGTCGGATGAGACTGCTGGTCTGGAGTgtgtCAGAGGGATGTGGAATTCCGCGTGTAGTGGTGAAATGCGTAGAGATGCGGAGGAACACCAGTGGCGAAGGCGGCATCCTGGGGCACAACTGACGCTGAGGCGCGAAAGCATGGGTAGCGAACGGGATTAGAAACCCCGGTAGTCCATGCCGTAAACGATGTACACTAGACGTTCGGTTCACATTGTGGATTGAGTGTCGCAGCAAACGCGATAAGTGTACCGCCTGGGGAGTACGGTCGCAAGGCTAAAACTCAAAGGAATTGACGG
>OTU102
TAATACGGAGGgggAAAGCGTTGTTCGGAATTACTGGGTGTAAAGGGCACGTAGGTGTCCGGGCAAGTCTTTTGTGAAATCCCTCCGCTCAAGGGAGGAATTGCATTAGAAACTGTCCGGATTGAGTACGGAAGAGGAGAGCGGAACTCCAGGTGTAGCGGTGAAATGCGTAGATATCTGGAGGAACACCGGTGGCGAAGGCGGCTctctATTCCGATACTGACGCCGAAGTGCGAAAGCCAGGGGAGCGAACAGGATTAGATACCCTGGTAGTCCTGGCTGTAAACGATGGGCACTAGGTGTAGGAGAGTTTTCTCTTCTGTGCCGTAGTTAACGCGATAAGTGCCTCACCTGGGGAGTACGGTCGCAAGGCTGAAACTCAAAGGAATTGACGG
>OTU103
TAATACAGAGACTGCGAGCGTTATTCGGATTCACTGGGCGTAAAGGGTGCGCAGGCGGCCGTgtgtgtCAGGTGTGAAATCTCGGGGCTCAACCCCGAAACTGCGCCTGAAACTACACGGCTAGAGCATTGGAGAGGGTAGCGGAATTCATGGTGTAGCAGTGAAATGCGTAGATATCATGAGGAACACCAGAGGCGAAGGCGGCTACCTGGACAATTGCTGACGCTCAGGCACGAAAGCGTGGGGAGCGAAAGGGATTAGATACCCCTGTAGTCCACGCCCTAAACGGTGCATACTAGGTCTTGGCGGATTCGATCCCGTCAGGGCCCCAGCTAACGCGTTAAGTATGCCGCCTGAGGACTACGGCCGCAAGGCTAAAACTTAAATGAATTGACGG
>OTU104
TAATACGAAGGGCCCGAGCGTTATTCGGATTTACTAGGCTTAAAGCGTACGCAGGCGGACATGCAGGTATCGGGTGAAATCCCTCGGCTCAACCGAGGAACTGCTCGGTAAACCGCATGTCTTGAGACAAATAGAGGCTGTCGGAACGATAGGTGGAGTGGTGATATGCGTTGATATCTATCGGAACGCCGAAGGTGAAGACAGGCAGCTGGGTTTGTTCTGACGCTCATGTACGAAAGCGTGGGTAGCGAACGGGATTAGATACCCCGGTAGTCCACGCCGTAAACGATGTGCACTAGATCGTGGAGGCTCTGACGCCATTCACGGTCGAAGCGAAAGTGTTAAGTGCACCGCCTGGGGAGTACGGTCGCAAGGCTAAAACTCAAATGAATTGACGG
>OTU105
TAATACGTAGGgggCAAGCGTTATCCGGATTTACTGGGTGTAAAGGGAGCGTAGACGGTTCTGCAAGTCAGATGTGAAAGCCCAGGGCTCAACCCTGGGACTGCATTTGAAACTGTGAGACTAGAGTGCAGGAGAGGTAAGTGGAATTCCTAGTGTAGCGGTGAAATGCGTAGATATTAGGAGGAACACCAGTGGCGAAGGCGACTTACTGGACTGTAACTGACGTTGAGGCTCGAAAGCGTGGGGAGCAAACAGGATTAGATACCCTGGTAGTCCACGCTGTAAACGATGATTACTAGGTGTCGGgggTTATAACCTTCGGTGCCGCAGCTAACGCAATAAGTAATCCACCTGGGGAGTACGTTCGCAAGAATGAAACTCAAAGGAATTGACGG
>OTU106
TAATACAGAGGGTGCAAGCGTTGTTCGGAATCACTGGGCGTAAAGCgcgcgcAGGCGGATTGTTGCGTCCGGAGTGAAATTTCGCCGCTCAACGGCGAAGCTGCTTTGGATACGGACAGTCTAGGGACCGGTAGAGGCTGGTAGAATTGCAGGTGTAGCGGTGGAATGCGTAGAGATCTGCAAGAATACCCGTGGCGAAGGCGGCCAGCTGGGCCGGATCCGACGCTGAGGCGCGAAAGCGTGGGGAGCAAACAGGATTAGATACCCTGGTAGTCCACGCCGTAAACGATGGGCACTAGGTGCCGGggggAGCGACCcccTCGGTGCCGCAGCTAACGCGATAAGTGCCCCGCCTGGGGAGTACGGCCGCAAGGCTGAAACTCAAAGGAATTGACGG
>OTU107
TAATACGAAGGGCCCGAGCGTTAAGCGGAGTTACTGGGCTTAAAGGGTGCGTAGGCGGATGCGTAAGTGCTTTGTGAAAGCCCACGGCTCAACCGTGGAACTGCAGGGCATACTGCGTATCTTGAGGCCAGTAGGGGTTGCCGGAACTCTAGGTGTAGCGGTGAAATGCGTAGATATCTAGAGGAACGCCGATGGTGAAGACGGGCAACTGGGCTGGTACTGACGCTGAGGCACGAAAGCGTGGGGAGCAAACAGGATTAGATACCCTGGTAGTCCACGCCGTAAACGATGTGCACTAGGTCTCGGAGGATCTGACTCCATCGGGGCCGAAGTTAAAATGATAAGTGCACCGCCTGGGGAGTACGGTCGCAAGGCTAAAACTCAAAGGAATTGACGG
>OTU108
TAATACAGAGGTGGCAAGCGTTGTTCGGAATTACTGGGCGTAAAGGGCGCGTAGGCGGTTCGTTAAGTCCTGtgtgAAATCCcccGGCTCAACTGGGGAACTGCACAGGAAACTAGCGGGCTTGAGTTCGGGAGAGGGAAGCGGAATTCCGGGTGTAGCGGTGAAATGCGTAGATATCCGGAGGAACACCGGTGGCGAAGGCGGCTTCCTGGACCGACACTGACGCTGAGGCGCGAAAGCTAGGGGAGCAAACGGGATTAGATACCCCGGTAGTCCTAGCTGTAAACGATGAGTGCTGGGTGTAGGgggTATTAACCcccccTGTGCCGAAGCTAACGCATTAAGCACTCCGCCTGGGGAGTACGGTCGCAAGGCTGAAACTCAAATGAATTGACGG
>OTU109
TAATACAGGgggTGCAAGCGTTGTTCGGAATCACTGGGCGTAAAGGGAGCGTAGGCGGAACTACAAGTCAGAGGTTAAAGATCCGGGCTCAACCTGGAAACTGCCTTTGAGACTGTGGTTCTTGAGTATGGTAGAGGTCAGCGGAATTTCCGGTGTAGCGGTGGAATGCGTAGAGATCGGAAAGAACACCAGAGGCGAAGGCGGCTGACTGGACCAATACTGACGCTGAGGCTCGAAAGCGTGGGGAGCAAACAGGATTAGATACCCTGGTAGTCCACGCTGTAAACGATGAACACTAGATGTCGGGAGAGGTTTCTTCCGGTGTCGTCGCTAACGCAGTAAGTGTTCCGCCTGGGGAGTACGCTCGCAAGGGTGAAACTCAAAGGAATTGACGG
>OTU110
TAATACGGggggggCAAGCGTTGTTCGGAATTACTGGGCGTAAAGGGCTCGTAGGCGGCCAACTAAGTCACACGTGAAATCCCTCGGCTCAACCGGGGAACTGCGTGTGAGACTGGATGGCTTGAGTTTGGGAGAGGAATGCGGAATTCCAGGTGTAGCGGTGAAATGCGTAGATATCTGGAGGAACACCGGTGGCGAAGGCGGCATTCTGGACCAACACTGACGCTGAGGAGCGAAAGCCAGGGGAGCAAACGGGATTAGATACCCCGGTAGTCCTGGCCCTAAACGATGAATACTTGGTGTGGCGGGTATCGATCCCTGCCGTGCCGAAGCTAACGCATTAAGTATTCCGCCTGGGGAGTACGGTCGCAAGGCTGAAACTTAAAGGAATTGACGG
>OTU111
TAATACGGAGGATGCAAGCGTTGTTCGGAATCACTGGGCTTAAAGAGCGTGTAGGTGGGGTGTCAGGCGTCGGGTGAAATCCCTCGGCTCAACCGAGGAACTGCCTGGCGAACCGGCATTCTTGAGGCAGGTAGAGGTGGCTGGAACGACGGGTGGAGCGGTGAAATGCGTAGATATCCGTTGGAACGCCGGCGGCGAAAGCGAGCCACTGGGCCTGTCCTGACACTGAGACGCGAAAGCGTGGGGAGCAAACAGGATTAGATACCCTGGTAGTCCACGCCGTAAACGATGCGCACTAGGTATGAGAGGTTTTAACGCCGATCGTGCCGGAGCAAAAGTGCTAAGTGCGCCGCCTGGGGAGTACGGCCGCAAGGCTAAAACTCAAAGGAATTGACGG
>OTU112
TAATACGCAGGgggCAAGCGTTATCCGGAATTACTGGGCGTAAAGCgcgcgTAGGCGGCCGGGCAAGTCTACCGTGAAATCTCCCGGCTCAACCGGGAGGGGTCGGTAGATACTACCCGGCTTGAGGACAGCAGGgggAAGCGGAATTCCCGGTGTAGTAGTGAAATGCGTAGATATCGGGAAGAACACCAGTGGCGAAGGCGGCTTCCTGGGCTGTACCTGACGCTGAGGCGCTAAAGCGTGGGTAGCGAACAGGATTAGAGACCCTGGTAGTCCACGCCGTAAACGATGGGTACTAGGTATAGGGAGTATCGACCCTCCTTGTGCCGAAGCTAACGCCTTAAGTACCCCGCCTGGGGACTACGGCCGCAAGGCTAAAACTCAAAGGAATTGACGG
>OTU113
TAATACGTAGGTGGCGAGCGTTGTCCGGATTTACTGGGCGTAAAGAGCgcgcAGGCGGCTGGTCAAGTCCGATGTGAAAGCTCCCGGCTTAACTGGGAAATTGCATCGGAAACTGATCGGCTGGAAGGTGGGAGAGGGTAGCGGAATTCCCGGTGTAGTGGTGAAATGCGTAGATATCGGGAGGAACACCAGTGGCGAAAGCGGCTACCTGGCCCATTCTTGACGCTGAGGCGCGAAAGCTAGGGGAGCAAACGGGATTAGATACCCCGGTAGTCCTAGCCGTAAACGATGAACACTAGGCGTAGTCGGTATCGACCCCGGCTGTGCCGTAGCTAACGCATTAAGTGTTCCGCCTGGGGAGTACGGCCGCAAGGCTAAAACTCAAAGGAATTGACGG
>OTU114
TAACACGTAGGgggCGAGCGTTGTCCGGAATTACTGGGCGTAAAGGGCGCGTAGGCGGGCTGTCAAGTCAGGTGTGAAATCCCTCGGCTCAACCGGGGAATTGCATTTGAAACTGTCAGTCTTGAGTACAGAAGAGGAGAGCGGAATTCCCGGTGGAGCGGTGAAATGCGTAGAGATCGGGAGGAACACCAGTGGCGAAGGCGGCTctctGGTCTGTTACTGACGCTGAGGCGCGAAAGCTAGGGGAGCAAACAGGATTAGATACCCTGGTAGTCCTAGCCGTAAACGATGGGCACTAGGTGTGGGAGGTATCGACCCCTTCCGTGCCGGAGCTAACGCATTAAGTGCCCCGCCTGGGGAGTACGGTCGCAAGGCTGAAACTCAAAGGAATTGACGG
>OTU115
TAATACGGAGGATGCAAGCGTTATCCGGATTTATTGGGTTTAAAGGGTGCGTAGGCGGAATAGTAAGTCAGGGGTGAAATACTGCAGCTCAACTGTAGAATTGCCTTTGATACTGTTATTCTTGAGTATAGATGAGGTAGGCGGAATGTGGTgtgtAGCGGTGAAATGCATAGATATACCACAGAACACCGATTGCGAAGGCAGCTTACTAAACTATAACTGACGCTGAGGCACGAAAGCGTGGGTATCAAACAGGATTAGATACCCTGGTAGTCCACGCCGTAAACGATGATTACTGGTTGTTTGCAATACACCGCAAGTGACTGAGCGAAAGCATTAAGTAATCCACCTGGGGAGTACGTCGGCAACGATGAAACTCAAATGAATTGACGG
>OTU116
TAAGACGGgggATGCAAGTGTTATCCGGATTTACTGGGCGTAAAGCGTCTGCAGGTGGTTTCTTAAGTCTACTGTTAAATCTTGAGGCTCAACCTCAAATCTGCAGTAGAAACTAGGAGACTTGAGTATAGTAGGGGTAGAGGGAATTTCCAGTGGAGCGGTGAAATGCGTAGATATTGGAAAGAACACCGATGGCGAAGGCACTCTACTGGGCTATTACTGACACTCAGAGACGAAAGCTAGGGGAGCAAATGGGATTAGATACCCCAGTAGTCCTAGCCGTAAACGATGGATACTCGATGTTGGACGTATCGACCCGTTCAGTATCTTAGCTAACGCGTTAAGTATCCCGCCTGGGGAGTACGCTCGCAAGAGTGAAACTTAAAGGAATTGACGGT
>OTU117
TAATACGGAGGGTGCGAGCGTTATTCGGATTTATTGGGCGTAAAGGGCGCGTAGGCGGTTTGGTAAGTCAGGTGTGAAATCCCGGGGCTTAACCCCGGAAGTGCATTTGAGACTGCCAGACTTGAGTATGGGAGAGGGAAGTGGAATTCCTGGTGTAGAGGTGAAATTCGTAGATATCAGGAGGAACACCGGTGGCGAAGGCGGCTTCCTGGACCAATACTGACGCTGAGGCGCGAAGGCGTGGGGAGCAAACAGGATTAGATACCCTGGTAGTCCACGCAGTAAACGGTGATCACTAGGTGTAGCGGGTATTGACCCCTGCTGTGCCGAAGCAAACGCATTAAGTGATCCGCCTGGGGAGTACGGCCGCAAGGTTAAAACTCAAATGAATTGACGG
>OTU118
TAATACGAAGGgggCTAGCGTTGTTCGGAATTACTGGGCGTAAAGCGCACGCAGGCGGACTGATCAGTCAGGGGTGAAATCCCGGGGCTCAACCCCGGAACTGCCTTTGATACTGTCAGTCTCGAGTCCGGGAGAGGTGAGTGGAATTCCTAGTGTAGAGGTGAAATTCGTAGATATTAGGAAGAACACCAGTGGCGAAGGCGGCTCACTGGCCCGGTACTGACGCTCAGGTGCGAAAGCGTGGGGAGCAAACAGGATTAGATACCCTGGTAGTCCACGCCGTAAACGATGGATGCTAGCCGTTGGGGAGCTTGCTCTTCAGTGGCGCAGCTAACGTATTAAGCATCCCGCCTGGGGAGTACGGTCGCAAGATTAAAACTCAAATGAATTGACGG
>OTU119
TAAGACGGAGGGCGCAAGCGTTGTTCGGAATTACTGGGCGTAAAGCgcgcgcAGGCGGAAGGATAAGTCGGgggTGAAAGACCGGGGCTCAACTCCGGGGCGGCCTCCGAGACTGTTCTTCTGGGGACCGGTAGGGGCGGGTGGAATTCCCGGTGTAGCGGTGGAATGCGTAGATATCGGGAAGAACACCTGTGGCGAAGGCGGCCCGCTGGGCCGGATCCGACGCTGAGGCGCGAAAGCGTGGGGAGCAAACAGGATTAGATACCCTGGTAGTCCACGCCGTAAACGATGGGCACTAGGTGCTGGggggAGCGACCCCTTCGGTGCCGCAGCTAACGCGTTAAGTGCCCCGCCTGGGGAGTACGGCCGCAAGGCTGAAACTCAAAGGAATTGACGG
>OTU120
TAATACGGAGGGTGCGAGCGTTGTTCGGAATCACTGGGCGTAAAGCgcgcgcAGGCGGGACCGTAAGTCGGAAGTGAAATCCCGGGGCTCAACTCCGGGGCTGCTTTCGAAACTGTGGACCTGGAGACCGGTAGGGGTGGGTGGAATTCCCGGTGTAGCGGTGGAATGCGTAGATATCGGGAAGAACACCTGTGGCGAAGGCGGCCCACTGGGCCGGATCTGACGCTGAGGCGCGAAAGCGTGGGGAGCAAACAGGATTAGATACCCTGGTAGTCCACGCCGTAAACGATGGGCACTAGGTGCTGGggggAACGACCCCTTCGGTGCCGCAGCTAACGCGTTAAGTGCCCCGCCTGGGGAGTACGGCCGCAAGGCTGAAACTCAAAGGAATTGACGG
>OTU121
TAATACGTAGGTGACAAGCGTTGTCCGGATTTATTGGGCGTAAAGCGAGCGCAGGCGGTCTTTTAAGTCTGATGTGAAAGCCCACGGCTCAACCGTGGAGGGTCATTGGAAACTGGAAGACTTGAATGCAGAAGAGGAAAGTGGAATTCCATGTGTAGCGGTGAAATGCGTAGATatatGGAGGAACACCAGTGGCGAAGGCGACTTTCTGGTCTGTAATTGACGCTGAGGCTCGAAAGCGTGGGGAGCAAACAGGATTAGATACCCTGGTAGTCCACGCCGTAAACGATGAGTGCTAAGTGTTGGAGGGTTTCCGCCCTTCAGTGCTGGAGCTAACGCATTAAGCACTCCGCCTGGGGAGTACGGCCGCAAGGCTGAAACTCAAATGAATTGACGG
>OTU122
TAACACGTAGGGCGCAAGCGTTGTCCGGATTCATTGGGCGTAAAGAGCTCGTAGGCGGTTTGATAAGTCGGGTGTGAAAACTCAGGGCTCAACTCTGAGACGCCACCCGATACTGTCATGACTAGAGTCCGGTAGAGGAGCATGGAATTCCTGGTGTAGCGGTGAAATGCGCAGATATCAGGAGGAACACCAATTGCGAAGGCAGTGCTCTGGGCCGGAACTGACGCTGAGGAGCGAAAGCGTGGGGAGCAAACAGGATTAGATACCCTGGTAGTCCACGCCGTAAACGTTGGGCACTAGGTGTGGGACCCTTCCAACGGGTTCCGTGCCGTAGCTAACGCATTAAGTGCCCCGCCTGGGGAGTACGGCCGCAAGGCTAAAACTTAAAGGAATTGACGG
>OTU123
TAAGACGGAGGGCGCAAGCGTTGTTCGGAATTACTGGGCGTAAAGCGCGGGCAGGCGGTCTGTTAAGTCGTTTGTGAAAATCCGGGGCTCAACCCCGGAAATGCATACGATACTGGCAGGCTGGAGACTGGTAGAGGCTAGCGGAATTCCTGGTGTAGCGGTGGAATGCGTAGATATCAGGAAGAACACCTGTGGCGAAGGCGGCTAGCTGGGCCAGTTCTGACGCTCATCCGCGAAAGCGTGGGGAGCAAACAGGATTAGATACCCTGGTAGTCCACGCCGTAAACGATGGGCACTAGGTGCCGGGTCTCTAGACGGATTCGGTGCCGCAGTTAACGCATTAAGTGCCCCGCCTGGGGAGTACGGTCGCAAGGCTGAAACTCAAAGGAATTGACGG
>OTU124
TAATACGTAGGTGGCGAGCGTTGTCCGGATTTATTGGGCGTAAAGGGCGTGTAGGCGGCTTCTTAAGTCCGAGGTGAAAACACGGGGCTCAACCCCGTGAGTGCCTCGGAAACTGGGGAGCTTGAGTGCTCTAGAGGGCAGTGGAATTGCCGGTGTAGCAGTGAAATGCGTAGAGATCGGCAGGAACACCAGTGGCGAAGGCGACTGCCTGGGGAGTAACTGACGCTGAGGCGCGAAAGCTAGGGGAGCAAACAGGATTAGATACCCTGGTAGTCCTAGCCGTAAACGATGAGTGCTATGtgtgAGGGGTATCGACCccccTCGTGCAGCAGTTAACGCAATAAGCACTCCGCCTGGGGAGTACGGCCGCAAGGTTGAAACTTAAAGGAATTGACGG
>OTU125
TAATACGGAGGgggCTAGCGTTGTTCGGAATTACTGGGCGTAAAGCgcgcgTAGGCGGCTTTGCAAGTTAGAGGTGAAAGCCCGGAGCTCAACTCCGGAACTGCCTTTAAAACTGCATCGCTAGAATTGTGGAGAGGTGAGTGGAATTCCGAGTGTAGAGGTGAAATTCGTAGATATTCGGAAGAACACCAGTGGCGAAGGCGACTCACTGGACACATATTGACGCTGAGGTGCGAAAGCGTGGGGAGCAAACAGGATTAGATACCCTGGTAGTCCACGCCGTAAACGATGATGACTAGCTGTCGGGGCTCTTGGAGTTTCGGTGGCGCAGCTAACGCGTTAAGTCATCCGCCTGGGGAGTACGGCCGCAAGGTTAAAACTCAAATGAATTGACGG
>OTU126
TAAGACAGAGGCCTCAAGCGTTAGGCGGAATCACTGGGCTTAAAGCGTgtgtAGGCGGAACGTTAAGTACCTTGTGAAATCCCACGGCTCAACCGTGGAACGGCTGGGTATACTGGCGTTCTTGGGCCACTCAGGGGCAGCTGGAACAAGCGGTGGAGCGGTGAAATGCGTAGATATCGCTTGGAACGCCGAAGGTGAAGACAGGCTGCTGGgggTGTGCCGACGCTGAGACACGAAAGCCAGGGGAGCAAACGGGATTAGATACCCCGGTAGTCCTGGCCCTAAACGATGTCCACTAGATTACAGTCCCTTGACGGGGATTGTGGTCGGAGCAAAAGTGTTAAGTGGACCGCCTGGGAAGTACGGTCGCAAGGCTAAAACTCAAAGGAATTGACGG
>OTU127
TAAGACAGAGGTCCCGAGCGTTAGGCGGAATCACTGGGCTTAAAGCGTgtgtAGGCGGATTTGTAAGTACCTTGTGAAATCCCACGGCTCAACCGTGGAACTGCTTGGTATACTGCTTATCTTGGGCCACTTAGGGGTTACCGGAACAAACGGTGGAGCGGTGAAATGCGTAGATATCGTTTGGAACGCCAATGGTGAAAACAGGTAACTGGGAGTGTGCCGACGCTGAGACACGAAAGCCAGGGGAGCGAACGGGATTAGATACCCCGGTAGTCCTGGCTGTAAACGATGTCGACTAGATCGTGGTGGCTCTGACGCTATCACGGTCGAAGCAAAAGTGCTAAGTCGACCGCCTGGGAAGTACGGTCGCAAGGCTAAAACTCAAAGGAATTGACGG
>OTU128
TAATACGGAGGGTGCAAGCGTTGTCCGGAATCATTGGGTGTAAAGGGTGCGCAGGCGGACGTGTAAGTCCGGGGTGAAATCTTGCCGCTTAACGGTAAACGTGCCCTGGAAACTGCGCGTCTTGAGTATGGCAGAGGCCGGTGGAATTCGTGGTGTAGCGGTGAAATGCATAGATATCACGAAGAACACCAGTGGCGAAGGCGGCCGGCTGGGTCATGACTGACGCTGAGGCACGAGAGCGTGGGGAGCGAACAGGATTAGATACCCTGGTAGTCCACGCTGTAAACGATGTATGCTAGGTGTTGCCCTCAATTGGgggCAGTGCTGCAGCTAACGCATTAAGCATACCACCTGGGGAGTACGTTCGCAAGAATGAAACTCAAATGAATTGACGG
>OTU129
TAATACGTAAGGGGCGAGCGTTGTTCGGAATTATTGGGCGTAAAGAGCgcgcAGGCGGTTTGCCAAGCCTGATGTGAAAGACCTCGGCTTAACTGAGGCAGTGCGTTGGGAACTGGCAGGCTAGAGTATAAGAGGgggAGTTGGAATTCCTGGTGTAGGGGTGAAATCTGTAGATATCAGGAAGAACACCGGTGGCGAAAGCGAACTCCTGGCTAtataCTGACGCTGAGGCGCGAAAGCGTGGGGAGCGAACAGGATTAGATACCCTGGTAGTCCACGCTGTAAACGATGTGCACCAGGTGTTGGGTGAAAGCTCAGTGCCGCAATTAACGTGATAAGTGCACCGCCTGGGGAGTATGCTCGCAAGAGTGAAACTTAAATGAATTGACGG
>OTU130
TAATACGGAGGGTGCAAGCGTTGTCCGGATTTATTGGGTTTAAAGGGTGCGTAGGCGGGAGTTTAAGTCAGCGGTGAAAGTTCAGGGCTCAACCCTGAAATTGCCATTGATACTGGATTTCTTGAGTGTCGATGGGGTACATGGAATTTATGGTGTAGCGGTGAAATGCATAGATACCATAAGGAACACCGATAGCGAAGGCATTGTACTTATCGATAACTGACGCTGAGGCACGAAAGCGTGGGTAGCGAACAGGATTAGATACCCTGGTAGTCCACGCCGTAAACGATGATTACTCGCTGTTATGCCCTTTGCGGTGTAGTGGCCAAGCGAAAGCGTTAAGTAATCCACCTGGGGAGTACGCTCGCAAGGGTGAAACTTAAAGGAATTGACGG
>OTU131
TAATACGGAAGGGGCGAGCGTTGTTCGGATTCATTGGGCGTAAAGCGCGTGTAGGCGGTCTGGTCAGTCGAAGGTGAAATCGCTACGGCTCAACCGAGCAATTGCCCTCGAAACTGCCAGACTTGAGTGCGGAAGAGGTGAGTGGAATTCCCAGTGTAGCGGTGAAATGCGTAGATATTGGGAGGAACACCAGTGGCGAAGGCGGCTCACTGGTCCGCAACTGACGCTGAGACGCGAAAGCGTGGGGAGCGAACGGGATTAGATACCCCGGTAGTCCACGCCATAAACGTTGTGCACTAGGTGTAGGAGGTATCGACCCCTTCTGTGCCGTAGGTAACCCATTAAGTGCACCGCCTGGGGAGTACGACCGCAAGGTTGAAACTCAAAGGAATTGACGG
>OTU132
TAATACAGAGGGTGCAAGCGTTAATCGGATTTACTGGGCGTAAAGCGTGCGTAGGCGGTTCATTAAGTCGGTTGTGAAATCCCTGGGCTTAACCTGGGAACTGCAGTCGATACTGGTGGACTAGAGTACGGTAGAGGGTGGCGGAACTCCGGGTGTAGCGGTGAAATGCGTAGATATCCGGAAGAACACCGATGGCGAAGGCAACCACCTGGGCCTGTACTGACGCTGAGGTACGAAAGCGTGGGGAGCAAACAGGATTAGATACCCTGGTAGTCCACGCTGTAAACGATGAGAACTTGACGTCGGTTCGCCTAGCGAATCGGTGTCGTAGCTAACGCGATAAGTTCTCCGCCTGGGGAGTACGGCCGCAAGGTTGAAACTTAAAGGAATTGACGG
>OTU133
TAATACGTAGGgggCAAGCGTTATCCGGAATTATTGGGCGTAAAGGGTGCGTAGGCGGTCGTTTAAGTCTGAGGTTAAAGTGCAGGGCTCAACCCTGTGATGCCTTGGAAACTGGACGACTTGAGTATGGTAGAGGCAAGTGGAATTCCATGTGTAGCGGTAAAATGCGTAAATatatGGAGGAACACCAGTGGCGAAGGCGGCTTGCTGGGCCATTACTGACGCTGAGGCACGAAAGCGTGGGGAGCAAACAGGATTAGATACCCTGGTAGTCCACGCCGTAAACGATGAGTACTAAGTGTTGGgggAACCCAGTGCTGAAGTTAACACATTAAGTACTCCGCCTGAGTAGTACGCACGCAAGTGTGAAACTCAAAGGAATTGACGG
>OTU134
TAATACGTAGagagCAAGCGTTGTCCGGAATCATTGGGCGTAAAGGGTATGTAGGCGGAAATACAAGTCAAATGTGAAAGGTACCGGCTCAACCGGTAGAGTGCATTTGAAACTGTATATCTTGAGTGCAGCAGAGGAAAACGGAATTCCTGGAGTAGCGGTGAAATGCGTAGATATCAGGAAGAACACCAGTGGCGAAGGCGGTTTTCTGGGCTGACACTGACGCTGAGGTACGAAAGCTAGGGGAGCGAACGGGATTAGATACCCCGGTAGTCCTAGCCGTAAACGATGGACACTAGGTGTTGGgggTTCGATTCCTTCAGTGCCGCAGTTAACGCATTAAGTGTCCCGCCTGGGGATTACGGTCGCAAGACTGAAACTTAAAGGAATTGACGG
>OTU135
TAACACGTAGGAGACGAGCGTTATCCGGATTCACTGGGCGTAAAGGGCAAGTAGGCGGTTGCCAAAGTTGGGCGTGACAGTCTCTGGCTTAACTAGAGGAGGACGTTCAAAACTAGGCGACTAGAGGGCAGGAGAGGAAAGCGGAATTCCTGGTGTAGCGGTGGAATGCTTAGATACCAGGAGGAACACCGGTGGCGAAGGCGGCTTTCTGGACTGCACCTGACGCTGAGAGGCGAAAGCTAGGGGAGCGAACGGGCTTAGATACCCCGGTAGTCCTAGCTGTAAACGGTGGATACTGGGTATTGGgggCTAACATGCTTTCAGTGCCGAAGCAAACGCGTTAAGTATCCCGCCTGGGGACTACGGTCGCAAGATTAAAACTTAAATGAATTGACGG
>OTU136
TAAAACGTAGGgggCAAGCGTTGCCCGGATTCACTGGGCGTAAAGCGGGTGCAGGCGGTCCGTTAAGTCGGGTGTGAAATCTCCAGGCTCAACCTGGAAAGTGCACCCGATACTGGCGGACTTGAGGACGGTAGAGGTCGGTGGAATATCAGGTGTACCGGTGAAATGGACAGATATCTGATAGAACACCAGTGGCGAAGGCGGCCGACTGGGCCGTTCCTGACGCTCATACCCGAAAGCCAGGGGAGCGAACCGGATTAGATACCCGGGTAGTCCTGGCCGTAAACGGTGCGGACTAGGTGTGGgggCCTTTATGGCTTCTGTGCCGGAGCTAACGCATTAAGTCCGCCGCCTGGGGAGTACGGCCGCAAGGCTAAAACTCAAAGGAATTGACGG
>OTU137
TAATACAGAGGTGGCAAGCGTTGTTCGGAATTACTGGGCGTAAAGGGCGCGTAGGCGGCTTGGTCAGTCCCGTGTGAAATCCCTCGGCTCAACTGAGGAACTGCACGGGAAACTGCCTGGCTTGAGTTCGGGAGAGGGAAGCGGAATTCCGGGTGTAGCGGTGAAATGCGTAGATATCCGGAGGAACACCGGTGGCGAAGGCGGCTTCCTGGACCGACACTGACGCTGAGGCGCGAAAGCTAGGGGAGCAAACGGGATTAGATACCCCGGTAGTCCTAGCTGTAAACGATGAGTGCTGGGTGTAGGgggTATCAACCcccccTGTGCCGAAGCTAACGCATTAAGCACTCCGCCTGGGGAGTACGGTCGCAAGGCTGAAACTTAAAGGAATTGACGG
>OTU138
TAATACGAAGGgggCGAGCGTTATTCGGATTTATTGGGCGTAAAGGGCgcgcAGGCGGCTTCGTAAGTCCGGTGTGAAAACGCTACCGCTCAACGGAGCGATTGCGCTGGAAACTACGGAACTTGAGTGCGAgagagGCGGGCAGAATGCCTGGTGTAGCGGTGGAATGCTTAGAGATCAGGCAGAATACCCGAGGCGAAGGCGGCCCGCTGGCTCGCTACTGACGCTGAGGCGCGAAAGCGTGGGGAGCAAACAGGATTAGATACCCTGGTAGTCCACGCTGTAAACGGTGAGCACTAGGTGTGGGAGGTATCCATTCCTTCCGTGCCGGCGCTAACGCAATAAGTGCTCCGCCTGGGAAGTACGGCCGCAAGGTTGAAACTTAAAGGAATTGACGG
>OTU139
TAATACGTAGGTGGCGAGCGTTATTCGGATTTACTGGGCGTAAAGGGTTCGTAGGgggTTTGTCAAGTCTGATGTGAAATCCCGCGGCTCAACCGCGGACGTGCATTGGATACTGCCGAACTAGAGTTCTTGATGGGAAAGCGGAATTCCAGGTGTAGCGGTGGAATGCGTAGATATCTGGAAGAACACCGGTGGCGAAGGCGGCTTTCTGGCAAGAGACTGACCCTGATGGACGAAAGCGTGGGTAGCAAACAGGATTAGATACCCTGGTAGTCCACGCCGTAAACGTTGTATACTAGATGTGGggggTCCTTTGGTCCCCTCCGTGTCCAAGCTAACGCGATAAGTATACCGCCTGGGGACTACGGCCGCAAGGCTAAAACTCAAATGAATTGACGG
>OTU140
TAACACGTAGGgggCGAGCGTTGTCCGGATTTATTGGGCGTAAAGGGCTCGTAGGCGGTTCAGCAAGTCAACTGTGAAAACCCGGGGCTCAACCCCGGGACGCCAGTCGAAACTGCTGTGACTAGGGTCCGGTAGAGGTGAGTGGAATTCTCGGTGTAGCGGTGAAATGCGCAGATATCGAGAGGAACACCAGTAGCGAAGGCGGCTCACTGGGCCGGTACCGACGCTGAGGAGCGAAAGCGTGGGGAGCAAACAGGATTAGATACCCTGGTAGTCCACGCTGTAAACGTTGAACACTAGGTGTGGCGGACTTATCCACGTCTGCTGTGCCGAAGCTAACGCATTAAGTGTTCCGCCTGGGGAGTACGGCCGCAAGGCTAAAACTCAAAGGAATTGACGG
>OTU141
TAATACGTAGGgggCAAGCGTTGTCCGGATTTACTGGGCGTAAAGCgcgcgTAGGCGGACGCTTAAGTGTGGCCTGAAAGCCcccGGCTCAACCGGGGAGGGTGGCTGCAAACTGGGCGTCTTGAGGgggATAGAGGAGAGTGGAATTCCGGGTGTAGCGGTGAAATGCGTAGAGATCCGGAGGAACACCAGTGGCGCAGGCGGCTctctGGGTCCGCCCTGACGCTGAGGCGCGAAAGCGTGGGGAGCGAACGGGATTAGATACCCCGGTAGTCCACGCCGTAAACGATGGTCACCAGGTgtgtgCGGTATCGACCCCGCACGTGCCGTCGCCAACGCATTAAGTGACCCGCCTGGGGAGTACGGCCGCAAGGTTGAAACTCAAAGGAATTGACGG
>OTU142
TAATACGTAGGGTGCGAGCGTTAATCGGAATTACTGGGCGTAAAGCGTGCGTAGGCGGTTTGTTAAGACAGGTGTGAAATCCCCGGGCTTAACCTGGGAATTGCGCTTGTTACTGGCAGACTAGAGTACGTCAGAGGggggTGGAATTCCACGTGTAGCAGTGAAATGCGTAGAGATGTGGAGGAACACCGATGGCGAAGGCAGCCcccTGGGATGATACTGACGCTCAGGCACGAAAGCGTGGGGAGCAAACAGGATTAGATACCCTGGTAGTCCACGCCCTAAACGATGTCAACTGGTTGTTGGGTGACTTGATCACTTAGTAACGTAGCTAACGcgcgAAGTTGACCGCCTGGGGAGTACGGTCGCAAGATTAAAACTTAAATGAATTGACGG
>OTU143
TAATACGGAGGATGCAAGCGTTATCCGGATTTATTGGGTTTAAAGGGTGCGTAGGCGGGGTAGCAAGTCAGTGGTGAAAGTCTGCAGCTTAACTGTAGAATTGCCGTTGATACTGTTACTCTTGAATTCAGTTGAGGTAGGCGGAATGTGTAATGTAGCGGTGAAATGCATAGATATTACACAGAACACCGATTGCGTAGGCAGCTTGCTAAACTGAGATTGACGCTGAGGCACGAAAGCGTGGGGAGCAAACAGGATTAGATACCCTGGTAGTCCACGCCGTAAACGATGATTACTGGATGtgtgCGATACACTGTACGCGTCTGAGCGAAAGCATTAAGTAATCCACCTGGGGAGTACGATCGCAAGATTGAAACTCAAATGAATTGACGG
>OTU144
TAATACGTACTGGGCGAACGTTATTCGGAATCACTGGGCTTAAAGGGTGCGTAGGCGGCTACTTAAGTAGGGTGTGAAATCCcccGGCTTAACCGGGGAACTGCGCTCTAAACTGGGTGGCTTGAGTGCGATAGGGGTGTGCGGAACTTCCAGTGGAGCGGTGAAATGTGTTGATATTGGAAGGAACACCGGTGGCGAAAGCGGCACACTGGGTCGTAACTGACGCTGAGGCACGAAAGCCAGGGGAGCGAACGGGATTAGATACCCCGGTAGTCCTGGCTGTAAACGATGAGCACTAGACGGGAGGCGCTTCGGCGCATCCGGTTGCAGCGAAAGCATTAAGTGCTCCGCCTGGGGAGTATGGTCGCAAGGCTGAAACTCAAAGGAATTGACGG
>OTU145
TAATACGTAGGgggCAAGCGTTGTCCGGAATCATTGGGCGTAAAGAGCGTGTAGGCGGCCTGGTAAGTCGGCTGTGAAAGTCAGGGGCTCAACCCTTGAATGCCGGTCGATACTGTCAGGCTAGAGTCCGGAAGAGGCGAGTGGAATTCCTGGTGTAGCGGTGAAATGCGCAGATATCAGGAGGAACACCGATGGCGAAGGCAGCTCGCTGGGACGGTACTGACGCTGAGACGCGAAAGCGTGGGGAGCAAACAGGATTAGATACCCTGGTAGTCCACGCCGTAAACGATGGGCACTAGGTGTGGGAGGTGTCGACTCCTTCCGTGCCGAAGCTAACGCATTAAGTGCCCCGCCTGGGGAGTACGGCCGCAAGGCTAAAACTCAAAGGAATTGACGG
>OTU146
TAATACGGAGGGTGCAAGCGTTGTCCGGAATCACTGGGTGTAAAGGGTgtgtAGGCGGGATTGTAAGTCAGAGGTGAAATCTTGCGGCTCAACCGTAAAATTGCCTTTGATACTGCAGTTCTTGAGTCCCGGAGAGGTTGTTGGAATTCGTGGTGTAGCGGTGAAATGCGTAGATATCACGAGGAACACCAGAGGCGAAAGCGAACAACTGGACGGGTACTGACGCTAAGGCACGAAAGCGTGGGGAGCAAACAGGATTAGATACCCTGGTAGTCCACGCTGTAAACGATGAATGCTCGGTGTTGCCTTCCTTTGAGGgggCAGCGCTTAAGCTAACGCGTTAAGCATTCCACCTGGGGAGTACGCTCGCAAGAGTGAAACTTAAAGGAATTGACGG
>OTU147
TAATACAGAGGGTGCGAGCGTTAATCGGAGTTACTGGGCGTAAAGGGCGCGTAGGCGGTTATATGGGTGTGATGTGAAAGCCCTGGGCTTAACCTGGGAAGTGCATCGCAAACTAtataGCTCGAGTACAAGagagGGTGGCGGAATTTCCGGTGTAGCGGTGAAATGCGTAGAGATCGGAAGGAACGTCAATGGCGAAGGCAGCCACCTGGCTTGATACTGACGCTGAGGCGCGAAAGCGTGGGGAGCGAACAGGATTAGATACCCTGGTAGTCCACGCTGTAAACGATGAAGACTAGATGTTGGGAGGGGAACCTTTCAGTATCGAAGCTAACGCGATAAGTCTTCCGCCTGGGAAGTACGGCCGCAAGGTTGAAACTCAAAGGAATTGACGG
>OTU148
TAATACGGAGGGTGCGAGCGTTGTTCGGATTTATTGGGCGTAAAGCGCGTGTAGGCGGTTttttAAGTCTGATGTGAAAGCCCTGGGCTCAACCCGGGAAGTGCATTGGAAACTGGGAGACTTGAATACGGGAGAGGGTAGTGGAATTCCTAGTGTAGGAGTGAAATCCGTAGATATTAGGAGGAACACCGGTGGCGAAGGCGGCTACCTGGACCGATATTGACGCTGAGACGCGAAAGCGTGGGGAGCAAACAGGATTAGATACCCTGGTAGTCCACGCCGTAAACGATGAGTACTAGGTGTCGCGGGTATTGACCCCTGCGGTGCCGCAGCTAACGCATTAAGTACTCCGCCTGGGAAGTACGGCCGCAAGGCTAAAACTCAAATGAATTGACGG
>OTU149
TAATACGTAGGgggCGAGCGTTGTCCGGAATCATTGGGCGTAAAGCGCGTGTAGGCGGCTCGATAAGTCTGGTGTGAAATCTTGGGGCTCAACCCCAAGCCTGCACTGGATACTGTCGAGCTTGAGTCCGGGAGGGGAGAGCGGAATTCCTAGTGTAGCGGTGAAATGCGCAGATATTAGGAAGAACACCGGTGGCGAAGGCGGCTctctGGAACGGTACTGACGCTGAGACGCGAAAGCGTGGGGAGCGAACAGGATTAGATACCCTGGTAGTCCACGCCGTAAACGATGGGCACTAGATGTGGGCGGTGTCGACTCCGTCCGTGTCGAAGCTAACGCATTAAGTGCCCCGCCTGGGGAGTACGGCCGCAAGGCTAAAACTTAAAGGAATTGACGG
>OTU150
TAATACGTAGGgggCGAGCGTTGTCCGAATTTACTGGGCGTAAAGCGCGTGTAGGCGGTTCCTTAAGTCAGTTGTGAAATCCTGTGGCTCAACCACAGAACTGCGACTGAAACTGGGGAGCTTGAGTTTGGGAGAGGAGAGTGGAATTCCTGGTGTAGCGGTGAAATGCGTAGATATCAGGAGGAACACCCGTGGCGAAGGCGGCTctctGGCCCAACACTGACGCTGAGACGCGAAAGCTAGGGGAGCGAACGGGATTAGATACCCCGGTAGTCCTAGCCGTAAACGATGGACACTAGGTGTTGGTGGTATCGACCCCACCAGTGCCGAAGCTAACGCATTAAGTGTCCCGCCTGGGGAGTACGGCCGCAAGGTTGAAACTTAAATGAATTGACGG
>OTU151
TAATACGGggggggCAAGCGTTGTTCGGAATTACTGGGCGTAAAGGGCTCGTAGGCGGCCAACTAAGTCGAACGTGAAATCCCTCAGCTTAACTGGGGAACTGCGTCCGATACTGATTGGCTTGAATCCGGAAGAGGGATGCGGAATTCCAGGTGTAGCGGTGAAATGCGTAGATATCTGGAGGAACACCGGTGGCGAAGGCGGCATCCTGGGTCGGTATTGACGCTGAGGAGCGAAAGCCAGGGGAGCAAACGGGATTAGATACCCCGGTAGTCCTGGCCCTAAACGATGAATGCTTGGTGTGGTGGGTATCGATCCCTGCCGTGCCGAAGCTAACGCATTAAGCATTCCGCCTGGGGAGTACGGTCGCAAGGCTGAAACTCAAAGGAATTGACGG
>OTU152
TAATACAGAGGTAGCGAACGTTGTCCGGATTTACTGGGCGTAAAGGGTTTGTAGGTGGCCGAATAAGTCAGTTGTGAAATCGCTCCGCTCAACGGAGCAATTGCTTCTGATACTGTTTGGCTTGAGTGCAGAAGGGGAATATGGAATTTCCGGTGTAGCGGTGAAATGCGTAGATATCGGAAAGAACACCCGTGGCGAAGGCGGTATTCTGGTCTGCAACTGACACTGAAaaaCGAAAGCCAGGGGAGCAAACGGGATTAGATACCCCGGTAGTCCTGGCTGTAAACGGTGCACACTAGGTGCAGGCGGTTCATTCCGTCTGTGCCGACGCTAACGCATTAAGTGTGCCGCCTGGGAACTACGGCCGCAAGGTTGAAACTCAAATGAATTGACGG
>OTU153
TAATACGTAGGGTGCGAGCGTTGTCCGGATTTACTGGGTTTAAAGGGTGCGCAGGCGGCGGCGCAAGTCCGGGATGAAATGGCGGGGCTCAACCCCGTCGCCGTCCCGGATACTGCGGCGCTAGAGTCACAGTGAGGCAGGCGGAATGGACGGTGTAGCGGTGAAATGCGTAGAGATCGTCCGGAACGCCGATTGCGAAGGCAGCCTGCTGGCTGTGCACTGACGCTCAGGCACGAAAGTGTGGGTAGCGAACAGGATTAGATACCCTGGTAGTCCACACCCTAAACTATGGACACTCGCTATCCGGCCTCATGGGCTGGGTGGCTGAGCGAAAGCGTTAAGTGTCCCACCTGGGGAGTACGCCCGCAAGGGTGAAACTTAAAGGAATTGACGG
>OTU154
TAAGACGAACTGTGCGAACGTTATTCGGAATCACTGGGCTTACAGGGTGCGTAGGCGGCCTGTTAAGTAGGGTGTGAAATCCcccGGCCCAACCGGGGAATGGCGCTCTAAACTAGCAGGCTCGAGTGAGCTAGGGGTGCATGGAACTTCCAGTGGAGCGGTGAAATGTGTTGATATTGGAAGGAACACCGGAGGCGAAAGCGATGCACTGGGGCTTTTCTGACGCTGAGGCACGAAAGCCAGGGTAGCGAACGGGATTAGATACCCCGGTAGTCCTGGCCGTAAACGATGAGCACTGGGCGGGAGGAGGTTCGCCTCCTCCGGCCGTAGCGAAAGCGTTAAGTGCTCCGCCTGGGGAGTATGGTCGCAAGGCTGAAACTCAAAGGAATTGACGG
>OTU155
TAATACGTAGGTGGCAAGCGTTGTCCGGAATTATTGGGCGTAAAGCGCTCGCAGGCGGTCTTTTAAGTCTGATGTGAAAGCCCACGGCTTAACCGTGGAGGGTCATTGGAAACTGGAGGACTTGAGTACAGAAGAGGAGAGTGGAATTCCACGTGTAGCGGTGAAATGCGTAGAGATGTGGAGGAACACCAGTGGCGAAGGCGACTctctGGTCTGTAACTGACGCTGAGGAGCGAAAGCGTGGGTAGCGAACAGGATTAGATACCCTGGTAGTCCACGCCGTAAACGATGAGTGCTAGGTGTTAGGgggTTTCCGCCCCTTAGTGCTGAAGTTAACGCATTAAGCACTCCGCCTGGGGAGTACGGCCGCAAGGCTGAAACTTAAATGAATTGACGG
>OTU156
TAATACGGggggTGCAAGCGTTGTTCGGAATTATTGGGCGTAAAGAGCGTGTAGGCGGCCGGATGTGTCAGATGTGAAAGCCCTGGGCTCAACCCAGGAAGTGCATTTGAAACTATCCGGCTTGAGTAGGGGAGAGGGAAGTGGAATTCCTGGTGTAGAGGTGAAATTCGTAGATATCAGGAGGAACACCGGTGGCGAAGGCGACTTCCTGGCCCTATACTGACGCTGAGACGCGAGAGCGTGGGTAGCAAACAGGATTAGATACCCTGGTAGTCCACGCCGTAAACGATGTTCACTAGGTGTTGGgggTATTGACCcccTCAGTGCCGGAGCTAACGCATTAAGTGAACCGCCTGGGGAGTACGGTCGCAAGACTAAAACTCAAAGGAATTGACGG
>OTU157
TAATACAGAGGATGCAAGCGTTATCCGGAATGATTGGGCGTAAAGCGTCTGTAGGTGGCTTTTCAAGTCCACCGTCAAATCCCAGGGCTCAACCCTGGACAGGCGGTGGAAACTACCAAGCTGGAGTACGGTAGGGGCAGAGGGAATTTCCGGTGGAACGGTTAAATGTTTTGAGATCGGAAAGAACGCCAACAGCGAAAGCACTCTGCTGGGCCGATACTGACACTGATAGACGAAAGCTAGGGGAGCAAATGGGATTAGTGACCccccTAGTCCTAGCCGTAAACGATGGATACTAGGTGTTGTGCGGATCCACCCGTACAGTTCCGTAGCTAACGCGTTAAGTATCCCGCCTGGGGAGTACGTTCGCAAGAATGAAACTCAAAGGAATTGACGG
>OTU158
TAATACGGAGGATGCAAGCGTTATCCGGATTTATTGGGTTTAAAGGGTGCGTAGGCGGGCATCTAAGTCAGAGGTGAAaaaCCCGGGCTCAACCCGGGCTGTGCCTTTGAAACTAGATGCCTTGAGTGCAGCCGAGGTGGGCGGAATGTGGAGTGTAGCGGTGAAATGCATAGATATTCCACAGAACACCGATAGCGAAAGCAGCTCACCAGAGTGCAACTGACGCTGAGGCACGAAAGCGTGGGGAGCAAACAGGATTAGATACCCTGGTAGTCCACGCTGTAAACGATGATCACTAGTTGTTGGCGATACACAGTCAGCGACCAAGCGAAAGCGATAAGTGATCCACCTGGGGAGTACGTCCGCAAGGATGAAACTCAAAGGAATTGACGG
>OTU159
TAATACGTAGGTGGCGAGCGTTATTCGGATTTACTGGGCGTAAAGGGTCCGCAGGgggTTCGGCAAGTCTGGTGTGAAAGCCCGCGGCTCAACCGCGGAACGGCACTGGAAACTGTCGGGCTTGAGAGCGCGAGAGGAAGGCGGAATTCCAGGTGTAGCGGTGGAATGCGCAGATATCTGGAAGAACACCGGCGGCGAAGGCGGCCTTCTGGCGCGTGTCTGACCCTGAGGGACGAAAGCGTGGGTAGCGAAAAGGATTAGATACCCTTGTAGTCCACGCTGTAAACGTTGTGCGCTCGACGCGGGAGCAGCCGTTCCGGCTGCTTCCGTGTCCAAGTCAACGCGTTAAGCGCACCGCCTGGGGACTACGGCCGCAAGGCTAAAACTTAAATGAATTGACGG
>OTU160
TAATACGTAGGATGCAAGCGTTGTCCGGATTTACTGGGCGTAAAGAGCTCGTAGGCGGGGACGcgcgTCCCGGAGGAAATTCCAGGGCTCAACCCTGGAGCTTTCCGGGATACGGCGTCTCTTGAGGGCAGGAGAGGAGAACGGAATTCCCGGTGTAGCGGTGAAATGCGTAGATATCGGGAGGAACACCAGTGGCGAAGGCGGTTCTCTGGCCTGTCTCTGACGCTGAGGAGCGAAAGCGTGGGGAGCGAACGGGATTAGATACCCCGGTAGTCCACGCCGTAAACGATGGGCACTAGGTGTAGGAGGTATCGACCCCTTCTGTGCCGCAGTTAACACATTAAGTGCCCCGCCTGGGGAGTACGGCCGCAAGGTTGAAACTCAAATGAATTGACGG
>OTU161
TAATACGGAGGGAGCTAGCGTTGTTCGGAATTACTGGGCGTAAAGCgcgcgTAGGCGGCTACTCCAGTCAGAGGTGAAAGCCCGGGGCTCAACCCCGGAATAGCCTTTGAAACTAGGTAGCTGGAATCTTGGAGAGGCGAGTGGAATTCCGAGTGTAGAGGTGAAATTCGTAGATATTCGGAAGAACACCAGTGGCGAAGGCGACTCGCTGGACAAGTATTGACGCTGAGGTGCGAAAGCGTGGGGAGCAAACAGGATTAGATACCCTGGTAGTCCACGCCGTAAACGATGATAACTAGCTGTCCGGGCACATGGTGCTTGGGTGGCGCAGCTAACGCATTAAGTTATCCGCCTGGGGAGTACGGTCGCAAGATTAAAACTTAAAGGAATTGACGG
>OTU162
TAACACGTATGGGGCGAGCGTTGTTCGGAATTATTGGGCGTAAAGGGCGCGTAGGCGGCCACGTAAGCCTGGTgtgtAAGACCGCAGCTCAACTGCGGGAACGCGCTGGGAACTGtgtgGCTGGAGTTCAGGAGGGGAAGTTGGAATTCCAGGTGTAGGGGTGAAATCTGTAGATATCTGGAAGAACATCGGCGGCGAAGGCGAACTTCTGGCCTTGAACTGACGCTGAGGCGCGAAAGCGTGGGGAGCAAACAGGATTAGATACCCTGGTAGTCCACGCTGTAAACGATGTGCACTAGGTGTTGGTCCGATAGAGGATCAGTGCCGTAGCTAACGCGTTAAGTGCACCGCCTGGGGAGTATGCTCGCAAGGGTGAAACTCAAATGAATTGACGG
>OTU163
TAATACGGAGGGTGCAAGCGTTGCTCGGAATTACTGGGCGTAAAGGGCGTGTAGGCGGTTTCGTATGTCTGGCGTGAAAGCCCCGGGCTCACCTCGGGAAGTGCGTCGGAAACTGCGAGACTAGAGTCCCGGAGAGGGAGGTGGAATTCCAGGTGTAGCGGTGAAATGCGTAGATATCTGGAAGAACACCGGTGGCGAAAGCGGCCTCCTGGACGGTGACTGACGCTGAGACGCGAAAGCGTGGGGAGCAAACAGGATTAGATACCCTGGTAGTCCACGCCATAAACGATGAGCACTAGGTGTCGCGGGTATTGACCCCTGCGGTGCCGCCGCTAACGCATTAAGTGCTCCGCCTGGGGACTACGGCCGCAAGGTTAAAACTCAAATGAATTGACGG
>OTU164
TAAGACGAACCGTCCAAACGTTATTCGGAATCACTGGGCTTAAAGGGTGCGTAGGCGGCCCCGCAAGTTGGGTGTGAAAGCCCTCGGCTTAACCGAGGAACGGCGCCCAAAACTGCAGGGCTTGAGGAAGGCAGAGGTGAGCGGAACTTGCGGTGGAGCGGTGAAATGCGTTGATATCGCAAGGAACACCAGTAGCGAAAGCGGCTCACTGGGCCTTTACTGACGCTGAGGCACGAAAGCCAGGGGAGCGAACGGGATTAGATACCCCGGTAGTCCTGGCCGTAAACGATGAGCACTGGTTTGGAGGGTCCcccATAGCCTTCCAGACGTAGCGAAAGTGTTAAGTGCTCCGCCTGGGGAGTATGGTCGCAAGGCTGAAACTTAAAGGAATTGACGG
>OTU165
TAACACCAGCGGCTCGAGTGGTGGCCTTttttATTGAGCTTAAAGCGTCCGTAGCCGGTCCAGTAAATCTCTGGGTAAATTGAACGGCTTAACCGTTCGAATTCCAGAGACACTGTTGGACTTGGGGCCGGGAGAGGCCAGAGGTACTCTCGGGGTAGAAGTAAAATTCTGTAATCCCGATAGGACCACCAGTGGCGAAGGCGTCTGGCTAGAACGGACTCGACGGTGAGGGACGAAGCCCTGGGGCGCGAACCGGATTAGATACCCGGGTAGTCCAGGGTGTAAACGATGCGGGCTTGGTGTCGACAGTCTTACGCGGGCAGTCGGTGCCGTAGAGAAATTGTTAAGCCCGCCGCTTGGGGAGTACGGCCGCAAGGCTGAAACTTAAAGGAATTGACGG
>OTU166
TAACACGTAGGgggCAAGCGTTGTCCGGAATTACTGGGCGTAAAGGGCgcgcAGGCGGGCTGTCAAGTCAGGTGTGGAATCCCTCGGCTCAACCGAGGAATTGCATTTGAAACTGGCAGTCTTGAGTGCAGGAGAGGAGAGCGGAATTCCCGGTGGAGCGGTGGAATGCGCAGATATCGGGAGGAACACCAGTGGCGAAGGCGGCTctctGGCCTGTGCACTGACGCTGAGGCGCGAAAGCTAGGGGAGCAAACAGGATTAGATACCCTGGTAGTCCTAGCCGTAAACGATGGGCACTAGGTGTGGGAGGTATCGACCCCTTCCGTGCCGCAGCTAACGCATTAAGTGCCCCGCCTGGGGAGTACGGCCGCAAGGCTGAAACTCAAATGAATTGACGG
>OTU167
TAATACGGAGACCTCGAGCGTTACTCGGATTTACTGGGCGTAAAGGGTCCGTAGGCGGCCCTGtgtgtCGGGTGTGAAATCCCACGGCTTAACCGTGGAACTGCGCCCGAAACTACAGGGCTAGAGTATTGGAGAGGTGAGTGGAATTCCAGGTGTAGCGGTGAAATGCGTAGATATCTGGAGGAACACCAACGGCGAAGGCAGCTCACTGGACAATTACTGACGCTGAGGGACGAAAGCGTGGGGAGCGAAAGGGATTAGATACCCCTGTAGTCCACGCCGTAAACGTTGTGCACTCGCTATTGGCGGCTCGACCCCGTCAGTGGCTAAGCTAACGCGATAAGTGCACCGCCTGAGGACTACGGCCGCAAGGCTAAAACTCAAATGAATTGACGG
>OTU168
TAATACGAAGGgggCTAGCGTTGTTCGGAATTACTGGGCGTAAAGCGCACGTAGGCGGATTGTTAAGTCAGAGGTGAAATCCCGGAGCTCAACTTCGGAACTGCCTTTGATACTGGCAATCTAGAGTCCGGAAGAGGTTAGTGGAATTCCCAGTGTAGAGGTGAAATTCGTAGATATTGGGAAGAACACCAGTGGCGAAGGCGGCTAACTGGTCCGGTACTGACGCTGAGGTGCGAAAGCGTGGGGAGCAAACAGGATTAGATACCCTGGTAGTCCACGCCGTAAACTATGGGTGCTAGCCGTCAGGAAGCTTGCTTtttGGTGGCGCAGCTAACGCATTAAGCACCCCGCCTGGGGAGTACGGTCGCAAGATTAAAACTCAAAGGAATTGACGG
>OTU169
TAATACGGAGGATGCGAGCGTTATCCGGAATTATTGGGTTTAAAGGGTGCGTAGGCTGGTATTTAAGTCAGTGGTGAAATATTGCGGCTCAACCGTGAGGCTGCCATTGAAACTGGATACCTTGAGTGTATACGAAGTGGGCGGAATGAGGAGTGTAGCGGTGAAATGCATAGATATTCCTCAGAACACCGATAGCGAAGGCAGCTCACTAGGATACAACTGACGCTGAGGCACGAAAGCGTGGGTAGCAAACAGGATTAGATACCCTGGTAGTCCACGCAGTAAACGATGATCACTAGCTGTATGCGATACACTGTATGTGGCTAAGCGAAAGCGATAAGTGATCCACCTGGGGAGTACGTCGGCAACGATGAAACTCAAATGAATTGACGG
>OTU170
TAATACGGAGGgggCTAGCGTTATTCGGAATTATTGGGCGTAAAGGGCGTGTAGGCGGCTTCGTAAGTCTTGtgtgAAAGCCCTCGGCTCAACCGAGGAATTGCACGAGAAACTGCGTGGCTCGAGTCCGGGAGAGGATAGTGGAATTCCCAGTGTAGCGGTGAAATGCGTAGATATTGGGAGGAACACCGGTGGCGAAGGCGGCTATCTGGACCGGTACTGACGCTGAGACGCGAAAGCCAGGGGAGCAAACGGGATTAGATACCCCGGTAGTCCTGGCCGTAAACAATGAGAACTTGGTGTGGCGGGTATCGACCCCTGCCGTGCCGAAGCTAACGCATTAAGTTCTCCGCCTGGGGAGTACGGTCGCAAGACTGAAACTTAAATGAATTGACGG
>OTU171
TAAGACGTAGGgggCGAGCGTTGTCCGGAATTACTGGGCGTAAAGGGCGTGTAGGCGGCCTGCCATGTCAGTGGTGAAACACCTGGGCTCAACCCAGGTATTGCCATTGAAACTGACAGGCTTGAGTATAGGAGAGGAGTGTGGAATTCCCGGTGTAGCGGTGAAATGCGTAGATATCGGGAGGAACACCAGTGGCGAAGGCGGCACTCTGGCCTATAACTGACGCTGAGGCGCGAAAGCTAGGGGAGCGAACAGGATTAGATACCCTGGTAGTCCTAGCCGTAAACGATGGGTACTAGGTGTAGGgggTTCAGACGCCCTCTGTGCCGCAGTAAACGCATTAAGTACCCCGCCTGGGGAGTACGGTCGCAAGGCTGAAACTCAAATGAATTGACGG
>OTU172
TAATACGTAGGCAGCGAGCGTTGTTCGGAGTTACTGGGCGTAAAGGGTgtgtAGGCGGTTGTTTAAGTTTGGTGTGAAATCTCCCGGCTCAACTGGGAGGGTGCGCCGAATACTGAATGACTTGGAGTGCGGGAGAGGAAAGTGGAATTCCTGGTGTAGCGGTGAAATGCGTAGATATCAGGAGGAACACCGGTGGTGTAGACGGCTTTCTGGACCGTAACTGACGCTGAGACACGAAAGCGTGGGTAGCAAACAGGATTAGATACCCTGGTAGTCCACGCCCTAAACGATGCATATTTGGTGTGGGCAGTTCATTCTGTCCGTGCCGGAGCTAACGCGTTAAATATGCCGCCTGGGGAGTACAGTCGCAAGGCTGAAACTTAAAGGAATTGACGG
>OTU173
TAATACGTAGGGAGCAAGCGTTATCCGGATTTATTGGGCGTAAAGCGTGCGTAGGCGGTTTACTAAGTTTAAGATTAAAACCTGAGGCTCAACCTCAGGCCGTCTTAAaaaCTGGTAGACTTGAGTAAGATAGAGGCAAACGGAATTTCTAGTGTAGCGGTAAAATGCGTAGATATTAGAAGGAACACCAGTGGCGAAAGCGGTTTGCTGGGTCTTTACTGACGCTGAGGCACGAAAGCGTGGGGAGCAAATAGGATTAGATACCCTAGTAGTCCACGCCGTAAACGATGAGTACTAAGTGTTGGATTATCCAGTGCTGAAGTTAACGCATTAAGTACTCCGCCTGAGTAGTACGGTCGCAAGGCTGAAACTCAAATGAATTGACGG
>OTU174
TAATACGGAGGGTGCAAGCGTTATCCGGATTTACTGGGTTTAAAGGGTGCGTAGGCGGATTTGTAAGTCAGTGGTGAAAGCCTGGAGCTTAACTCCGGAATTGCCATTGATACTGCTTATCTTGAGTACAGTTGAGGTGGGCGGAATGTGTCATGTAGCGGTGAAATGCTTAGATATGACACAGAACACCGATTGCGAAGGCAGCTCGCTAAACTGTAACTGACGCTGAGGCACGAAAGCGTGGGGATCGAACAGGATTAGATACCCTGGTAGTCCACGCCCTAAACGATGATCACTCGACATTGGCGATATACTGTCAGTGTCCAAGCGAAAGCGTTAAGTGATCCACCTGGGGAGTACGACCGCAAGGTTGAAACTCAAAGGAATTGACGG
>OTU175
TAACACGTAGGgggCAAGCGTTGTCCGGATTCATTGGGCGTAAAGAGCTCGTAGGCGGTTCGATAAGTCGGGTGTGAAACCTCCAGGCTCAACCTGGAGACGCCACCCGATACTGTCGTGACTAGAGTCCAGTAGGGGAGCGTGGAATTCCTGGTGTAGCGGTGAAATGCGCAGATATCAGGAGGAACACCAGCGGCGAAGGCGGCGCTCTGGGCTGGAACTGACGCTGAGGAGCGAAAGCGTGGGGAGCGAACAGGATTAGATACCCTGGTAGTCCACGCCGTAAACGTTGGGTACTAGGTGTGGGGTCTTATCAACGGATTCCGTGCCGAAGCTAACGCATTAAGTACCCCGCCTGGGGAGTACGGCCGCAAGGCTAAAACTCAAAGGAATTGACGG
>OTU176
TAAGACGGAGGGTGCAAACGTTGTTCGGAATCACTGGGCGTAAAGGGCGCGTAGGCGGACTTGTAAGTCGGGAGTGAAAACTCGGGGCTCAACCCCGAGCCTGCTTCTGAAACTGCGAGTCTTGAGGACCGGAGAGGAAAGTGGAATTCCTAGTGTAGCGGTGGAATGCGTAGATATTAGGAAGAACACCAGTGGCGAAGGCGACTTTCTGGACGGTTCCTGACGCTGAGGCGCGAAAGCTAGGGGAGCAAACAGGATTAGATACCCTGGTAGTCCTAGCCGTAAACGATGAGTGCTAGGTGGTGGTAGTTTCAACACTTTCACCGCCGCAGCCAACGCATTAAGCACTCCGCCTGGGGAGTACGGCCGCAAGGTTGAAACTCAAAGGAATTGACGG
>OTU177
TAATACGAAAGGGGCTAGCGTTGTTCGGAATTACTGGGCGTAAAGCGCACGTAGGCGGCCATGTAAGTTGGgggTGAAATCCCGGGGCTCAACCCCGGAACTGCCTTCAAAACTACATAGCTGGAGGATGTGAGAGGATAGTGGAATTCCGAGTGTAGAGGTGAAATTCGTAGATATTCGGAAGAACACCGGTGGCGAAGGCGACTGTCTGGCACATTTCTGACGCTGAGGTGCGAAAGCGTGGGGAGCAAACAGGATTAGATACCCTGGTAGTCCACGCCGTAAACGATGAGGGCTAGTTGTCGGGCAGCATGCTGTTCGGTGACGCAGTTAACGCATTAAGCCCTCCGCCTGGGGAGTACGGTCGCAAGATTAAAACTCAAAGGAATTGACGG
>OTU178
TAATACGGAGGGTGCAAGCGTTGTCCGGAATCATTGGGTGTAAAGGGTGCGTAGGCGGAAGCTTAAGTCTGTGGTGAAATGTTGCCGCTCAACGGCAAACGTGCCATGGATACTGGGTTTCTTGAGTGTGACAGAGGCAGGTGGAATTCGTAGTGTAGCGGTGAAATGCATAGATATTACGAAGAACACCAGTGGCGAAGGCGGCCTGCTGGGTCACAACTGACGCTGAGGCACGAGAGCGTGGGGAGCGAACAGGATTAGATACCCTGGTAGTCCACGCTGTAAACGATGTATGCTAGGTGTTGGTCACGGTTTGGCCGTGATCAGTGCTGCAGCTAACGCATTAAGCATACCACCTGGGGAGTACGTTCGCAAGAATGAAACTTAAAGGAATTGACGG
>OTU179
TAAAACGTAGGGGACAAGCGTTATCCGGATTTACTGGGCGTAAAGCGCCCGTAGGCGGCTTGATAAGTTGGACGTGAAAGCTCCCGGCTTAACTGGGAGAGGCCGTTCAAAACTGCCAAGCTAGAGTGAGGAAGAGGAGAGCAGAATTCCCGGTGTAGTGGTGGAATGCGTAGAGATCGGGAGGAATACCAGTGGCGAAAGCGGCTctctGGTCCTAAACTGACGCTGAGGGGCGAAAGCGTGGGGAGCGAACGGGATTAGATACCCCGGTAGTCCACGCCGTAAACGATGGAGACTAGGTGTAGGTGGATAGAACCCCATCTGTGCCGAAGCCAACGCGTTAAGTCTCCCGCCTGGGGAGTACGGCCGCAAGGTTAAAACTCAAAGGAATTGACGG
>OTU180
TAATACGAAAGGTGCAAGCGTTGTTCGGAATCACTGGGCGTAAAGCgcgcgTAGGCGGGATTGTAGGTCAATTGTGAAAGCCCAGGGCTCAACCTTGGAATTGCAGTTGAAACCATAATTCTTGAATACTTGAGAGGGTGGGAGAATTCCTGGTGGAGAAGTGAAATTCGTAGAGATCAGGAGGAATACCAGAGGCGAAGGCGCCTGCCTGGCAATGTATTGACGCTGATGCGCGAAAGCGTGGGTAGCAAACAGGATTAGATACCCTGGTAGTCCACGCCGTAAACGATGGATACTAGGCGTTCGATGGATTAACCCATTGAGTGCCGCAGTTCAcacaTTAAGTATCCCGCCTGGGGAGTACGGTCGCAAGGCTAAAACTCAAATGAATTGACGG
>OTU181
TAATACAGAGGTGGCAAGCGTTGTTCGGAATTACTGGGCGTAAAGGGCGCGTAGGCGGTCTTGTAAGTCTCGTGTGAAATCCCTCGGCTTAACTGAGGAACTGCACGGGATACTGCTTGACTTGAGTTCGGGAGAGGGAAGCGGAATTCCGGGTGTAGCGGTGAAATGCGTAGATATCCGGAGGAACACCGGTGGCGAAGGCGGCTTCCTGGACCGACACTGACGCTGAGGCGCGAAAGCTAGGGGAGCAAACGGGATTAGATACCCCGGTAGTCCTAGCTGTAAACGATGAGTGCTGGGTGTAGGgggTATTAACCCTCCTGTGCCGAAGCTAACGCATTAAGCACTCCGCCTGGGGAGTACGGTCGCAAGGCTGAAACTTAAAGGAATTGACGG
>OTU182
TAATACGGAGGgggCCAGCGTTGCTCGGAATTATTGGGCGTAAAGGGCGCGTAGGCGGCCAGGTAAGTTTGATGTGAAATCCCACGGCTTAACCGTGGAATTGCATCTTATACTGCCTGGCTGGAGTCTGGGAGAGGGAAGCGGAATTCCCGGTGTAGCGGTGAAATGCGTAGATATCGGGAGGAACACCAGTGGCGAAGGCGGCTTCCTGGACCAGTACTGACGCTGAGGCGCGAAAGCTAGGGGAGCAAACAGGATTAGATACCCTGGTAGTCCTAGCCTTAAACGATGTGCACTTGGTGTTGGgggTATCGACCCCTCCAGTGCCGAAGCTAACGCATTAAGTGCACCGCCTGGGGAGTACGGTCGCAAGGCTGAAACTTAAATGAATTGACGG
>OTU183
TAATACAGGgggAGCAAGCGTTATCCGGAATGATTGGGCGTAAAGCGTCTGTAGGTGGTTCTTTAAGTCTACTGTCAAATACGTTGGCTCAACCAACGGCAGGCAGTGGAGTACTAAAGAACTAGAGTGCGGTAGAGGTAGAGGGAATCCCTAGCGTAACAGTGAAATGTGTAGATTTTAGGGAGAACACCAGCGGCGAAGGCGCTCTACTGGGCCGATACTGACACTGAgagaCGAAAGCTAGAGGAGCGAATAGGATTAGATACCCTAGTAGTTCTAGCTGTAAACGATGGAAACTAAGAGGgggTAACCcccTTCTGTAGCTAACGCGTTAAGTTTCCCGCCTGGGGAGTATGCTCGCAAGAGTGAAACTCAAATGAATTGACGG
>OTU184
TAAGACAGAGGGTGCAAACGTTGCTCGGAATTACTGGGCGTAAAGCGCGTGTAGGCGGACCGGAAAGTCGGGCGTGAAATCCCTGGGCTCAACCCAGGAACTGCACTCGAAACTTCCGGTCTTGAGTGGTGGAGAGGGTAGTGGAATTCCTGGTGTAGAGGTGAAATTCGTAGATATCAGGAGGAACACCGGTGGCGAAGGCGGCTACCTGGACACCAACTGACGCTGAGACGCGAAAGCGTGGGGAGCAAACAGGATTAGATACCCTGGTAGTCCACGCTGTAAACGATGGGCACTAGGTGTCGCGGGTATTGACCCCTGCGGTGCCGTAGCAAACGCGTTAAGTGCCCCGCCTGGGGAGTACGGCCGCAAGGCTAAAACTTAAAGGAATTGACGG
>OTU185
TAAGACGTAGGgggCGAGCGTTGTCCGGAATTACTGGGCGTAAAGGGCGTGTAGGCGGTTTAGTGTGCCAGCTGTGAAATTCCCGGGCTCAACCCGGGGTGTGCAGTTGGGACTGCTGAGCTTGAGTGCAGGAGAGGAGGGTGGAATTCCCGGTGTAGCGGTGAAATGCGTAGATATCGGggggAACACCAGTGGCGAAGGCGACCTTCTGGCCTGCAACTGACGCTGAGGCGCGAGAGCTAGGGGAGCGAACAGGATTAGATACCCTGGTAGTCCTAGCTGTAAACGATGGGTACTAGGTGTAGGTGGTTTAGATGCCATCTGTGCCGCAGCGAACGCATTAAGTATCCCGCCTGGGGAGTACGGTCGCAAGGCTGAAACTCAAAGGAATTGACGG
>OTU186
TAATACGGAGGGTGCAAGCGTTGTTCGGAATCATTGGGCGTAAAGGGCgcgcAGGCGGTCTTTCAAGTCCGACGTGAAATCCCGGGGCTCAACCCCGGAACTGCGTTGGAAACTGAgagaCTTGAATTCAGGAGAGGTCCGTGGAATTCCAGGTGTAGGGGTGAAATCCGTAGATATCTGGAGGAACACCAGCGGCGAAAGCGACGGACTGGACTGATATTGACGCTGAGGCGCGAAAGCGTGGGGAGCAAACAGGATTAGATACCCTGGTAGTCCACGCCGTAAACGATGTTCACTAGTTGGTGCTTCAATTGAGAAGCGCTGACGCAGCTAACGCACTAAGTGAACCGCCTGGGGAGTACGGTCGCAAGACTAAAACTCAAAGGAATTGACGG
>OTU187
TAAGACGAGCTGTGCAAACGTTATTCGGAATTACTGGGCTTAAAGAGTTCGTAGGCGGCGCGTTAGGTGGGGTGTGAAATCCCTCGGCTCAACCGAGGAATGGCGCTCCAAACCGGCGTGCTTGAGGAAGGTAGAGGTGAGCGGAACAGATGGTGGAGCGGTGAAATGCGTTGATATCATCTGGAACACCGGAGGCGAAGGCGGCTCACTGGGCCTTTTCTGACGCTGAGGAACGAAAGCCAGGGTAGCGAACGGGATTAGATACCCCGGTAGTCCTGGCTGTAAACGATGAGCACTAGGTCGAGGGTCTCCCACAGATCCTTGGCCGTAGCGAAAGTGTTAAGTGCTCCGCCTGGGGAGTATGGTCGCAAGGCTGAAACTCAAATGAATTGACGG
>OTU188
TAATACGTAGGTGGCAAGCGTTATCCGGATTTACTGGGTGTAAAGGGCGTGTAGGCGGGTCTGTAAGTCGGATGTGAAATACCCGGGCTTAACTCGGGCAGGTCATCCGAAACTACGGATCTTGAGTACTGGAGAGGATAGTGGAATTCCTAGTGTAGCGGTAAAATGCGTAGATATTAGGAGGAACACCAGTGGCGAAGGCGGCTATCTGGACAGTAACTGACGCTGAGGCGCGAAAGCGTGGGGAGCAAACAGGATTAGATACCCTGGTAGTCCACGCCGTAAACGATGAATACTAGGTGTAGGgggTATCGACTCCCTCTGTGCCGCAGCTAACGCAATAAGTATTCCACCTGGGGAGTACGGCCGCAAGGTTGAAACTTAAATGAATTGACGG
>OTU189
TAATACGGAGGgggCTAGCGTTGTTCGGAATTACTGGGCGTAAAGCgcgcgTAGGCGGGCTGGAAAGTTGGgggTGAAATCCCGGGGCTCAACCCCGGAACTGCCTCCAAAACTCCCAGCCTCGAGGCCGAgagagGTGAGTGGAATTCCGAGTGTAGAGGTGAAATTCGTAGATATTCGGAGGAACACCAGTGGCGAAGGCGGCTCACTGGCTCGGTACTGACGCTGAGGTGCGAAAGCGTGGGGAGCAAACAGGATTAGATACCCTGGTAGTCCACGCCGTAAACGATGAATGCCAGACGTCGGGCAGCATGCTGTTCGGTGTCGCAGCTAACGCATTAAGCATTCCGCCTGGGGAGTACGGCCGCAAGGTTAAAACTTAAAGGAATTGACGG
>OTU190
TAAGACAGAGGTGGCAAGCGTTGTTCGGAATTACTGGGCTTAAAGGGCGCGTAGGTGGTGATATAAGTCCGGGGTGGAAGGCTGAGGCTTAACCTTGGAATTGCCCTGGAAACTGTATCACTTGAGTCAGCGAGGGGATGGCGGAATTCCTGGTGTAGCGGTGAAATGCGTAGATATCAGGAGGAAGGCCGGTGGCGAAGGCGGCCATCTGGCGCTGAACTGACACTGAGGCGCGAAAGCGTGGGGAGCAAACAGGATTAGATACCCTGGTAGTCCACGCCCTAAACGGTGGGCACTAGGTGTAGGGCTCGTAAGGGTTCTGTGCCGAAGGGAAACCATTAAGTGCCCCGCCTGGGGAGTACGGCCGCAAGGTTGAAACTTAAAGGAATTGACGG
>OTU191
TAAGACGAACCGAGCGAACGTTGTTCGGAATCACTGGGCTTAAAGGGCGCGTAGGCGGGCTGTCAAGTCTGGGGTGAAATCCCGCGGCTCAACCGTGGAACTGCCTCAGATACTGACGGCCTCGAGGGAGATAGGGGCGAGCGGAACTAATGGTGGAGCGGTGAAATGCGTTGATATCATTAGGAACTCCGGTGGCGAAGGCGGCTCGCTGGATCTTTTCTGACGCTGAGGCGCGAAAGCTAGGGGAGCAAACGGGATTAGATACCCCGGTAGTCCTAGCCCTAAACGTTGGGTACTAGGTAGTAGGCTAGACATGGGTTTACTGCCGAAGCAAAAGTGCTAAGTACCCCGCCTGGGGAGTATGGTCGCAAGGCTGAAACTCAAATGAATTGACGG
>OTU192
TAATACGAAGGgggCTAGCGTTGTTCGGAATTACTGGGCGTAAAGCgcgcgTAGGCGGATTGCTAAGTCGGgggTGAAATCCTGAGGCTCAACCTCAGAACTGCCTTCGATACTGGCTGTCTGGAGTCCGGGAGAGGTGAGTGGAATTCCTAGTGTAGAGGTGAAATTCGTAGATATTAGGAAGAACACCAGTGGCGAAGGCGGCTCACTGGCCCGGTACTGACGCTCATGTGCGAAAGCGTGGGGAGCAAACAGGATTAGATACCCTGGTAGTCCACGCCGTAAACGATGGATGCTAGCCGTCGGGCAGCTTGCTGCTCGGTGGCGCAGCTAACGCATTAAGCATCCCGCCTGGGGAGTACGGTCGCAAGATTAAAACTCAAATGAATTGACGG
>OTU193
TAATACGGAGGgggCTAGCGTTGTTCGGAATTACTGGGCGTAAAGCGCACGTAGGCGGATTGGAAAGTCAGAGGTGAAATCCCAGGGCTCAACCTTGGAACTGCCTTTGAAACTATCAGTCTGGAGTTCGAgagagGTGAGTGGAATTCCGAGTGTAGAGGTGAAATTCGTAGATATTCGGAGGAACACCAGTGGCGAAGGCGGCTCACTGGCTCGATACTGACGCTGAGGTGCGAAAGCGTGGGGAGCAAACAGGATTAGATACCCTGGTAGTCCACGCCGTAAACGATGAATGCCAGTCGTCGGGTAGCATGCTATTCGGTGACacacCTAACGGATTAAGCATTCCGCCTGGGGAGTACGGCCGCAAGGTTAAAACTCAAATGAATTGACGG
>OTU194
TAAGACGGAGGGCGCTAGCGTTGTTCGGAATCACTGGGCGTAAAGGGCGCGTAGGCGGCCATGTAAGTCGAGGGTGAAAGCCCGGGGCTCAACCCCGGAACGGCCTTCGAGACTGCTTGGCTCGAGACCGGAAGAGGAGGGTGGAATACCCAGTGTAGAGGTGAAATTCGTAGATATTGGGTGGAACACCAGTGGCGAAAGCGGCTctctGGTCCGGATCTGACGCTGAGGCGCGAAAGCGTGGGGAGCAAACAGGATTAGATACCCTGGTAGTCCACGCCCTAAACGATGtgtgCTAGATGTCGGgggCATTGGTCTTCGGTGTCGCAGCTAACGTATTAAGCACACCGCCTGGGGAGTACGGCCGCAAGGTTAAAACTCAAAGGAATTGACGG
>OTU195
TAAGACAGAGGGTGCAAACGTTGTTCGGAATTACTGGGCGTAAAGCGCGTGTAGGCGGCCAGACAAGTCGGGTGTGAAAGCCCACGGCTCAACCGTGGAAGTGCACTCGAAACTGCTTGGCTAGAGTCCTGGAGAGGAAGGTGGAATACTCGGTGTAGAGGTGAAATTCGTAGATATCGAGTGGAACACCGGTGGCGAAGGCGGCCTTCTGGACAGTGACTGACGCTGAGACGCGAAAGCGTGGGGAGCAAACAGGATTAGATACCCTGGTAGTCCACGCCGTAAACGATGAGTGCTAGGTGTCACGGGCTTTGACCCTCGTGGTGCCGAAGCTAACGCGTTAAGCACTCCGCCTGGGGAGTACGGCCGCAAGGCTAAAACTCAAAGGAATTGACGG
>OTU196
TAATACGGAGGGTGCAAGCGTTGTTCGGAATTATTGGGCGTAAAGCGTACGCAGGCGGTCTGGAAAGTCTGACGTGAAATCCCAGGGCTCAACCCTGGAACTGCGTTGGAAACTATTAGACTTGAGTATGGGAGAGGTTCGTGGAATTCCAGGTGTAGGGGTGAAATCCGTAGAGATCTGGAGGAACACCAGTGGCGAAAGCGACGAACTGGACCAAGACTGACGCTGAGGTACGAAAGCGTGGGGAGCAAACAGGATTAGATACCCTGGTAGTCCACGCCGTAAACGATGTTCACTAGTTGCTGCGCGAATTGACGTGCAGTGACAAAGCTAACGCATTAAGTGAACCGCCTGGGGAGTACGGTCGCAAGACTAAAACTCAAATGAATTGACGG
>OTU197
TAATACGTAGGgggCGAGCGTTGTCCGGAATTATTGGGCGTAAAGGGCACGCAGGCGGTCATACAAGTCATGCGTGAAAGTCGCGGGCTCAACCTGCGAAGAGCGTGTGAAACTGTATGGCTAGAGTGCAGAAGAGGAGAGCGGAACTCCTAGTGTAGTGGTGAAATACGTAGATATTAGGAGGAACACCAGTGGCGAAGGCGGCTctctGGTCTGCAACTGACGCTGAGGTGCGAAAGCCAGGGGATCGAACGGGATTAGATACCCCGGTAGTCCTGGCTGTAAACGATGGGTACTTGGTGTTGGATGCTACCAAGCGTTCGGTGCCGGAGTTAACGCGTTAAGTACCCCGCCTGGGGATTACGGCCGCAAGGCTGAAACTCAAAGGAATTGACGG
>OTU198
TAAAACGTAGGAGGCGAGCGTTATCCGGATTCACTGGGCGTAAAGCGCGTGCAGGCGGTTTGGTAAGTTGGGCGTGAAAGCTCCCGGCTCAACTGGGAGAGGTCGTCCAAAACTGCCAGACTAGagagCGATAGAGGAAAATGGAATTCCCGGTGTAGTGGTGAAATGCGTAGATATCGGGAGGAACACCAGTGGCGAAGGCGATTTTCTGGATCGTTTCTGACGCTCAGACGCGAAAGCTAGGGTAGCAAACGGGATTAGAGACCCCGGTAGTCCTAGCCGTAAACGATGTGAACTTGGCGTTGGTGGCTTAAACACCATCAGTGCCGTAGCTAACGCGATAAGTTCACCGCCTGGGGACTACGGCCGCAAGGTTAAAACTCAAAGGAATTGACGG
>OTU199
TAATACGTAGGTGGCAAGCGTTGTCCGGATTTACTGGGCGTAAAGAGCgcgcAGGCGGTTATTCAAGTCGAATGTGAAAGCCcccGGCTTAACTGGGGAGGGTCATTCGATACTGTTTAACTTGAAGGCAGGAGAGGGTAGTGGAATTCCCGGTGTAGTGGTGAAATGCGTAGATATCGGGAGGAACACCAGTGGCGAAGGCGACTACCTGGCCTGTTCTTGACGCTGAGGCGCGAAAGCTGGgggAGCAAACGGGATTAGATACCCCGGTAGTCCCAGCCGTAAACGATGGACACTAGGTGTTGGTGGTATCAACCCCGCCAGTGCCGTAGCTAACGCATTAAGTGTCCCGCCTGGGGAGTACGGCCGCAAGGCTAAAACTCAAAGGAATTGACGG
>OTU200
TAATACGGAGGGTGCAAGCGTTGTCCGGAATCATTGGGTGTAAAGGGTGCGTAGGCTGGCATCTAAGTCTGGGGTGAAATCTTGCCGCTTAACGGTAAAATTGCCTTGGATACTGGATGTCTTGAATCTGACAGAGGTCGGTGGAATTCGTAGTGTAGCGGTGAAATGCATAGATATTACGAAGAACATCAGTGGCGAAGGCGGCCGGCTGGGTCAGTATTGACGCTGAGGCACGAGAGCGTGGGGAGCGAACAGGATTAGATACCCTGGTAGTCCACGCTGTAAACGATGTATGCTAGTTGTTGGGTTTTCGGATTCAGTGACGCAGTTAACGCAGTAAGCATACCACCTGGGGAGTACGTTCGCAAGAATGAAACTCAAAGGAATTGACGG
>OTU201
TAACACGTAGGgggCAAGCGTTGTCCGGATTTATTGGGCGTAAAGAGCTCGTAGGCGGTTTCGTAAGTCGGGTGTGAAAACTCTAGGCTCAACCTGGAGACGCCACCCGATACTGCGATGACTAGAGTCCGGTAGGGGAGTGTGGAATTCCTGGTGTAGCGGTGAAATGCGCAGATATCAGGAGGAACACCAACGGCGAAGGCAGCACTCTGGGCCGGAACTGACGCTGAGGAGCGAAAGCGTGGGTAGCGAACAGGATTAGATACCCTGGTAGTCCACGCCGTAAACGTTGGGCACTAGGTGTGGGATCTTTCCAACGGATTCCGTGCCGTAGCTAACGCATTAAGTGCCCCGCCTGGGGAGTACGGCCGCAAGGCTAAAACTCAAATGAATTGACGG
>OTU202
TAAAACGTAGGAGGCGAGCGTTATCCGGATTTACTGGGCGTAAAGCgcgcgcAGGCGGCTTCGTGAGTCGGACGTGAAAGCTCCTGGCTTAACTGGGAGAGGCCGTTCGATACTGCGAGGCTTGAGGTTGGGAGAGGGGTGCGGAATTCCCGGTGTAGTGGTGGAATGCGTAGATATCGGGAGGAACACCAGTGGCGAAGGCGGCACCCTGGCCCACACCTGACGCTGAGGTGCGAAAGCGTGGGTAGCAAACAGGATTAGATACCCTGGTAGTCCACGCCGTAAACGATGTCAACTAGGTGTTGGTAGTGTTACACTATCAGTGCCGTAGCTAACGCGTTAAGTTGACCGCCTGGGGACTACGGCCGCAAGGCTAAAACTCAAAGGAATTGACGG
>OTU203
TAATACGAAGGACCCGAGCGTTATCCGGATTTATTGGGTTTAAAGGGTGCGTAGGCGGACCAATAAGTCAGTGGTGAAAGCCCATCGCTTAACGATGGAATTGCCATTGATACTGTTGGTCTTGAGTATGGTTGAGGTGGGCGGAATGTGTCATGTAGCGGTGAAATGCTTAGATATGACACAGAACACCAATTGCGAAGGCAGCTCGCTAAGCCATAACTGACGCTGAGGCACGAAAGCGTGGGGAGCAAACAGGATTAGATACCCTGGTAGTCCACGCCCTAAACGATGATCACTCGATGTTGGCAATACACCGTCAGCGTCTAAGGGAAACCATTAAGTGATCCACCTGGGGAGTACGACCGCAAGGTTGAAACTCAAATGAATTGACGG
>OTU204
TCATACGGAGGATCCAAGCGTTATCCGGAATTACTGGGCGTAAAGAGTTGCGTAGGTGGCATAGTAAGTTGGTAGTGAAATTGtgtgGCTCAACCATACACCCATTATCAAAACTGCTAAGCTAGAGGGCGAgagagGTAGCTGGAATTCCTTGTGTAGGAGTGAAATCCGTAGATATAAGGAGGAACACCGATGGCGTAGGCAGGCTACTGGCTCGTCCCTGACACTAAGGCACGAAAGCGTGGGGAGCGACCGGGATTAGATACCCCGTTAGTCCACGCCGTAAACGATGGATGCTAGCTGTTATGCGTATCGACCCGCGTAGTAGCGAAGCTAACGCGTTAAGCATCCCGCCTGTGGAGTACGAGCGCAAGCTTAAAACATAAAGGAATTGACGG
>OTU205
TAATACAGAGGGCGCGAGCGTTGTCCGGAATCACTGGGCGTAAAGGGCGCGTAGGTGGCCACCATAAGGCCGCGGTGAAAGTTCGGGGCTCAACCCTGAATCGGCCGCGGCGACTGTGGGGCTAGGGCACCGTAGAGGCAGATGGAATTCCGGGTGTAGCGGTGGAATGCGTAGAGATCCGGAAGAACACCAGTGGCGAAGGCGGTCTGCTGGGCGGTGGATCCGCAAGGGTCCAATAGCCGACACTGAGGCGCGACAGCGTGGGGAGCAAACAGGATTAGATACCCTGGTAGTCCACGCCGTAAACGATGGGCACTAGGTGCTCCGGGGAGCGACCCTTGGAGTACCGGCGCTAACGCATGAAGTGCCCCGCCTGGGGAGTACGGCCGCAAGGCTGAAACTCAAAGGAATTGACGG
>OTU206
TAATACGTAGGTGGCAAGCGTTGTCCGGATTTACTGGGCGTAAAGAGCgcgcAGGCGGTCAAGTAAGTCGAATGTGAAAGCCcccGGCTCAACTGGGGAGGGTCATTCGATACTGCCTGACTTGAAGGCAGGAgagagaAGCAGAATTCCCGGTGTAGTGGTGAAATGCGTAGATATCGGGAGGAATACCAGTGGCGAAGGCGGCTTCTTGGCCTGTTCTTGACGCTGAGGCGCGAAAGCTGGgggAGCAAACGGGATTAGATACCCCGGTAGTCCCAGCCGTAAACGATGGACACTAGGTGTTGGTGGTATCAACCCCGCCAGTGCCGTAGCTAACGCATTAAGTGTCCCGCCTGGGGAGTACGGCCGCAAGGCTAAAACTCAAATGAATTGACGG
>OTU207
TAATACGTAGGGAGCAAGCGTTACTCGGAATCACTGGGCATAAAGGGAGTGTAGGCGGACGAGTCAGTCCGGAGTGAAAGCCcccGGCTCAACCGGGGAATGCCTTTGGATACTGCTTGTCTTGAGTGCGGGAGGGGAGAGTGGAACTCTTGGTGGAGCGGTGAAATGCGTAGATATCAAGAGGAACGCCGGTGGCGAAAGCGGCTctctGGCCCGTTACTGACGCTGAGGCTCGAAAGCTAGGGTAGCGAACGGGATTAGATACCCCGGTAGTCCTAGCCCTAAACGATGAGCACTAGGTAGAGGCGGCTCTGATGTTGTCTCTGCCGTAGCTAATGTGCTAAGTGCTCCGCCTGGGGAGTACGGTCGCAAGGCTGAAACTCAAATGAATTGACGG
>OTU208
TAAGACAGAGGTGGCAAGCGTTGTTCGGTATCACTGGGCTTAAAGCGTgtgtAGGCGGAAGCGTAAGCATTTTGTGAAATCCCTCGGCTCAACCGGGGAATTGCTTGATGAACTGCGTTTCTTGAGGCAGGTAGAGGTGCGAGGAACTCTTGGTGGAGCGGTGGAATGCGTAGATATCAAGAGGAACGCCGGCGGTGAAGACGTCGCACTGGGCCTGTCCTGACGCTGAGACACGAAAGCGTGGGGAGCAAACGGGATTAGATACCCCGGTAGTCCACGCCGTAAACGATGCCTACTAGGTTGTGGTGGTTCTGACGCCAGCACAGCCGAAGCTAAAGTGTTAAGTAGGCCGCCTGGGGAGTACGGTCGCAAGGCTAAAACTTAAAGGAATTGACGG
>OTU209
TAATACGAAGATGGCTAGCGTTGATCGGAATTACTGGGCGTAAAGAGCATGTAGGCGGTCAGATAAGTTGGgggTGGAATCCTGCGGCTTAACCGTAGAATTGCCTTCAAAACTGTTTGGCTGGAGGGCGACAGAGGAGAGTGGAACTCCTGGTGGAGCGGTGACATGCGTTGATATCAGGAGGAACGCCGATGGCGAAAGCAACTctctGGGTCGTTCCTGACGCTGAGATGCAAAGGCCAGGGTAGCGAACGGGATTAGATACCCCGGTAGTCCTGGCAGTAAACGATGGGCACTTGGCATTGGgggAATCTTCAGTGCCGGAGCTAACGCGTTAAGTGCCCCGCCTGGGTAGTACGACCGCAAGGTTAAAACTCAAAGGAATTGACGG
>OTU210
TAATACGGAGGGTGCAAGCGTTATCCGGAATTATTGGGTTTAAAGGGTGCGTAGGCGGGATTGTAAGTCAGTGGTGAAATTTCCGGGCTCAACCCGGGACCTGCCAATGATACTGCAGTTCTTGAGTATAGTTGATGTTGGCGGAATGTGTCATGTAGCGGTGAAATGCATAGATATGACACAGAACACCGATAGCGAAGGCAGCTGACAAAACTATAACTGACGCTGATGCACGAAAGCGTGGGGATCAAACAGGATTAGATACCCTGGTAGTCCACGCCGTAAACGATGATAACTAGCTGTATGCGATACACTGTATGTGGCTAAGCGAAAGCGATAAGTTATCCACCTGGGGAGTACGTCCGCAAGGATGAAACTCAAAGGAATTGACGG
>OTU211
TAATACGGAGGATCCAAGCGTTATCCGGAATCATTGGGTTTAAAGGGTCCGTAGGCGGGCAGCTAAGTCAGTGGTGAAAGTCTGTGGCTCAACCATAGAATTGCCATTGATACTGGTTGTCTTGAATTACTATGAAGTGGTTAGAATATGTAGTGTAGCGGTGAAATGCTTAGATATTACATGGAATACCAATTGCGAAGGCAGATCACTAATAGTATATTGACGCTGAGGGACGAAAGCGTGGGTAGCGAACAGGATTAGATACCCTGGTAGTCCACGCCGTAAACGATGGATACTAGCTGTTGGGCGTAAGCTCAGTGGCTAAGCGAAAGTGATAAGTATCCCACCTGGGGAGTACGTTCGCAAGAATGAAACTTAAAGGAATTGACGG
>OTU212
TAATACGGAGGGTGCAAGCGTTAATCGGAATTACTGGGCGTAAAGCGCACGTAGGTGGCCGAGTAAGTCGGATGTGAAAGCCCTGGGCTCAACCTGGGAATTGCATTCGATACTGTTCGGCTAGAGTACGGTAGAGGGAGGTAGAATTCCTAGTGTAGCGGTGAAATGCGTAGATATTAGGAGGAATACCGGTGGCGAAGGCGGCCTCCTGGACTGATACTGACACTGAGGTGCGAAAGCGTGGGGAGCAAACAGGATTAGATACCCTGGTAGTCCACGCCGTAAACGATGTCAACTAGCCGTTGGggggCCTAGTCCCTTTAGTGGCGCAGCTAACGCGATAAGTTGACCGCCTGGGGAGTACGGTCGCAAGATTAAAACTCAAAGGAATTGACGG
>OTU213
TAAGACGGAGGGCGCAAGCGTTGTTCGGAATTACTGGGCGTAAAGAGCGTGTAGGCGGCCTTCTAAGTCCCTTGTGAAATTCCGGGGCTCAACTCCGGAGGTGCAAGAGATACTGGAAGGCTGGAGACCGGTAGAGGCTAGCGGAATTCCTGGTGTAGCGGTGGAATGCGTAGATATCAGGAGGAACACCGGTGGCGAAGGCGGTTAGCTGGGCCGGTTCTGACGCTAAAGCGCGAAAGCGTGGGGAGCAAACAGGATTAGATACCCTGGTAGTCCACGCCGTAAACGATGGGCACTAGATGCCGGGTCTTTCGACAGATTCGGTGTCGCAGCTAACGCATTAAGTGCCCCGCCTGGGGAGTACGGTCGCAAGGCTGAAACTCAAAGGAATTGACGG
>OTU214
TAATACGTAGGGTCCAAGCGTTGTCCGGAATTATTGGGCGTAAAGAGCTCGTAGGCGGTCCGTTAAGTCGGATGTGAAATCTCACGGCTCAACCGTGAAACTGCATCCGATACTGGCGGACTTGAGGCAGGTAGGGGAAGGTGGAATTCCTGGTGTAGCGGTGAAATGCGCAGATATCAGGAGGAACACCAGTGGCGAAGGCGGCCTTCTGGGCCTGTTCTGACGCTGAGGAGCGAAAGCGTGGGGAGCAAACAGGATTAGATACCCTGGTAGTCCACGCCGTAAACGATGGGTGCTAGGTGTGGggggTTATCCACTCCCTCCGTGCCGCAGCTAACGCATTAAGCACCCCGCCTGGGGATTACGACCGCAAGGTTAAAACTTAAAGGAATTGACGG
>OTU215
TAATACGTAGGgggCAAGCGTTGTTCGGATTTACTGGGCGTAAAGGGCGCGTAGGCGGCGTGACAAGTCACTTGTGAAATCTCCGGGCTTAACTCGGAACGGTCAAGTGATACTGTCGTGCTAGAGTGCAGAAAGGGCAACTGGAATTCTTGGTGTAGCGGTGAAATGCGTAGATATCAAGAGGAACACCAGAGGCGAAGGCGAGTTGCTAGGCTGACACTGACGCTGAGGCGCGAAAGCTAGGGGAGCGAACGGGATTAGATACCCCGGTAGTCCTAGCCCTAAACGATGAATACTTGGTGTCTGGGGTTtttATACCCTGGGTGCCGTCGCTAACGTTTTAAGTATTCCGCCTGGGGAGTACGCTCGCAAGAGTGAAACTTAAAGGAATTGACGG
>OTU216
TAATACGTAGGTGGCAAGCGTTATCCGGAATTACTGGGCGTAAAGCGCACGCAGGCGGCTGAGTAAGTCTGACGTGAAAGCTCCTGGCTTAACTGGGAGAGGTCGTTGGAAACTGCTTGGCTTGAGGTAATGAGAGGGGTGCGGAATTCCCGGTGTAGTGGTGGAATGCGTAGATATCGGGAGGAACACCAGTGGCGAAAGCGGCACCCTGGCATTGACCTGACGCTCATGTGCGAAAGCGTGGGGAGCGAACGGGATTAGATACCCCGGTAGTCCACGCTGTAAACGATGAGCACTAGGTGTGGGTAGTATCAAAGCTATCCGTGCCGAAGCAAACGCGATAAGTGCTCCGCCTGGGGAGTACGGCCGCAAGGCTAAAACTCAAAGGAATTGACGG
>OTU217
TAATACGGAGGGTGCGAGCGTTGTTCGGAATGACTGGGCGTAAAGGGCGCGTAGGCGGCGTGGTAAGTCTACCTGTGAAAGGCCGGGGCTCAACCCTGTGCTTGCAGGAGATACTGCCGGGCTGGAgagagGCAGAGGCAGGTGGAATTCCGGGTGTAGCGGTGGAATGCGTAGAGATCCGGAAGAACACCGGCGGCGAAGGCGGCCTGCTGGGCCTTATCTGACGCTGAGGCGCGAAGGCGTGGGGAGCGAACAGGATTAGATACCCTGGTAGTCCACGCGGTAAACGATGGGCACTCGGTGCCGGggggATCGACCCCTTCGGTGCCTGAGCTAACGCGTTAAGTGCCCCGCCTGGGGAGTACGGCCGCAAGGCTGAAACTCAAAGGAATTGACGG
>OTU218
TAACACGTATGGGGCGAGCGTTGTTCGGAATTATTGGGCGTAAAGGGCGCGTAGGCGGTCCTGCAAGCTTGGTgtgtAAGCCCACAGCTCAACTGTGGATCCGCGCTGAGAACTGTAGGACTTGAGTTCTGGAGGGGAAGCTGGAATTCCTGGTGTAGGGGTGAAATCTGTAGATATCAGGAAGAACATCAGTGGCGAAGGCGAGCTTCTGGCCAAGAACTGACGCTGAGGCGCGAAAGCGTGGGGAGCGAACAGGATTAGATACCCTGGTAGTCCACGCCGTAAACGATGTGCACTAGGTGTCGGGCCATGGAGGTTCGGTGCCGTAGCTAACGCGTTAAGTGCACCGCCTGGGGAGTATGCCCGCAAGGGTGAAACTCAAAGGAATTGACGG
>OTU219
TAAGACGTAGGACGCAAGCGTTATCCGGATTTACTGGGCGTAAAGCGTCTGTAGGCGGCCCTGTAAGTTGGGCGTGAAAGCTCCGGGCTCAACCCGGAGAGGACGTTCAATACTGGAGGGCTAGAGGGCATCAGAGGGGCGTGGAATTTCCGGTGTAGCGGTAAAATGCGCAGATATCGGAAGGAACACCAGTGGCGAAGGCGGCGCCCTGGGATGCACCTGACGCTAAGAGACGAAAGCTAGGGGAGCGAACAGGATTAGAGACCCTGGTAGTCCTAGCCGTAAACGATGGATGCTAGGTGTGGGATCGAgagaTTCTGTGCCGCAGCAAACGCGATAAGCATCCCGCCTGGGGATTACGGCCGCAAGGCTAAAACTCAAATGAATTGACGG
>OTU220
TAATACGTAGGgggCAAGCGTTGTCCGGAATCATTGGGCGTAAAGAGCGTGTAGGCGGCCCTGTAAGTCTGGTGTGAAAACCTGAGGCTCAACCTCAGGCTGTCGCTGGATACTGCAGGGCTCGAGTCCGGAAGAGGAGAGTGGAATTCCTGGTGTAGCGGTGAAATGCGCAGATATCAGGAGGAACACCTGTGGCGAAGGCGGCTctctGGTACGTGACTGACGCTGAGACGCGAAAGCGTGGGTAGCGAACAGGATTAGATACCCTGGTAGTCCACGCCGTAAACGATGGATGCTAGGTGTAGGCGGTATCGACTCCGTCTGTGCCGAAGCTAACGCGTTAAGCATCCCGCCTGGGGAGTACGGCCGCAAGGCTAAAACTCAAAGGAATTGACGG
>OTU221
TAATACGGAGGATCCAAGCGTTATCCGGAATCATTGGGTTTAAAGGGTCCGTAGGCGGGCTTCTAAGTCAGTGGTGAAATCCGGCAGCTTAACTGTCGAACTGCCATTGATACTGGAAGTCTTGAATTACTATGAAGTGGTTAGAATATGTAGTGTAGCGGTGAAATGCTTAGATATTACATGGAATACCAATTGCGAAGGCAGATCACTAATAGTACATTGACGCTGAGGGACGAAAGCGTGGGTAGCGAACAGGATTAGATACCCTGGTAGTCCACGCCGTAAACGATGGATACTAGCTGTTGGGAGCAATCTCAGTGGCTAAGCGAAAGTGATAAGTATCCCACCTGGGGAGTACGTTCGCAAGAATGAAACTCAAATGAATTGACGG
>OTU222
TAATACGTAGGgggCAAGCGTTATCCGGAATCATTGGGCGTAAAGGGTGCGTAGGCGGCCAATAAAGTCAGAGGTGAAAGGCTACGGCTCAACCGTAGTAAGCCTTTGAAACTTATTGGCTTGAGTGCAGGAGAGGAGAGTGGAATTCCTAGTGTAGCGGTGAAATGCGTAGATATTAGGAGGAACACCAGTGGCGAAGGCGACTctctGGACTGTAACTGACGCTGAGGCACGAAAGCGTGGGGAGCAAACAGGATTAGATACCCTGGTAGTCCACGCTGTAAACGATGAGTGCTAGGTGTTGGgggTCAAACCTCAGTGCCGCAGCTAACGCATTAAGCACTCCGCCTGGGGAGTACGGTCGCAAGACTGAAACTTAAAGGAATTGACGG
>OTU223
TAATACGTAGGGAGCAAGCGTTATCCGGAATCACTGGGCGTACAGGGTGCGTAGGCGGGTATGTAGGTCTGGCGTGAAAGCCCCGAGCTCAACTCGGGAATTGCGTTGGAAACCGTATATCTTGAGGACCAGagagGAAGGCAGAATTCGTGGTGTAGCGGTGAAATGCGTAGATATCACGAAGAATACCAGTGGCGTAGGCGGCCTTCTGGATGGTTCCTGACGCTGAGGCACGAAAGCGTGGGTAGCAAACGGGATTAGATACCCCGGTAGTCCACGCTGTAAACGATGGGCACTAGGTGTAGGGGATACAACTCCCCTGTGCCGAAGCTAACGCATTAAGTGCCCCGCCTGGGAATTACGTTCGCAAGAATGAAACTTAAATGAATTGACGG
>OTU224
TAAGACGTAGGgggCGAGCGTTGTCCGGAATTACTGGGCGTAAAGGGCGTGTAGGCGGTCTATCAAGTCGACGGTGAAATTCCTCGGCTCAACCGGgggCCTGCCGTTGAAACTGATGGGCTTGAGTGCAGGAGAGGggggCGGAATTCCCGGTGTAGCGGTGAAATGCGTAGATATCGGGAGGAACACCGGTGGCGAAGGCGGCTctctGGCCTGTTACTGACGCTGAGGCGCGAAAGCCAGGGGAGCGAACAGGATTAGATACCCTGGTAGTCCTGGCTGTAAACGCTGGGTACTAGGTGTAGGTGTCGTAGTGGCATCTGTGCCGCAGCTAACGCATTAAGTACCCCGCCTGGGGAGTACGGCCGCAAGGTTGAAACTTAAAGGAATTGACGG
>OTU225
TAAGACAGAGGGTGCGAGCGTTGTTCGGAATTACTGGGCGTAAAGGGCGCGTAGGCGGTCTGTTAAGTTCGGTGTGAAAGCCCTCGGCTCAACCGGGGAAGTGCGCCGGATACTGGCAGACTTGAGTACCGGAGAGGAGGGTGGAATTCCTGGTGTAGCGGTGAAATGCGTAGATATCAGGAGGAACACCGGTGGCGAAGGCGGCCCTCTGGACGAGTACTGACGCTGAGGCGCGAAAGCGTGGGGATCAAACAGGATTAGATACCCTGGTAGTCCACGCTGTAAACGATGGGGACTAGGTGTGGggggTATTGACCCCTCCCGTGCCGACGCTAACGCATTAAGTCCcccGCCTGGGGATTACGGCCGCAAGGTTAAAACTTAAAGGAATTGACGG
>OTU226
TGATACGAAGGGAGCTAGCGTTGTTCGGAATTACTGGGCGTAAAGCgcgcgTAGGTGGTTATGCAAGTCAGAGGTGAAATCCCACGGCTCAACCGTGGAATTGCCTTTGAAACTGCGTAGCTAGAGTTCGGAAGAGGAGAGTGGAATTCCTAATGTAGAGGTGAAATTCGTAGATATTAGGAGGAACACCAGTGGCGAAGGCGGCTctctGGTCCGATACTGACACTAAGGCGCGAAAGCGTGGGTAGCAAACAGGATTAGATACCCTGGTAGTCCACGCCGTAAACGATGGATGCTAGCCGTTGGGACTTACGTCTCAGTGGCGCAGCTAACGCGTTAAGCATCCCGCCTGGGGAGTACGGTCGCAAGATTAAAACTCAAATGAATTGACGG
>OTU227
TAACACGTAGGgggCTAGCGTTGTCCGGAATTACTGGGCGTAAAGGGCGCGTAGGCGGTTATGCAAGTCAGGTGTGAAAGTCCAGGGCTCAACCCTGGAACTGCATTTGAAACTGCGTAACTTGAGGGCAGTAGAGGTAAGTGGAATTCCTGGTGTAGCGGTGAAATGCGTAGATATCAGGAGGAACACCAGTGGCGAAGGCGACTTACTGGACTGGCCCTGACGCTGAGGCGCGAAAGCGTGGGTAGCGAACAGGATTAGATACCCTGGTAGTCCACGCTGTAAACGCTGGGTACTAGGTGTAGGgggTTTGATACCTTCTGTGCCGCAGCTAACGCACTAAGTACCCCGCCTGGGGATTACGGCCGCAAGGCTGAAACTCAAAGGAATTGACGG
>OTU228
TAATACGTAGGgggCAAGCGTTGTCCGGATTTACTGGGCGTAAAGAGCGTGTAGGCGGCTAGACAGGTCTGTTGTGAAAACTGGAGGCTCAACCTCCAGACGTCGACAGAAACCGTCTGGCTAGAGTCCGGAAGAGGAGAGTGGAATTCCTGGTGTAGCGGTGAAATGCGCAGATATCAGGAAGAACACCAATGGCGAAGGCAGCTctctGGGACGGTACTGACGCTGAGACGCGAAAGCGTGGGGAGCGAACAGGATTAGATACCCTGGTAGTCCACGCCGTAAACGATGGGTGCTAGGTGTGGggggTGTCGACTCCCTCCGTGCCGCAGCTAACGCATTAAGCACCCCGCCTGGGGAGTACGGCCGCAAGGCTAAAACTCAAATGAATTGACGG
>OTU229
TAATACGTATGGTGCAAGCGTTGTTCGGAATCATTGGGCGTAAAGGGTATGTAGGCGGATATGTAAGTCAGGTGTGAAAACTTAGGGCTCAACCCTAAGCTTGCATTTGAAACTGTGTATCTGGAATCTGGGAGAGGCAAGTGGAATTCATAGTGTAGCGGTGAAATGCGTAGATATTATGAGGAACACCAGTGGCGAAGGCGACTTGCTGGCCCAAGATTGACGCTGAGATACGAAAGCGTGGGTAGTGAACGGGATTAGATACCCCGGTAATCCACGCCCTAAACGTTGTCTACCAGTTGTTGGgggTTtttACCCTCAGTAACGAACCTAACGGATTAAGTAGACCGCCTGGGGACTATGCTCGCAAGAGTGAAACTCAAAGGAATTGACGG
>OTU230
TAAGACGTAGGgggCGAGCGTTGTCCGGAATTACTGGGCGTAAAGGGCGTGTAGGCGGCCCGGCAAGTCAGTGGTGAAaaaCCTGAGCTCAACTCAGGTATTGCCATTGAAACTGCTGGGCTTGAGGGTAGAAGAGGAGTGTGGAATTCCCGGTGTAGCGGTGAAATGCGTAGAGATCGGGAGGAACACCAGTGGCGAAGGCGGCACTCTGGTCTACCACTGACGCTGAGGCGCGAAAGCTAGGGGAGCAAACAGGATTAGATACCCTGGTAGTCCTAGCTGTAAACGATGGGTACTAGGTGTAGGAGGTTTAAATACCTTCTGTGCCGTAGCTAACGCATTAAGTACCCCGCCTGGGGAGTACGGTCGCAAGGCTGAAACTTAAAGGAATTGACGG
>OTU231
TAATACGTAGAGTGCAAGCGTTGTCCGGAATTATTGGGCGTAAAGGGTACGCAGGCGGCCCTGCAAGTCAAATGTGAAAGGTCACAGCTTAACTGTGAGAATGCGTTTGAAACTGTAGGGCTTGAGTACAACAGAGGAGAGCGGAATTCCTGGTGTAGTGGTGAAATACGTAGAGATCAGGAAGAACACCAGTGGCGAAGGCGGCTctctGGGTTGATACTGACGCTCAGGTACGAAAGCTAGGGGAGCGAACGGGATTAGATACCCCGGTAGTCCTAGCAGTAAACGATGGATACTAGGTGTTGGgggTTCGAATCCCTCAGTGCCGCAGTTAACGCAGTAAGTATCCCGCCTGGGGATTACGGTCGCAAGACTGAAACTCAAAGGAATTGACGG
>OTU232
TAAGACGTAGGgggCGAGCGTTGTCCGGAATTACTGGGCGTAAAGGGCGTGTAGGCGGCCAGGCAAGTCAGCTGTGAAATTCCCCGGCTCAACCGGgggCCTGCAGTTGAAACTGTTTGGCTTGAGTGCAGGAGAGGAAGGTGGAATTCCCGGTGTAGCGGTGAAATGCGTAGATATCGGGAGGAACACCGGTGGCGAAGGCGGCCTTCTGGCCTGCAACTGACGCTGAGGCGCGAAAGCCAGGGTAGCAAACAGGATTAGATACCCTGGTAGTCCTGGCTGTAAACGCTGGGTACTAGGTGTAGGGAGTTTAGATACTctctGTGCCGTAGTTAACGCATTAAGTACCCCGCCTGGGGAGTACGATCGCAAGGTTGAAACTCAAATGAATTGACGG
>OTU233
TAATACATAGGgggCGAGCGTTATCCGGAATTACTGGGCGTAAAGGGTGCGTAGGCGGCCTTTTAAGCCCCTGGTGTAAGTGCAGCGCTCAACGCTGTGATGCTGGgggAACTGGGAGGCTTGAGTGTGGTAGAGGCAAGTGGAATTCCATGTGTAGCGGTAAAATGCGTAAATatatGGAGGAACACCGGTGGCGAAGGCGGCTTGCTGGGCCACAACTGACGCTGAGGCACGAAAGCGTGGGGAGCAAACAGGATTAGATACCCTGGTAGTCCACGCCGTAAACGATGAGCACCAAGTGTTGGgggAACCCAGTGCTGCAGTTAACGCAATAAGTGCTCCGCCTGAGTAGTACGTGCGCAAGCATGAAACTCAAATGAATTGACGG
>OTU234
TAAGACGTAGGgggCGAGCGTTGTCCGGAATTACTGGGCGTAAAGGGCGTGTAGGCGGCTCAGCAAGTCAATGGTGAAATTCCCCGGCTCAACCGGgggACTGCCGTTGAAACTGTTGGGCTTGAGTGCAGGAGAGGggggCGGAATTCCCGGTGTAGCGGTGAAATGCGTAGATACCGGGAGGAACACCAGTGGCGAAGGCGGCCCTCTGGCCTGCTACTGACGCTGAGGCGCGAAAGCCAGGGTAGCGAACAGGATTAGATACCCTGGTAGTCCTGGCTGTAAACGATGGGTACTAGGTGTAGGTGGCGTTACAGTCATCTGTGCCGCAGCTAACGCATTAAGTACCCCGCCTGGGGAGTACGGTCGCAAGGCTGAAACTTAAAGGAATTGACGG
>OTU235
TAAGACGTAGGgggCGAGCGTTGTCCGGAATCACTGGGCGTAAAGGGCGTGTAGGCGGCCCGTCAAGTCAGCTGTGAAATTCCCCGGCTCAACCGGgggCCCGCAGTTGAAACTGGCAGGCTTGAGTGCAGGAGAGGGAAGCGGAATTCCCGGTGTAGCGGTGAAATGCGTAGATATCGGGAGGAACACCAGTGGCGAAAGCGGCTTCCTGGCCTGTAACTGACGCTGAGGCGCGAAAGCTAGGATAGCAAACAGGATTAGATACCCTGGTAGTCCTAGCCGCAAACGCTGGGTACTAGGTGTAGGGAGTTAGACACTctctGTGCCGTAGCTAACGCGCTAAGTACCCCGCCTGGGGAGTACGGCCGCAAGGCTGAAACTCAAATGAATTGACGG
>OTU236
TAATACGTAGGGTGCAAGCGTTGTCCGGAATTATTGGGCGTAAAGAGCTTGTAGGCGGTTTGTCGCGTCTGCTGTGAAATTTCGGGGCTCAACCCCGAACTTGCAGTGGGTACGGGCAGACTAGAGTGTGGTAGGGGAGACTGGAATTCCTGGTGTAGCGGTGAAATGCGCAGATATCAGGAGGAACACCGATGGCGAAGGCAGGTCTCTGGGCCACTACTGACGCTGAGAAGCGAAAGCATGGGGAGCGAACAGGATTAGATACCCTGGTAGTCCATGCCGTAAACGTTGGGAACTAGGTGTGGGCCTCATTCCACGAGGTCCGTGCCGCAGCTAACGCATTAAGTTCCCCGCCTGGGGAGTACGGCCGCAAGGCTAAAACTCAAAGGAATTGACGG
>OTU237
TAATACGAAGGTGGCGAGCGTTGTTCGGATTCACTGGGCATAAAGGGCGCGTAGGCGGTTCCGCAAGCAGCGTGTGAAATCCCATGGCTTAACCATGGAACAGCgcgcTGGACTGCGGTTCTAGAGGACCGGAGGggggTATGGAACTCTCGGTGTAGCGGTGAAATGCGTAGATATCGAGAGGAACACCGGTGGCGAAAGCGGTACCCTGGCCGGTTTCTGACGCTGATGCGCGAAAGCGTGGGTAGCAAACAGGATTAGATACCCTGGTAGTCCACGCCGTAAACGATGAGGACTAGGTAGCCGTCGGAACCGACCGGgggCTGCTGAAGGGAATCCATTAAGTCCTCCGCCTGGGGAGTATGGTCGCAAGGCTGAAACTTAAAGGAATTGACGG
>OTU238
TAATACGAAGGgggCTAGCGTTGTTCGGAATTACTGGGCGTAAAGCGCACGTAGGCGGATTGACAAGTCAGGGGTGAAATCCCGGGGCTCAACCTCGGAACTGCCTTTGATACTGTCAGTCTAGAGTCCGGAAGAGGTGGGTGGAATTCCTAGTGTAGAGGTGAAATTCGCAGATATTAGGAAGAACACCGGTGGCGAAGGCGGCCCACTGGTCCGGAACTGACGCTGAGGTGCGAAAGCGTGGGGAGCAAACAGGATTAGATACCCTGGTAGTCCACGCCGTAAACGATGGATGCTAGCCGTCGGCAAGCTTGCTTGTCGGTGGCGCAGCTAACGCATTAAGCATCCCGCCTGGGGAGTACGGCCGCAAGGTTAAAACTCAAAGGAATTGACGG
>OTU239
TAAGACGGAGGGCGCGAGCGTTGTTCGGAATTACTGGGCGTAAAGCgcgcgcAGGCGGATCGGGAAGTCGGAGGTGAAAGTCCGGGGCTCAACTCCGGAACCGCCcccGAAACTCCTGGTCTAGGGACCGGTAGAGGCCGGTGGAATTTCCGGAGTAGCGGTGGAATGCGTAGATATCGGGAAGAACACCAGTGGCGAAGGCGGCCGGCTGGGCCGGGTCCGACGCTCAGGCGCGAAAGCGTGGGGAGCAAACAGGATTAGATACCCTGGTAGTCCACGCCGTAAACGATGGGTGCTAGATGCTGGggggAGCGACCCTTTCGGTGTCGTAGCTAACGCGATAAGCACCCCGCCTGGGGATTACGGCCGCAAGGCTGAAACTCAAATGAATTGACGG
>OTU240
TAATACGTAGGgggCAAGCGTTGTCCGGATTTACTGGGTGTAAAGGGCgcgcAGGCGGGTTAGTAAGTCAGAGGTGAAATCTCCCGGCTCAACCGGGAAACTGCCTTTGAAACTACTAATCTTGAGAACGGAAGagagaAGCGGAATTCCAGGTGTAGTGGTGAAATACGTAGATATCTGGAAGAACACCAGTTGCGAAGGCGGCTTCTTGGTCCGTTTCTGACGCTGAGGCGCGAAAGCGTGGGGAGCAAACAGGATTAGATACCCTGGTAGTCCACGCTGTAAACGATGAATACTAGGTGTTGGGTCGAAAGATTCAGTGCCGCAGCTAACGCATTAAGTATTCCACCTGGGGAGTACGATCGCAAGGTTGAAACTCAAATGAATTGACGG
>OTU241
TAATACCTGCAGCCCGAGTGGTGGCCGTTATTATTGGGCCTAAAACGTCCGTAGCCTGTTTGGTAGATGCCTGTGTAAATCGGACGGCTTAACCGTCCGAACTGCGGGTAGACCGCCAGACTTGGGACCGGGAGAGTCACGAAGTACTCCGGgggTAGAGGTGAAATTCTGTAATCCTCGGgggACTACCGGTGGCGAAGGCGTCGTGATAGAACGGCTCCGACGGTGAGGGACGAAGCCCTGGGGCGCAAACCGGATTAGATACCCGGGTAGTCCAGGGTGTAAACGCTGCGGTCTTGGTGTCGGGAATCCTACGGgggTACTCGGTGCCGGAgagaAGTTGTTAAGATCGCTGCCTGGGGAGTACGGCCGCAAGGTTGAAACTCAAATGAATTGACGG
>OTU242
TAATACGGAGGATGCAAGCGTTATCCGGAATTATTGGGTTTAAAGGGTGCGTAGGCGGACATTTAAGTCAGAGGTGAAATTCCCGGGCTCAACCTGGGCTGTGCCTTTGAAACTAGGTGTCTTGAGTACAATCGAGGTGGGCGGAATGTGGAGTGTAGCGGTGAAATGCATAGATATTCCACAGAACACCGATAGCGAAAGCAGCTCACCAGACTGTAACTGACGCTGATGCACGAAAGCGTGGGTAGCAAACAGGATTAGATACCCTGGTAGTCCACGCCGTAAACGATGATCACTAGTTGTTGGCGATATACTGTCAGTGGCCAAGCGAAAGCGATAAGTGATCCACCTGGGGAGTACGTCCGCAAGGATGAAACTTAAAGGAATTGACGG
>OTU243
TAATACGAAGGGAGCTAGCGTTGTTCGGAATCACTGGGCGTAAAGCGCACGTAGGCGGATGTGTCAGTCAGGGGTGAAATCCCGGAGCTCAACTTCGGAACTGCCCTTGATACAGCACGTCTTGAGTCCGATAGAGGTGGGTGGAATTCCTAGTGTAGAGGTGAAATTCGTAGATATTAGGAAGAACACCGGTGGCGAAGGCGGCCCACTGGATCGGTACTGACGCTGAGGTGCGAAAGCGTGGGGAGCAAACAGGATTAGATACCCTGGTAGTCCACGCCGTAAACGATGGATGCTAGCCGTCAGCAAGCTTGCTTGTTGGTGGCGCAGCTAACGCATTAAGCATCCCGCCTGGGGAGTACGGCCGCAAGGTTAAAACTCAAAGGAATTGACGG
>OTU244
TAATACGGAGGGTGCGAGCGTTAATCGGAATTACTGGGCGTAAAGCgcgcgTAGGCGGTTTGTTAAGTGAGATGTGAAAGCCCCGGGCTCAACCTGGGAACCGCATCTTATACTGGCAGGCTAGAGTATGGCAGAGGTGAGTAGAATTCCCGGTGTAGCGGTGAAATGCGTAGAGATCGGGAGGAATACCAGTGGCGAAGGCGGCTCACTGGGCTAATACTGACGCTGAGGTGCGAAAGCGTGGGGAGCAAACAGGATTAGATACCCTGGTAGTCCACGCTGTAAACGCTGTCGACTAGCCGTTGGCCTTATAAATAAGGTAAGTGGCGCAGCTAACGCGATAAGTCGACCGCCTGGGGAGTACGGCCGCAAGGTTAAAACTCAAAGGAATTGACGG
>OTU245
TAATACGGAGGGTGCAAGCGTTATTCGGAATTACTGGGCGTAAAGGGCgcgcAGGCGGCCTTGTAAGTCAGTTGTGAAAGCCCGGGGCTCAACCCCGGAAGTGCGACTGAAACTGCAGGGCTTGAGTATGGTAGAGGGAAGTGGAATTCCAGGTGTAGCGGTGAAATGCGTAGATATCTGGAGGAACACCGGTGGCGAAGGCGACTTCCTGGACCAAAACTGACGCTGAGGCGCGAAGGCGTGGGTAGCAAACAGGATTAGATACCCTGGTAGTCCACGCAGTAAACGTTGATCACTAGGTGCTGCGGGTATTGATACTTGCAGTGCCGGAGCTAACGCATTAAGTGATCCGCCTGGGGAGTACGGTCGCAAGATTAAAACTCAAAGGAATTGACGG
>OTU246
TAATACGTACCGGACGAACGTTATTCGGAATCACTGGGCTTAAAGAGTGCGTAGGCGGCCCTGCAGGTGAGGTGTGAAATCCCACGGCCCAACCGTGGAATTGCGCTTCAAACCGCAAGGCTGGAGGGAGACAGGGGTGAGCGGAACTGATGGTGGAGCGGTGAAATGCGTTGATATCATCAGGAACACCTGTGGCGAAGGCGGCTCACTGGGTCTCTTCTGACGCTGAGGCACGAAAGCTAGGGGAGCGAACGGGATTAGATACCCCGGTAGTCCTAGCTGTAAACGATGAGCACTAGATCGTGGGGACTTCCACATCCTCTCGGTCGTAGCGAAAGTGTTAAGTGCTCCGCCTGGGGAGTATGGTCGCAAGGCTGAAACTCAAATGAATTGACGG
>OTU247
TAAGACGGAGGgggCAAGCGTTGTCCGGACTCACTGGGCGTAAAGCGCACGTAGGCGGTTGGGTGCGTCGCTGCTGAAAGCGCCAGGCTTAACCTGGCGAGGCGTGGCGATACGACCCGACTTGAGGCAGGCAGAGGGTGGCGGAATTCCGGGTGTAGTGGTGAAATGCGTAGAGATCCGGAGGAACGCCTGTGGCGCAAGCGGCCACCTGGGCCTGACCTGACGCTGAGGTGCGAAAGCGTGGGGAGCGAACCGGATTAGATACCCGGGTAGTCCACGCGGTAAACGATGCCAGCTCGGTGTCTGGGGCCGTTTTGGCCCTGGGTGCCTTAGCTCACGCGGTAAGCTGGCCGCCTGGGGACTACGAGCGCAAGCTTAAAACTTAAAGGAATTGACGG
>OTU248
TAATACGGAGGgggCTAGCGTTGTTCGGAATTACTGGGCGTAAAGCGCACGTAGGCGGACCTTTAAGTCGGgggTGAAATCCCGGGGCTCAACCCCGGAACTGCCTTCGATACTGGgggTCTGGAGTTCGAgagagGTGAGTGGAATTCCGAGTGTAGAGGTGAAATTCGTAGATATTCGGAGGAACACCAGTGGCGAAGGCGGCTCACTGGCTCGATACTGACGCTGAGGTGCGAAAGCGTGGGGAGCAAACAGGATTAGATACCCTGGTAGTCCACGCCGTAAACGATGAATGCCAGACGTCGGGCAGCATGCTGTTCGGTGTCACACCTAACGGATTAAGCATTCCGCCTGGGGAGTACGGCCGCAAGGTTAAAACTCAAAGGAATTGACGGT
>OTU249
TAATACGTAGGGTGCGAGCGTTAATCGGAATTACTGGGCGTAAAGCGTGCGCAGGCGGTTTTGAAAGACAGGCGTGAAATCCCCGGGCTTAACCTGGGAACTGCGTTTGTGACTACAAGACTAGAGTACGGCAGAGGggggTAGAATTCCACGTGTAGCAGTGAAATGCGTAGAGATGTGGAGGAATACCGATGGCGAAGGCAGCCcccTGGGCCAGTACTGACGCTCATGCACGAAAGCGTGGGGAGCAAACAGGATTAGATACCCTGGTAGTCCACGCCCTAAACGATGTCAACTAGGTGTTGGGTGGGTAAAACCATTTAGTACCGGAGCTAACGCGTGAAGTTGACCGCCTGGGGAGTACGGCCGCAAGGTTAAAACTTAAAGGAATTGACGG
>OTU250
TAAGACAGAGGTCCCGAGCGTTAGGCGGAATCACTGGGCTTAAAGCGTgtgtAGGCGGATTTGTAAGTACCTTGTGAAATCCCACGGCTCAACCGTGGAACTGCTTGGTATACTGCGAATCTTGGGCCATCTAGGGGCGAGCGGAACAAACGGTGGAGCGGTGAAATGCGTAGATATCGTTTGGAACGCCAATGGTGAAAACAGCTCGCTGGGGATGTGCCGACGCTGAGACACGAAAGCCAGGGGAGCGAACGGGATTAGATACCCCGGTAGTCCTGGCTGTAAACGATGTCGACTAGATCGTAGTGGCTCTGACGCTATTACGGTCGAAGCAAAAGTGCTAAGTCGACCGCCTGGGAAGTACGGTCGCAAGGCTAAAACTTAAAGGAATTGACGG
>OTU251
TAATACGAACTGCGCGAACGTTATTCGGAATCACTGGGCTTAAAGAGTTCGTAGGCGGCTCCGTAAGTCGGGTGTGAAATCCCTGGGCTCAACCCAGGAATTGCGCCCGATACTGCTGGGCTTGAGGGAGTCAGAGGTGAGCGGAACTGATGGTGGAGCGGTGAAATGCGTTGATATCATCAGGAACACCGGTGGCGAAGGCGGCTCACTGGGACTCTTCTGACGCTGAGGAACGAAAGCTAGGGGAGCGAACGGGATTAGATACCCCGGTAGTCCTAGCCGTAAACGATGAGCACTAGGTCGAGGAGACCTCCACATCTTCTCGGCCGTAGCGAAAGTGTTAAGTGCTCCGCCTGGGGAGTATGGTCGCAAGGCTGAAACTCAAATGAATTGACGG
>OTU252
TAATACGTAGGGTGCGAGCGTTAATCGGAATTACTGGGCGTAAAGCGTGCGCAGGTGGTTGTGCAAGACAGATGTGAAATCCCCGGGCTTAACCTGGGAATTGCATTTGTGACTGCACGGCTAGAGTGCGGTAGAGGgggATGGAATTCCGCGTGTAGCAGTGAAATGCGTAGATATGCGGAGGAACACCGATGGCGAAGGCAATCCCCTGGGCCTGCACTGACACTCATGCACGAAAGCGTGGGGAGCAAACAGGATTAGATACCCTGGTAGTCCACGCCCTAAACGATGTCAACTGGTTGTTGGGAGGGTTTCTTCTCAGTAACGTAGCTAACGCGTGAAGTTGACCGCCTGGGGAGTACGGCCGCAAGGTTGAAACTTAAAGGAATTGACGG
>OTU253
TAATACGGAGGgggCTAGCGTTGTTCGGAATTACTGGGCGTAAAGCGCACGTAGGCGGATATTTAAGTCGGgggTGAAATCCCGGGGCTCAACCCCGGAACTGCCTTCGATACTGGATGTCTGGAGGTCGAgagagGCGAGTGGAATTCCGAGTGTAGAGGTGAAATTCGTAGATATTCGGAGGAACACCAGTGGCGAAGGCGGCTCGCTGGCTCGATACTGACGCTGAGGTGCGAAAGCGTGGGGAGCAAACAGGATTAGATACCCTGGTAGTCCACGCCGTAAACGATGAGAGCTAGACGTCGGGCGGCTTGCCGTTCGGTGTCGCAGTTAACGCATTAAGCTCTCCGCCTGGGGAGTACGGCCGCAAGGTTAAAACTCAAATGAATTGACGG
>OTU254
TAAGACGTAGGgggCGAGCGTTGTCCGGAATTACTGGGCGTAAAGGGCGTGTAGGCGGCCTGAAAAGTCAGCTGTGAAATCCCTCGGCTCAACTGAGGGCTTGCAGTTGAAACTACCAGGCTTGAGTGCAGGAGAGGAAGGTGGAATTCCCAGTGTAGCGGTGAAATGCGTAGATATTGGGAGGAACACCGGTGGCGAAGGCGGCCTTCTGGCCTGTAACTGACGCTGAGGCGCGAAAGCTAGGGGAGCAAACAGGATTAGATACCCTGGTAGTCCTAGCTGTAAACGCTGGGTACTAGGTGTAGGgggTTTAGACGCCCTCTGTGCCGTAGTTAACGCATTAAGTACCCCGCCTGGGGAGTACGATCGCAAGGTTGAAACTCAAAGGAATTGACGG
>OTU255
TAATACGGAGGTGGCAAGCGTTACTCGGAATCATTGGGTGTAAAGGGCAAGTAGGTGGTCTTGTAAGTGAGGGGTGAAATCCTGCGACTCAATCGCAGAACTGCCTTTCAAACTGCAAGACTTGAGGGTGGAAGAGGAAAATGGAATTCTCGGTGTAAGGGTGAAATCTGTAGATATCGAGAAGAACACCAGCGGCGAAGGCGATTTTCTGGTCCATTCCTGACACTGAATTGCGAAAGCTAGGGGAGCAAACAGAATTAGATACTCTGGTAGTCCTAGCCGTAAACGATGAGCACTAGGTGTTGGTCCCGTAAGGGATCAGTGCCGCAGCTAACGCATTAAGTGCTCCACCTGGGGACTACGATCGCAAGGTTAAAACTCAAAGGAATTGACGG
>OTU256
TAATACGTAGGGAGCAAGCGTTGTCCGGAATCACTGGGCGTAAAGGGTGCGTAGGTGGTAATATAAGTCTGATGTGAAAGGCTTAGGCTCAACCTGAGCATTGCATTAGAAACTGTGTTACTTGAGTGCAGGAGAGGGAAGTGGAATTCCTAGTGTAGCGGTGAAATGCGTAGATATTAGGAGGAACACCAGTGGCGAAGGCGACTTTCTGGCCTGTAACTGACACTGAGGCACGAAAGCGTGGGGAGCAAACAGGATTAGATACCCTGGTAGTCCACGCCGTAAACGATGGGTACTAGGTGTTGGgggTTTCGACGCCCTCAGTGCCGGAGTTAACGCAATAAGTACCCCGCCTGGGGAGTACGATCGCAAGGTTGAAACTTAAAGGAATTGACGG
>OTU257
TAATACGGAGGGTCCAAGCGTTGTCCGGAATTATTGGGTGTAAAGGGTGCGCAGGTGGGGCAGCAAGTCAGAGGTGAAAGCCCACGGCTCAACCGTGGAATTGCCCCTGATACTGTTGTTCTTGAGTCCTGGAGAGGCCATTAGAATTCGTGGTGTAGCGGTGAAATGCGTAGATATCACGAGGAATACCAGTTGCGAAGGCGGATGGCTGGACAGGAACTGACACTGAGGCACGAAAGCGTGGGTAGCGAACAGGATTAGATACCCTGGTAGTCCACGCCCTAAACGATGGATACTCGGTGTTGCCCTCTTGCAGGGCAGTGCCTAAGCTAACGCGTTAAGTATCCCACCTGGGGAGTACGATCGCAAGGTTGAAACTCAAATGAATTGACGG
>OTU258
TAAGACAGAGGTGGCAAGCGTTATTCGGATTTATTGGGCGTAAAGGGCGCGTAGGCGGCCGAGTGCGTCTGGTGTGAAAGCGCTACCGCTTAACGGAGCGACCGCACTGGATACGGCTTGGCTCGAGTCCGGGAGAGGTGAGCGGAATTCCTGGTGTAGCGGTGGAATGCGTAGATATCAGGAAGAACACCGGTGGCGAAGGCGGCTCACTGGCCCGGCACTGACGCTGAGGCGCGAAAGCGTGGGGAGCGAACGGGATTAGATACCCCGGTAGTCCACGCTGTAAACGGTGGATACTAGGTGTGGGAGGTATCGACCCCTTCCGTGCCGCAGGTAACCCATTAAGTATCCCGCCTGGGGAGTACGGCCGCAAGGTTGAAACTTAAAGGAATTGACGG
>OTU259
TAATACGTAGGgggCAAGCGTTGTCCGGAATTACTGGGCGTAAAGGGCGCGTAGGCGGTCGTGCAAGTCAGGCGTGAAATACCACGGCTCAACCGTGGgggTGCGTCTGAAACTGTGCGACTTGAGTGCAGGAGAGGAGAGCGGAATTCCCGGTGTAGCGGTGAAATGCGTAGATATCGGggggAACACCAGTGGCGAAGGCGGCTctctGGACTGCTACTGACGCTGAGGCGCGAAAGCTGGgggAGCAAACGGGATTAGATACCCCGGTAGTCCCAGCTGTAAACGATGGTCACTAGGTGTAGGgggTCTCGAACCTTCTGTGCCGTAGCTAACGCATTAAGTGACCCGCCTGGGGAGTACGTCCGCAAGGATGAAACTTAAATGAATTGACGG
>OTU260
TAATACGTAGGgggCAAGCGTTATCCGGAATTATTGGGCGTAAAGAGTGCGTAGGTGGTCATGTAAGCGCGGGGTGAAAGGCAATAGCTCAACTATTGTAAGCCTTGCGAACTGCATGACTTGAGTGCAGGAGAGGAAAGTGGAATTCCTAGTGTAGCGGTGAAATGCGTAGATATTAGGAGGAACACCAGTGGCGAAGGCGACTTTCTGGACTGTAACTGACACTGAGGCACGAAAGCGTGGGGAGCAAACAGGATTAGATACCCTGGTAGTCCACGCCGTAAACGATGAGCACTAGGTGTCGGGGTCGCAAGACTTCGGTGCCGCAGTTAACGCATTAAGTGCTCCGCCTGGGGAGTACGCACGCAAGTGTGAAACTTAAAGGAATTGACGG
>OTU261
TAATACGTAGGgggCGAGCGTTGTCCGGAATTATTGGGCGTAAAGGGCACGCAGGCGGAGATGCAAGTCAGGCGTGAAATTCGCGGGCTCAACCTGCGAAGAGCGTTTGAAACTGTATCTCTAGAGTGCAGGAGAGGAGAGCGGAACTCCTGGTGTAGTGGTGAAATACGTAGATATCAGGAGGAACACCGGTGGCGAAGGCGGCTctctGGCCTGCAACTGACGCTGAGGTGCGAAAGCCAGGGTAGCAAACGGGATTAGATACCCCGGTAGTCCTGGCTGTAAACGCTGGGTACTGGGTGTTGGAGGCTAACAGGCCTTCAGTGCCGGAGTTAACGCGTTAAGTACCCCGCCTGGGGATTACGGCCGCAAGGCTGAAACTCAAATGAATTGACGG
>OTU262
TAATACGGAGGGTGCAAGCGTTATCCGGATTCACTGGGTTTAAAGGGTGCGTAGGCGGGCAGGTAAGTCCGTGGTGAAATCTCTGAGCTTAACTCAGAAACTGCCATGGATACTATCTGTCTTGAATATTGTGGAGGTAAGCGGAATATGTCATGTAGCGGTGAAATGCTTAGATATGACATAGAACACCCATTGCGAAGGCAGCTTACTACGCAACTATTGACGCTGAGGCACGAAAGCGTGGGGATCAAACAGGATTAGATACCCTGGTAGTCCACGCCCTAAACGATGATTACTCGACATCAGCGATACACTGTTGGTGTCTGAGCGAAAGCATTAAGTAATCCACCTGGGAAGTACGACCGCAAGGTTGAAACTCAAAGGAATTGACGG
>OTU263
TAACACGAACTGCGCGAACGTTATTCGGAATCACTGGGCTTAAAGAGTTCGTAGGCGGCCTGATAAGTCGGGTGTGAAATCCCTCGGCTCAACCGAGGAATGGCGCCCGATACTGTCCGGCTTGAGGGAGTCAGGGGTGAGCGGAACTGATGGTGGAGCGGTGAAATGCGTTGATATCATCAGGAACACCGGTGGCGAAGGCGGCTCACTGGGACTCTTCTGACGCTGAGGAACGAAAGCTAGGGTAGCGAACGGGATTAGATACCCCGGTAGTCCTAGCCGTAAACGATGAGCACTAGGTCGAGGAGGCCTCCACACCTTCTCGGTCGTAGCGAAAGTGTTAAGTGCTCCGCCTGGGGAGTATGGTCGCAAGGCTGAAACTCAAAGGAATTGACGG
>OTU264
TGAGACGTAGGAGGCGAGCGTTATCCGGATTTACTGGGCGTAAAGGGCAAGTAGGCGGTTGTCAAAGTTGGGCGTGACAGCTCTCGGCTTAACTGAgagaAGTCGTCCAATACTGGGCAACTAGAGGGCAGGAGAGGAAAGTGGAACTCCCGATGTAGCGGTGGAATGCTCAGATATCGGGAAGAACACCAGTGGCGAAGGCGGCTTTCTGGCCTGCTTCTGACGCTGAGAGGCGAAAGCTAGGGTAGCAAACGGGCTTAGATACCCCGGTAGTCCTAGCTGTAAACGTTGGATACTAGGTAATGGTGGTCAAGGCCATCAGTGCCGAAGCTAACGCGTTAAGTATCCCGCCTGGGGACTACGACCGCAAGGTTAAAACTCAAAGGAATTGACGG
>OTU265
TCATACGTAGGGTCCAAGCGTTATCCGGAATGACTGGGCGTAAAGAGATGCGTAGGCGGCTTGACAAGCGGATATTGAAATCCCATGGCTCAACCATGTGGCCGGTATCCGAACTGTCAGGCTAGAGTATGAGAGGGGTAGCTGGAATTGCTGGTGTAGGAGTGAAATCCGTAGATATCAGCAGGAACACCGATGGCGAAGGCAGGCTACTGGCTCATTACTGACGCTAAGGCTCGAAAGCATGGGTAGCGAACCGGATTAGATACCCGGGTAGTCCATGCCGTAAACGATGGATGCTAGCTATTTGGCGGAATCGACCCCGTCAGAAGCGAAGCTAACGCGTTAAGCATCCCGCCTGAGTAGTACGAGCGCAAGCTTAAAACTCAAAGGAATTGACGG
>OTU266
TAATACGGAGGATGCGAGCGTTATCCGGAATCATTGGGTTTAAAGGGTGCGTAGGCGGATTAATAAGTCAGTGGTGAAATATTCCGGCTCAACCGGGAGGCTGCCATTGATACTGTTAGTCTTGAGTGTAAGTGAAGTGGGCGGAATGTGTCATGTAGCGGTGAAATGCATAGAGATGACACAGAACACCGATAGCGAAGGCAGCTCACTAATATACAACTGACGCTGAGGCACGAAAGCGTGGGGAGCAAACAGGATTAGATACCCTGGTAGTCCACGCCGTAAACGATGATCACTAGCTGTTGGCGATACACAGTCAGTGGCTAAGCGAAAGCGATAAGTGATCCACCTGGGGAGTACGTCGGCAACGATGAAACTCAAAGGAATTGACGG
>OTU267
TAATACAGAGGGTGCAAGCGTTAATCGGATTTACTGGGCGTAAAGCGTGCGTAGGTGGTCTGTTAAGTCAGGCGTGAAATCCTCGGGCTCAACCCGAGAACTGCGTTTGATACTGATAGACTCGAGTGTGGTAGAGGATAGTGGAATTCCCGGTGTAGCGGTGAAATGCGTAGATATCGGGAGGAACATCAGTGGCGAAGGCGGCTATCTGGACCAACACTGACACTGAGGTACGAAAGCGTGGGTAGCAAACAGGATTAGATACCCTGGTAGTCCACGCCCTAAACGATGGGAACTAGACGTCGGGAAGCTTGTCTTCTTGGTGTCGCAGCTAACGCAATAAGTTCCCCGCCTGGGGAGTACGGTCGCAAGATTAAAACTCAAAGGAATTGACGG
>OTU268
TAATACGTAGGgggCAAGCGTTATCCGGATTTACTGGGTGTAAAGGGAGTGTAGGTGGTCTGGCAAGTCAGATGTGAAAGCCCGCGGCTCAACTGCGGGACTGCATTTGAAACTGTCAGACTGGAGTGCAGGAGAGGAAAGTGGAATTCCTAGTGTAGCGGTGAAATGCGTAGATATTAGGAAGAACACCAGTGGCGAAGGCGGCTTTCTGGACTGTAACTGACACTGAGGCTCGAAAGCGTGGGGAGCAAACAGGATTAGATACCCTGGTAGTCCACGCCGTAAACGATGAATACTAGGTGTCGGGTGGCAAAGCCATTCGGTGCCGCAGCTAACGCAATAAGTATTCCACCTGGGGAGTACGTTCGCAAGAATGAAACTTAAAGGAATTGACGG
>OTU269
TAATACGAGAGGCCCAAACGTTATTCGGATTTACTGGGCTTAAAGAGTCCGTAGGCGGCGCAGATAGTGGGGTGTGAAATCCCTCGGCTTAACCGAGGAATTGCGCTCCAAACTCCTGTGCTCGAGGAATCTAGAGGTGAGCGGAACTGATGGTGGAGCGGTGAAATGCGTTGATATCATCAGGAACACCGGAGGCGAAGGCGGCTCACTGGGGATTTTCTGACGCTGAGGGACGAAAGCCAGGGGAGCGAACGGGATTAGATACCCCGGTAGTCCTGGCCGTAAACGATGAGCACTAGGCCGGAGGGCTGCACAGCTTTTCGGCCGTAGCTAAAGTGTTAAGTGCTCCGCCTGGGGAGTATGGTCGCAAGGCTGAAACTTAAAGGAATTGACGG
>OTU270
TAATACAGAGGgggCGAGCGTTATTCGGAATTATTGGGCGTAAAGGGCGCGTAGGCGGCTTGACAAGTCCAAGGTGAAATCCCTCGGCTCAACCGAGGAACTGCCTTGGAAACTGTCTGGCTCGAGGCCGGGAGAGGGTAGTGGAATTCCCAGTGTAGCGGTGAAATGCGTAGATATTGGGAGGAACACCGGTGGCGAAGGCGGCTACCTGGACCGGATCTGACGCTGATGCGCGAAAGCGTGGGGAGCAAACAGGATTAGATACCCTGGTAGTCCACGCTGTAAACGATGGGTGCTCGGTGTCGCGGGTATCGACCCCTGCGGTGCCTTAGCTAACGCGTTAAGCACCCCGCCTGGGGAGTACGGTCGCAAGGCTGAAACTTAAAGGAATTGACGG
>OTU271
TAATACGGAGGGTGCAAGCGTTAATCGGAATTACTGGGCGTAAAGCGTGCGTAGGCGGCTATTTAAGTCGGATGTGAAAGCCCCGGGCTTAACCTGGGAACTGCATTCGATACTGGATAGCTAGAGTTTGGTAGAGGTAAGTGGAATTCCAGGTGTAGCGGTGAAATGCGTAGATATCTGGAGGAACACCAGTGGCGAAGGCGGCTTACTGGACCAAAACTGACGCTGAGGTACGAAAGCGTGGGTAGCAAACAGGATTAGATACCCTGGTAGTCCACGCCCTAAACGATGAGAACTAGTTGTTGGGAGCCTTAATAGCTCTTAGTGACGAAGCTAACGCGTTAAGTTCTCCGCCTGGGGAGTACGGCCGCAAGGTTGAAACTTAAAGGAATTGACGG
>OTU272
TAATACGGAGGGTGCGAGCGTTGTCCGGAATCACTGGGCGTAAAGGGCGCGTAGGCGGTTTGCTAAGTCACTTGTGAAATCCCGGTGCTCAACGCCGGGGCTGCAGGTGAGACTGGCAGACTGGAGCTCGGTAGAGGCGAATGGAATTCCCGGTGTAGCGGTGGAATGCGTAGATATCGGGAAGAACACCGGTGGCGAAGGCGGTTCGCTGGGCCGATGCTGACGCTGAGGCGCGAAAGCGTGGGGAGCAAACAGGATTAGATACCCTGGTAGTCCACGCTGTAAACGATGGGTACTAGGCGTCGGggggAGCGACCcccTCGGTGCCGTCGCTAACGCAGTAAGTACCCCGCCTGGGGAGTACGGCCGCAAGGCTGAAACTCAAAGGAATTGACGG
>OTU273
TAATACGTAGGTGGCGAGCGTTACTCGGAATTACTAGGTGTAAAGCGCTTGTAGGTGGTTGAACAAGTCTATGGTGAAATTTCTCCGCTCAACGGAGACACGTCCATAGAAACTGTTCAGCTTGAGTGTGGGAGGgggAAACGGAATTCCCGGTGTAGCGGTGAAATGCGTAGATATCGGGAGGAACACCAATGGCGAAAGCAGTTTCCTGGCCCAATACTGACACTGAGGAGCGAAAGCTAGGGGAGCAAACAGAATTAGATACTCTGGTAGTCCTAGCTGTAAACGATGTTCACTAGATGTGGGAGGTATCGACCCCTTCTGCGTCGACGCTAACGCATTAAGTGAACCACCTGGGGAGTACGGCCGCAAGGTTGAAACTTAAAGGAATTGACGG
>OTU274
TAAAACGTAGGAGGCGAGCGTTATCCGGAGTTACTGGGCGTAAAGCGTATGTAGGCGGTTGGGCAAGTGGCGTGTGAAAGCTCCCGGCTAAACTGGGAGAGGACAGGTCAGACTGCTCGGCTAGAGGGTGGTAGAGGAGCGTGGAATTCGGGGTGTAGCGGTGAAATGTGTAGAGATCCCGAGGAACACCAGTGGCGCAAGCGGCGCTCTGGGCCACTACTGACGCTGAGATACGAAAGCGTGGGGAGCGAACGGGATTAGAGACCCCGGTAGTCCACGCCGTAAACGATGTGTACTGGGTGTCCACCCGCAAGGgggggTGCCGAAGCTAACGCGCTAAGTACACCGCCTGGGGAGTACGGTCGCAAGACTAAAACTTAAATGAATTGACGG
>OTU275
TAATACGTAGGGAGCAAGCGTTATCCGGAATCACTGGGTGTAAAGGGTGCGCAGGCGGGCCTGTCAGTCTGATGTGAAAGCCCCGGGCTCAACTCGGGAAGTGCATCGGAAACTGCAGGTCTTGAGGACCGGAGAGGAAGGCAGAATTCGCGGTGTAGCGGTGAAATGCGTAGATATCGCGAGGAATACCAGTGGCGAAGGCGGCCTTCTGGACGGTTCCTGACGCTCAGGCACGAAAGCGTGGGTAGCAAACGGGATTAGATACCCCGGTAGTCCACGCCCTAAACGCTGGGCATTAGGTGTTGGCGATACAACTCGTCAGTGCCGTAGTTAACGCATTAAATGCCCCACCTGGGAATTACGTCCGCAAGGATGAAACTTAAAGGAATTGACGG
>OTU276
TAATACGAAGGgggCTAGCGTTGTTCGGAATTACTGGGCGTAAAGCGCACGTAGGCGGATATTTAAGTCAGGGGTGAAATCCCGCAGCTCAACTGCGGAACTGCCTTTGATACTGGGTATCTTGAGTATGGAAGAGGTGAGTGGAATTCCGAGTGTAGAGGTGAAATTCGTAGATATTCGGAGGAACACCAGTGGCGAAGGCGGCTCACTGGTCCATAACTGACGCTGAGGTGCGAAAGCGTGGGGAGCAAACAGGATTAGATACCCTGGTAGTCCACGCCGTAAACGATGAATGTTAGCCGTCGGGCAGTTTACTGTTCGGTGGCGCAGCTAACGCATTAAACATTCCGCCTGGGGAGTACGGTCGCAAGATTAAAACTCAAAGGAATTGACGG
>OTU277
TAAGACAGAGGTGGCAAGCGTTGTTCGGAATTACTGGGCTTAAAGGGCGCGTAGGTGTCCTGGCAAGTCAGATGTGGAATCTTTCCGCTTAACGGAAaaaTTGCATTTGAAACTGCCGGGATTGAGTCAGACAGGGGATGGCGGAATTCCTGGTGTAGCGGTGAAATGCGTAGATATCAGGAGGAAGGCCTGTGGTGAAGACGGCCATCTGGGTCTGAACTGACACTGAGGCGCGAAAGCGTGGGTAGCAAACAGGATTAGATACCCTGGTAGTCCACGCCCTAAACGGTGGGTACTAGGTGTGGGGCTCGCAAGGGTTCCGTGCCGAAGGGAAACCATTAAGTACCCCGCCTGGGGAGTACGGCCGCAAGGTTGAAACTCAAAGGAATTGACGG
>OTU278
TAATACCGGCAGCTCGAGTGATGACCGCTATTATTGGGCCTAAAGCGTCCGTAGCCGGCCAGGCAAGTCTGTCGGGAAATCCGCACGCCTAACGTGCGGGCGTCCGGCAGAAACTGCCTGGCTTGGGACCGGAAGATCCAGAGGGTACGTCTGGGGTAGGAGTGAAATCCCGTAATCCTGGACGGACCACCGGTGGCGAAAGCGCTCTGGAAAGACGGATCCGACGGTGAGGGACGAAAGCTAGGGTCACGAACCGGATTAGATACCCGGGTAGTCCTAGCCGTAAACGATGTCTGCTAGGTGTGGCGCTGGCTACGAGCCAGCGCTGTGCCGTAGGGAAGCCGTGAAGCAGACCGCCTGGGAAGTACGTCCGCAAGGATGAAACTCAAATGAATTGACGG
>OTU279
TAATACGTAGGgggCAAGCGTTGTCCGGATTTATTGGGCGTAAAGAGCTCGTAGGCGGCTGGTCACGTCGGGTGTGAAAGCTCAGGGCTCAACCCTGAGAGGCCATTCGATACGGATCAGCTAGAGGTAGGTAGGGGAAAGTGGAATTCCTGGTGTAGCGGTGAAATGCGCAGATATCAGGAGGAACACCGGTGGCGAAGGCGGCTTTCTGGGCCTTACCTGACGCTGAGGAGCGAAAGCTGGgggAGCGAACAGGATTAGATACCCTGGTAGTCCCAGCCGTAAACGTTGAGTGCTAGGTGTGGGGAGGTCTTCAACCCTctctGTGCCGCAGCTAACGCATTAAGCACTCCGCCTGGGGAGTACGGCCGCAAGGCTAAAACTCAAAGGAATTGACGG
>OTU280
TAATACGGAGGGTGCAAGCGTTGTCCGGAATCATTGGGTGTAAAGGGTGCGTAGGCGGAATCTTAAGTCTGTGGTGAAATCTTACCGCTCAACGGTAAACGTGCCATGGAAACTGGGATTCTTGAGTGTGACAGAGGCAGGTGGAATTCGTAGTGTAGCGGTGAAATGCATAGATATTACGAAGAACACCAGTGGCGAAGGCGGCCTGCTGGGTCACAACTGACGCTGAGGCACGAGAGCGTGGGGAGCGAACAGGATTAGATACCCTGGTAGTCCACGCCGTAAACGATGTATGCTAGGTGTTGGATGCTCTTAGGGAGTGTTCAGTGCTGCAGCTAACGCAGTAAGCATACCACCTGGGGAGTACGTTCGCAAGAATGAAACTTAAAGGAATTGACGG
>OTU281
TAATACGTAGGGTCCGAGCGTTATCCGGAATCATTGGGCGTAAAGCGCATGTAGGCGGCCATGTTAGTCGGATGTGAAATCCCAGGGCTCAACCCTGGAACTGCATCCGATACTGCATGGCTTGAGGAAGGTAGAGGAGAGTGGAATTCCCGGTGTAGCGGTGGAATGCGCAGATATCGGGAGGAACACCAGCGGCGAAGGCGGCTctctGGGCCTCTCCTGACGCTGAGATGCGAAAGCGTGGGTAGCGAACAGGATTAGATACCCTGGTAGTCCACGCCGTAAACGATGGGTGCTAGGTGTGGGGATCAGTTCACGATCTCCGTGTCGAAGCTAACGCGTTAAGCACCCCGCCTGGGGACTACGACCGCAAGGTTAAAACTCAAATGAATTGACGG
>OTU282
TAACACGTAGGgggCGAGCGTTGTCCGGAATCATTGGGCGTAAAGAGCTCGTAGGCGGCTCAGTAAGTCGGGTGTGAAACCCCTAGGCTCAACCTAGGGACGCCACCCGATACTGCTGTGGCTAGAGTCCAGTAGGGGAGTGTGGAATTTCCGGTGTAGCGGTGAAATGCGCAGATATCGGAAGGAACACCAGCGGCGAAGGCGGCACTCTGGGCTGGAACTGACGCTGAGGAGCGAAAGCGTGGGTAGCAAACAGGATTAGATACCCTGGTAGTCCACGCCGTAAACGTTGGGCACTAGGTGTGGGGACCCTCCAACGGTCTCCGTGCCGTAGCTAACGCATTAAGTGCCCCGCCTGGGGAGTACGGCCGCAAGGCTAAAACTCAAAGGAATTGACGG
>OTU283
TAATACGGAGGATGCAAGCGTTATCCGGATTTATTGGGTTTAAAGGGTGCGCAGGCGGGCTATTAAGTCAGTGGTGAAAGCCTATAGCTTAACTATAGAATTGCCATTGATACTGATAGTCTTGAGTACAGTTGAGGTTGGCGGAATGTGTAATGTAGCGGTGAAATGCTTAGATATTACACAGAACACCGATTGCGAAGGCAGCTGACTAAGCTGTAACTGACGCTGAGGCACGAAAGCGTGGGGAGCGAACAGGATTAGATACCCTGGTAGTCCACGCTGTAAACGATGATCACTCGTTGTTGGCGATACACTGTCAGCGACTAAGCGAAAGCATTAAGTGATCCACCTGGGGAGTACGCTCGCAAGGGTGAAACTTAAAGGAATTGACGG
>OTU284
TAATACAGAGGTCCCGAGCGTTGTTCGGATTCACTGGGCGTAAAGGGTGCGTAGGTGGCATGGTAAGTTTGATGTGAAAGCTCAGGGCTCAACCCTGAAATGGCATTGAATACTACTGTGCTGGAGGTTTGGAGGggggACTGGAATTCTTGGTGTAGCAGTGAAATGCGTAGATATCAAGAGGAACACCAGTGGCGAAGGCGAGTCCCTGGACAACACCTGACACTGAGGCACGAAAGCCGGgggAGCAAACAGGATTAGATACCCTGGTAGTCCCGGCCCTAAACGGTGCGCATTTGCTGTAGGAGGAATCGACCCCTTCTGTGGCGAAGCTAACGCGATAAATGCGCCGCCTGGGGAGTACGGTCGCAAGATTAAAACTCAAATGAATTGACGG
>OTU285
TAATACGTAGGGTGCGAGCGTTAATCGGAATTACTGGGCGTAAAGTGTGCGCAGGTGGCCTCGCAAGTCGAGTGTGAAATCCCCGAGCTTAACTTGGGAATTGCGCTCGAAACTACAGGGCTCGAGTGTGGCAGAGGGAGGTGGAATTCCACGTGTAGCGGTGAAATGCGTAGAGATGTGGAGGAACACCAATGGCGAAGGCAGCCTCCTGGGCCAACACTGACGCTCATGCACGAAAGCGTGGGGAGCAAACAGGATTAGATACCCTGGTAGTCCACGCCCTAAACGATGATGACTAGTTGTTGGgggAGTTAAATCCCTTAGTAACGCAGCTAACGcgcgAAGTCATCCGCCTGGGGAGTACGGTCGCAAGATTAAAACTTAAAGGAATTGACGG
>OTU286
TAATACGGAGGGTGCAAGCGTTATTCGGAATTACTGGGCGTAAAGGGCGTGTAGGCGGCCTTGTAAGTCAGATGTGAAATCCCACGGCTTAACCGTGGAACTGCATTTGAAACTGCTTGGCTGGAGTACGGGAGAGGGTGGCGGAATTCCCGGTGTAGGAGTGAAATCCGTAGATATCGGGAGGAACACCAGTGGCGAAGGCGGCCACCTGGACCGTAACTGACGCTGAGACGCGAAAGCGTGGGGAGCAAACAGGATTAGATACCCTGGTAGTCCACGCTGTAAACGATGGATGCTAGGTGTTGGGGAGCAATCTTCAGTGCCGCAGTTAACGCGTTAAGCATCCCGCCTGGGGAGTACGGTCGCAAGGCTGAAACTTAAAGGAATTGACGG
>OTU287
TAATACGGggggggCAAGCGTTGTTCGGAATTACTGGGCGTAAAGGGCTCGTAGGTGGCCCCATAAGTCAGACGTGAAATCCCTCGGCTCAACCGAGGAACTGCGTCTGAGACTGCGGGGCTTGAATCCGGGAGAGGGATGCGGAATTCCAGGTGTAGCGGTGAAATGCGTAGATATCTGGAGGAACACCGGTGGCGAAGGCGGCATCCTGGACCGGTATTGACACTGAGGAGCGAAAGCCAGGGGAGCAAACGGGATTAGATACCCCGGTAGTCCTGGCCCTAAACGATGAATGCTTGGTGTGGCGGGTATCGATCCCTGCCGTGCCGAAGCTAACGCATTAAGCATTCCGCCTGGGGAGTACGGTCGCAAGGCTGAAACTTAAATGAATTGACGG
>OTU288
TAATACGAAGGTCCCGAGCGTTGTTCGGAATCACTGGGCGTAAAGGGAGCGTAGGCGGCGTGGTAAGTCAGATGTGAAATCCCGGGGCTCAACCCCGGAACTGCATCCGATACTGCCATGCTTGAGGATTGGAGAGGTAGCTGGAATTCTTGGTGTAGCAGTGAAATGCGTAGAGATCAAGAGGAACACTCGTGGCGAAAGCGAGCTACTGGACAATTCCTGACGCTGAGGCTCGAAGGCTAGGGTAGCGAAAGGGATTAGATACCCCTGTAGTCCTAGCAGTAAACGGTGCACGCTTGGTGTGAGGGGAATCGACCccccTTGTGCCGGAGCTAACGCGTTAAGCGTGCCGCCTGGGAAGTACGGTCGCAAGACTAAAACTCAAATGAATTGACGG
>OTU289
TAATACGTAGGTCCCGAGCGTTGTCCGGATTTATTGGGCGTAAAGCGAGCGCAGGTGGTTTATTAAGTCTGGTGTAAAAGGCAGTGGCTCAACCATTGTATGCATTGGAAACTGGTAGACTTGAGTGCAGGAGAGGAGAGTGGAATTCCATGTGTAGCGGTGAAATGCGTAGATatatGGAGGAACACCGGTGGCGAAAGCGGCTctctGGCCTGTAACTGACACTGAGGCTCGAAAGCGTGGGGAGCAAACAGGATTAGATACCCTGGTAGTCCACGCCGTAAACGATGAGTGCTAGATGTAGGGAGCTATAAGTTCTCTGTATCGCAGCTAACGCAATAAGCACTCCGCCTGGGGAGTACGACCGCAAGGTTGAAACTCAAAGGAATTGACGG
>OTU290
TAATACGGAGGGTGCAAGCGTTGTCCGGAATCATTGGGTGTAAAGGGTGCGTAGGCGGGCTTTTAAGTCTGGGGTGAAATCTTGCCGCTTAACGGTAAAATTGCCTTGGATACTGGGAGTCTTGAGTGTGACAGAGGTTGGCGGAATTCGTAGTGTAGCGGTGAAATGCACAGATATTACGAAGAACACCAGTGGCGTAGGCGGCCAACCGGGTCACAACTGACGCTGAGGCACGAGAGCGTGGGGAGCAAACAGGATTAGATACCCTGGTAGTCCACGCCGTAAACGATGTATACTAGGTGTTGGTCCTTTATTGGATCAGTGCTGCAGCTAACGCATTAAGTATACCACCTGGGGAGTACGTCGGCAACGATGAAACTCAAAGGAATTGACGG
>OTU291
TAATACGTAGGgggCGAGCGTTATCCGGATTTATTGGGCGTAAAGCGTGCGTAGGCGGCCTGTTAAGTCATTTGTGAAATCCCACGGCTTAACCGTGGACGGTCATTTGATACTGGCAGGCTTGAGTACGGCAGAGGTTAGTGGAATTCAATGTGTAGCGGTAAAATGCGTTGATatatTGAGGAACACCAGTGGCGAAGGCGGCTAACTGGACCGGAACTGACGCTGAGGCACGAAAGCGTGGGGAGCAAACAGGATTAGATACCCTGGTAGTCCACGCCGTAAACGATGAGAACTAAGTGTTGGGGTTACCCAGTGCTGAAGTTAACGCATTAAGTTCTCCGCCTGGGGATTACGGCCGCAAGGCTGAAACTTAAAGGAATTGACGG
>OTU292
TAATACGAACTGTGCGAACGTTATTCGGAATCACTGGGCTTAAAGGGTGCGTAGGCGGTTCGTTAAGTCAGGTGTGAAATCCCTCGGCTCAACCGGGGAATTGCGCTTGAAACTAGCGGGCTGGAGCGAGGCAGGGGTATGTGGAACTTCCGGTGGAGCGGTGAAATGTGTAGATATCGGAAGGAACGCCGGTGGCGAAAGCGGCATACTGGGCCTTGTCTGACGCTGAGGCACGAAAGCTAGGGGAGTGAACGGGATTAGATACCCCGGTAATCCTAGCCGTAAACACTGAGCACTGGAGGGGAGGGGCTTCGGCCTTTTCCCTCGCAGCGAAAGCGTTAAGTGCTCCGCCTGGGGAGTATGGTCGCAAGGCTGAAACTCAAAGGAATTGACGG
>OTU293
TAATACCGGCAGCTCAAGTGATGGCCGCGATTATTGGGCCTAAAGCGTCCGTAGCCCGCCAGGTAAGTTTATCGGGAAATCTACGTGCTCAACGCGTAGGCGGCCGGTGAAACCTGCCTGGCTTGGGACTGGACGGCTCGAGGGGTACGACCGGGGTAGGAGTGAAATCCTATAATCCTGGTCGGACCACCGGTGGCGAAAGCGCCTCGAGAGGACAGATCCGACGGTGAGGGACGAAAGCCAAGGTCACGAACCGGATTAGATACCCGGGTAGTCTTGGCCGTAAACGATGCCCGTTAGGTGTGGCACAGGCTACGAGCCTGTGCTGTGCCGCAGTGAAGACGATAAACGGGCCGCCTGGGAAGTACGTCCGCAAGGATGAAACTTAAAGGAATTGACGG
>OTU294
TAATACAGAGGGTGCGAGCGTTGTTCGGAATTACTGGGCGTAAAGCgcgcgTAGGCGGTCTTTTAAGTCTACCTGTGAAATGCCGGGGCTCAACCCCGTGCCTGCAGGAGATACTGGgggACTGGAGACATGCAGGGGCAGATGGAATTCCGGGTGTAGCGGTGGAATGCGTAGAGATCCGGAAGAACACCGGTGGCGAAGGCGGTCTGCTGGGCATGGTCTGACGCTGAGGCGCGAAGGCGTGGGGAGCAAACAGGATTAGATACCCTGGTAGTCCACGCGGTAAACGATGGGCACTAGACGTGGGAGGGATCGACCCCTTCCGTGTCGTAGCTAACGCGTGAAGTGCCCCGCCTGGGGAGTACGGCCGCAAGGCTGAAACTTAAATGAATTGACGG
>OTU295
TAATACGGAGGGTGCAAGCGTTATCCGGATTCATTGGGTTTAAAGGGTGCGTAGGCGGGATAATAAGTCAGTGGTGAAAGCCTGTAGCTTAACTACAGAACGGCCATTGATACTGTTATCCTTGAGTACAGACGAGGTGAGCGGAATGTGACATGTAGCGGTGAAATGCTTAGATATGTCACAGAACACCGATTGCGAAGGCAGCTCACTAGACTGTAACTGACGCTGAGGCACGAAAGCGTGGGGAGCGAACAGGATTAGATACCCTGGTAGTCCACGCCGTAAACGATGATCACTCGATGCGTGCGATATACTGTACGTGTCCAAGCGAAAGCGTTAAGTGATCCACCTGGGGAGTACGATCGCAAGGTTGAAACTCAAAGGAATTGACGG
>OTU296
TAAAACGTAGGgggCGAGCGTTGTCCGGAATTACTGGGCGTAAAGGGCGTGTAGGCGGCCCGTGAAGTCAGGAGTGAAAACTCGGGGCTCAACCTCGAGATTGCTTTTGAAACCAGCGGGCTTGAGTGCAGGAGAGGAAAGTGGAATTCCCAGTGTAGCGGTGAAATGCGTAGATATTGGGAGGAACACCAGTGGCGAAAGCGGCTTTCTGGCCTGTAACTGACGCTGAGGCGCGAAAGCGTGGGGAGCAAACAGGATTAGATACCCTGGTAGTCCACGCCGTAAACGATGGGTGCTAAGTGTTGGgggTATCGACCcccTCAGTGCTGTAGTTAACGCAATAAGCACCCCGCCTGGGGAGTACGGTCGCAAGACTGAAACTTAAATGAATTGACGG
>OTU297
TAAGACGTAGGgggCAAGCGTTGTCCGGAATTACTGGGCGTAAAGGGCGTGTAGGTGGCTTGTTAAGTCAAGTGTGAAAGGTCGCGGCTTAACCGCGAAACGGCGCTTGAAACTGGCAGGCTTGAGGTTAGGAGAGGAGAGCGGAATTCCCGGTGTAGCGGTGATATGCGTAGATACCGGGAGGAACACCAGTGGCGAAGGCGGCTctctGGACTACACCTGACACTGAGGCGCGAAAGCTAGGGGAGCAAACGGGATTAGATACCCCGGTAGTCCTAGCCGTAAACGATGGATACTAGGTGTGGGAGGTATCGACCCCTTCCGTGCCGCAGTTAACGCAATAAGTATCCCGCCTGGGGAGTACGATCGCAAGGTTGAAACTTAAAGGAATTGACGG
>OTU298
TAATACCGGCAGCCCAAGTGATGACCGCTATTATTGGGCCTAAAGCGTCCGTAGCTGGCCGCGCAAGTCCGTCGGGAAATCTCCCTGCCTAACAGGGAGGCGTCCGGTGGAAACTGtgtgGCTTGGGACCGGAAGATCCAGAGGGTACGTCCGGGGTAGGAGTGAAATCCCGTAATCCTGGACGGACCACCGGTGGCGAAAGCGCTCTGGAAGGACGGATCCGACGGTGAGGGACGAAAGCTCGGGTCACGAACCGGATTAGATACCCGGGTAGTCCGAGCTGTAAACGATGTCTGCTAGGTGTGACACAGGCTACGAGCCTGTGTTGTGCCGTAGGGAAGCCGAGAAGCAGACCGCCTGGGAAGTACGTCCGCAAGGATGAAACTCAAATGAATTGACGG
>OTU299
TAATACGGAGGATGCGAGCGTTATCCGGAATTATTGGGTTTAAAGGGTGCGTAGGCTGACAAGTAAGTCAGTGGTGAAATATCCGGGCTCAACCGGGAGGCTGCCATTGATACTGTTTGTCTGGAGTGTATTGGAAGTGAGCGGAACGAGGGGTGTAGCGGTGAAATGCATAGATATTCCTCAGAACGCCGATAGCGCAGGCAGCTCACTACGATATAACTGACGCTGAGGCACGAAAGCGTGGGGATCAAACAGGATTAGATACCCTGGTAGTCCACGCTGTAAACGATGATCACTAGCTGTTTGCGATATACAGTAAGTGGCTAAGCGAAAGCGATAAGTGATCCACCTGGGGAGTACGTCGGCAACGATGAAACTCAAAGGAATTGACGG
>OTU300
TAATACGTAGGgggCGAGCGTTGTCCGGTTTTATTGGGCGTAAAGGGTGCGCAGGCGGTTTATTAAGTCTAAGGTGAAATGCTGAAGCTCAACTTCAGTTAGCCATGGAAACTAGTAGACTTGAGTATGGTAGAGGCAAGTGGAATTTCTAGTGTAGCGGTAAAATGCGTAGATATTAGAAGGAACACCAGTGGCGAAGGCGACTTGCTGGGCCATTACTGACGCTCATGCACGAAAGCGTGGGGAGCAAATAGGATTAGATACCCTAGTAGTCCACGCCGTAAACGATGAGTACTAAGTGTCGGATTtttCCGGTGCTGAAGTTAACACATTAAGTACTCCGCCTGAGTAGTACGGTCGCAAGGCTGAAACTTAAAGGAATTGACGG
>OTU301
TAATACGTAGGGTGCAAGCGTTATCCGGAATCATTGGGCGTAAAGAGCTCGTAGGCGGTTCAGCAAGTCGGTTGTGAAAGTCCGGGGCTCAACCCCGGAAGTGCTGCCGATACTGCTGTGACTAGAGTCCGGTAGAGGAGAATGGAATTCCCGGTGTAGCGGTGAAATGCGCAGATATCGGGAGGAACACCAGTAGCGAAGGCGGTTCTCTGGGCCGGCACTGACGCTAAGGAGCGAAAGCGTGGGGAGCAAACAGGATTAGATACCCTGGTAGTCCACGCCGTAAACGTTGGATACTAGGTGTGGCGTCCCGATCAACGGAAGCCGTGCCGAAGCTAACGCATTAAGTATCCCGCCTGGGGAGTACGGCCGCAAGGCTAAAACTCAAATGAATTGACGG
>OTU302
TAATACGTAGGACGCAAGCGTTATCCGGATTTATTGGGTTTAAAGGGTGCGTAGGCGGGGAAATAAGTCAGTGGTGAAAGACTGTCGCTCAACGATAGCATTGCCATTGATACTGTTtttCTTGAGTACAGTTGAGGTAGGCGGAATGTGTAGTGTAGCGGTGAAATGCTTAGATATTACACAGAACACCGATTGCGAAGGCAGCTTACTAAGCTGTTACTGACGCTGAGGCACGAAAGCGTGGGGATCAAACAGGATTAGATACCCTGGTAGTCCACGCTGTAAACGATGATCACTGGTTGTTAGCGATATACCGATAGCGACTGAGCGAAAGCATTAAGTGATCCACCTGGGGAGTACGTCGGCAACGATGAAACTTAAAGGAATTGACGG
>OTU303
TAATACGAAGGTTGCAAGCGTTGTTCGGAATCACTGGGCTTAAAGCGTATGTAGGCGGCCCATCAAGTGCCTTGTGAAATCCCACGGCTCAACCGTGGAATTGCTTGGCATACTGTTAGGGCTTGAGGCAGGTAGGGGCTCGTGGAACTCTTGGTGGAGCGGTGGAATGCGTAGATATCAAGAGGAACGCCGGTGGCGAAAGCGGCGAGCTGGGCCTGTCCTGACGCTGAGATACGAAAGCCAGGGGAGCAAACGGGATTAGATACCCCGGTAGTCCTGGCCCTAAACGATGTCTACTAGGTCGGAGTCACTCTGACGTGTTTCTGGCCGAAACAAAAGCGTTAAGTAGACCGCCTGGGGAGTACGGTCGCAAGGCTAAAACTCAAATGAATTGACGG
>OTU304
TAACACGTAGAGGGCTAGCGTTGTCCGGAATTATTGGGCGTAAAGCgcgcgTAGGCGGTTCGGCAAGTCGAATGTGAAATCCGTTGGCTCAACCAGCGAATTGCGTTCGAAACTGTCGTGCTTGAGGTTAGGAGAGGAGAGCAGAATTCCTGGTGTAGCGGTGAAATGCGTAGATATCAGGAGGAATGCCAGTGGCGAAGGCGGCTctctGGCCTGTACCTGACGCTGAGGTGCGAAAGCTGGGGTAGCGAACCGGATTAGATACCCGGGTAGTCCCAGCCGTAAACGTTGGGCACTAGGTGTTGGgggTTCGATTCCTTCAGTGCCGCAGCTAACGCAATAAGTGCCCCGCCTGGGGATTACGACCGCAAGGTTGAAACTCAAAGGAATTGACGG
>OTU305
TAATACGAAGGGTGCAAGCGTTACTCGGAATTACTGGGCGTAAAGCgcgcgcAGGCGGATTGGCAAGTCAGATGTGAAATCTCGGGGCTCAACCCCGAAACTGCGTCTGAAACTGCTGATCTAGAATCTCGGAGAGGGAAGGGGAATTTCGCATGTAGGGGTAAAATCCGTAGAGATGCGAAGGAACACCAGAGGCGAAGGCGCCTTCCTGGACGAGTATTGACGCTGAGGCGCGAAAGCGTGGGGAGCAAACAGGATTAGATACCCTGGTAGTCCACGCCGTAAACGATGAGCACTAGATTTTGGGAGATGACCCTTTCAGAATCGACGCTAACGCATTAAGTGCTCCGCCTGGGGAGTACGGTCGCAAGACTAAAACTTAAAGGAATTGACGG
>OTU306
TAATACGGAGGGTGCAAGCGTTATCCGGAATTATTGGGTTTAAAGGGTGCGTAGGCGGATAAGTAAGTCAGTGGTGAAATTCCTGTGCTTAACATGGGAGCTGCCAATGATACTGTTTATCTAGAGTTTAGTTGACGTTGGCGGAATGTGTCATGTAGCGGTGAAATGCATAGATATGACACAGAACACCGATAGCGAAGGCAGCTGACGAAACTAAAACTGACGCTGATGCACGAAAGCGTGGGGATCAAACAGGATTAGATACCCTGGTAGTCCACGCCGTAAACGATGATCACTAGCTGTATGCGATACACAGTATGTGGCTAAGGGAAACCGATAAGTGATCCACCTGGGGAGTACGTCGGCAACGATGAAACTTAAAGGAATTGACGG
>OTU307
TAATACAGAGGGTGCAAGCGTTGTTCGGAATTACTGGGCGTAAAGCgcgcgcAGGCGGAACGGTAAGTCGGAAGTGAAATCTCGCCGCTCAACGGCGAGGCTGCTTTCGATACTGTCGCTCTAGGGACCGGTAGAGGCTGGTAGAATTGCAGGTGTAGCGGTGGAATGCGTAGAGATCTGCAAGAATACCCGTGGCGAAGGCGGCCAGCTGGGCCGGGTCCGACGCTGAGGCGCGAAAGCGTGGGGAGCAAACAGGATTAGATACCCTGGTAGTCCACGCCGTAAACGATGGGCACTAGGTGCCGGggggAGCGACCCCTTCGGTGCCGCAGCTAACGCGATAAGTGCCCCGCCTGGGGAGTACGGCCGCAAGGCTGAAACTCAAAGGAATTGACGG
>OTU308
TAATACGTAGGTGGCAAGCGTTGTCCGGATTTACTGGGCGTAAAGCgcgcgTAGGCGGCCTGCTAAGTTTGGGGTGAAATCTCCCGGCTCAACCGGGAGGGGTCTTCAGATACTGGCGGGCTTGAGGGCAGCAGAGGTAGGTGGAATTCCCGGTGTAGTGGTGAAATGCGTAGATATCGGGAGGAACACCAGTGGCGAAGGCGGCCTACTGGGCTGTACCTGACGCTGAGGCGCGAAAGCGTGGGGAGCGAACCGGATCAGATACCCGGGTAGTCCACGCCCTAAACGGTGGTGACTAGGTGTGGGAGGTATCGACCCCTTCCGTGCCGCAGCTAACGCCTTAAGTCACCCGCCTGGGGACTACGGCCGCAAGGTTAAAACTCAAATGAATTGACGG
>OTU309
TAAGACGTGGggggCGAGCGTTGTCCGGAATTACTGGGCGTAAAGGGCGTGTAGGCGGCCTATCAAGTCAATGGTGAAATTCCCCGGCTCAACTGGgggCTTGCTGTTGAAACTGGTAGGCTTGAGTACAGGAGAGGAAAGTGGAATTCCCGGTGTAGCGGTGAAATGCGTAGATATCGGGAGGAACACCAGTGGCGAAGGCGACTTTCTGGCCTGTTACTGACGCTGAGGCGCGAAAGCTAGGGGAGCAAACAGGATTAGATACCCTGGTAGTCCTAGCTGTAAACGCTGGGTACTAGGTGTAGGCAGCGTAGTGCTGTCTGTGCCGCAGCTAACGCATTAAGTACCCCGCCTGGGGAGTACGGTCGCAAGGCTGAAACTCAAAGGAATTGACGG
>OTU310
TAATACGTAGGGTGCGAGCGTTGTCCGGAATTATTGGGCGTAAAGGGCTCGTAGGCGGTCTGTTGCGTCCGCCGTGAAAGCCCGGGGCTTAACTCCGGGTCTGCGGTGGATACGGGCAGACTAGAGTTCGGTAGGGGAGACTGGAATTCCTGGTGTAGCGGTGAAATGCGCAGATATCAGGAGGAACACCGGTGGCGAAGGCGGGTCTCTGGGCCGATACTGACGCTGAGGAGCGAAAGCGTGGGGAGCGAACAGGATTAGATACCCTGGTAGTCCACGCCGTAAACGGTGGGCGCTAGGTGTGGGATCCCTTCCACGGGTTCCGTGCCGCAGCTAACGCATTAAGCGCCCCGCCTGGGGAGTACGGCCGCAAGGCTAAAACTCAAAGGAATTGACGG
>OTU311
TAAGACGGAGGGTGCAAGCGTTGTTCGGAATTACTGGGCGTAAAGCGCGGGCAGGTGGTCTTTTAAGTCCTTTGTGAAATCCCGGGGCTCAACTCCGGATGTGCATAGGATACTGGAGGACTTGAGACTGGTAGAGGCGAGCGGAATTCCTGGTGTAGCGGTGGAATGCGTAGATATCAGGAAGAACACCGGTGGCGAAGGCGGCTCGCTGGGCCAGTTCTGACACTCATCCGCGAAAGCGTGGGGAGCAAACAGGATTAGATACCCTGGTAGTCCACGCCGTAAACGATGGGCACTAGATGCCGGGTCTATAGACGGATTCGGTGTCGCAGCTAACGCATTAAGTGCCCCGCCTGGGGAGTACGGCCGCAAGGCTGAAACTCAAAGGAATTGACGG
>OTU312
TAACACGTAGGgggCAAGCGTTGTCCGGAATTACTGGGCGTAAAGGGCGCGTAGGCGGATCAGCAAGTCAGGTGTGAAAGCCCTCGGCTCAACCGAGGAACTGCACTTGAAACTGTTGGTCTTGAGGTCAGGAGAGGAGAGCGGAATTCCCGGTGGAGCGGTGGAATGCGCAGATATCGGGAGGAACACCAGTGGCGAAGGCGGCTctctGGCCTGGTCCTGACGCTGAGGCGCGAAAGCTAGGGGAGCAAACAGGATTAGATACCCTGGTAGTCCTAGCTGTAAACGATGGGCACTAGGTGTGGGAGGTATCGACCCCTTCCGTGCCGCAGTTAACGCAGTAAGTGCCCCGCCTGGGGAGTACGACCGCAAGGTTGAAACTCAAATGAATTGACGG
>OTU313
TAATACGGggggAGCAAGCGTTGTCCGGAATCACTGGGCGTAAAGGGTGCGTAGGCGGAATCGCAAGTCTGTGGTGAAAACTGGCGGCTCAACTGTCAGCCTGCCGCGGAAACTGCGTTTCTTGAGTGTTGCAGAGGAGACTGGAATTCCTGGTGTAGCGGTGAAATGCGTAGATATCAGGAAGAACACCGGTTGCGAAGGCGAGTCTCTGGGCATGCACTGACGCTGAGGCACGAAAGCTAGGGGAGCAAACAGGATTAGATACCCTGGTAGTCCTAGCCGTAAACGATGAGCACTAGGTGTTGGAGGGGCCGATCCCTTCGGTGCCGAAGTTAACGCATTAAGTGCTCCGCCTGGGGAGTACGCTCGCAAGGGTGAAACTTAAAGGAATTGACGG
>OTU314
TAATACGAGGGGTGCAAGCGTTATTCGGATTAATTGGGCGTAAAGGGTGCGCAGACGGTTTGTTAAGTCACTTGTTAAATTCCTCGGCCTAACTGAGGGTATGCGAGTGATACTGGCGAACTAGAGGGTGGAAGagagaAGTGGAATTCTCGGAGTAGCGGTAAAATGCGTAGATCTCGAGAGGAACACCAATGGCGAAGGCAGCTTCTTGGTCCATTCCTGACGTTCATGCACGAAAGCGTGGGGAGCAAACAGGATTAGATACCCTGGTAGTCCACGCTGTAAACGATGATCACTGGACGTTAATTCTGTTTAACAGGATTAGTGTCGTAGCTAACGCGTTAAGTGATCCGCCTGGGGATTACGGTCGCAAGACTAAAACTCAAATGAATTGACGG
>OTU315
TAATACGTAGGTGGCAAACGTTGTCCGGATTTACTGGGCGTAAAGCgcgcgcAGGCGGATTGGTCAGTCCGGGGTGAAATCtctcGGCTCAACTGGGAGAGGTCCCTGGATACTGCCAGTCTTGAGGGGCTCAGAGGAGAGTGGAATTCCGCGTGTAGTGGTGGAATGCGTAGATACGCGGAGGAACACCAGTGGCGAAAGCGGCTctctGGgggCCACCTGACGCTGAGGCGCGAAAGCGTGGGGAGCGAACCGGATTAGATACCCGGGTAGTCCACGCCGTAAACGATGAGTACTAGCTGTATGGGGTATCGACTCCCTGTGTAGCGAAGCTAACGCAATAAGTACTCCGCCTGGGGACTACGGCCGCAAGGCTAAAACTCAAAGGAATTGACGG
>OTU316
TAATACGGAGGGTGCGAGCGTTGTCCGGAATCACTGGGCGTAAAGGGCGCGTAGGCGGCCTGCTAAGTTGCGGGTGAAATCCCGGGGCTTAACTCCGGGGCTGCCAGTAAGACTGGCAGGCTAGAGCACGGTAGAGGCAGATGGAATTCCCGGTGTAGCGGTGGAATGCGTAGAGATCGGGAAGAACACCAGTGGCGAAGGCGATCTGCTGGGCCGTTGCTGACGCTGAGGCGCGACAGCGTGGGGAGCAAACAGGATTAGATACCCTGGTAGTCCACGCCGTAAACGATGGACACTAGGCGTCGGggggAGCGACCCTCCCGGTGCCGTCGCTAACGCAATAAGTGTCCCGCCTGGGGAGTACGGCCGCAAGGCTGAAACTCAAATGAATTGACGG
>OTU317
TAATACGTAGGgggCGAGCGTTGTCCGGAATTACTGGGCGTAAAGGGCgcgcAGGCGGCCTGGTAAGTCGGGTGTGAAATGTCGCGGCTCAACCGCGGATGTGCATCCGAAACTAGCAGGCTTGAGGGCAGGAGAGGAAAGCGGAATTCCCGGTGTAGCGGTGGAATGCGTAGATATCGGGAGGAACACCAGTGGCGAAGGCGGCTTTCTGGTCTGGCCCTGACGCTGAGGCGCGAAAGCCAGGGGAGCAAACGGGATTAGATACCCCGGTAGTCCTGGCCGTAAACGATGGGCACCAGGTGTGGGAGGTATCGACCCCTTCCGTGCCGGAGCTAACGCACTAAGTGCCCCGCCTGGGGATTACGACCGCAAGGTTGAAACTTAAATGAATTGACGG
>OTU318
TAATACGTAGGgggCAAGCGTTATCCGGAATCACTGGGCGTAAAGGGTGCGTAGGTGGCTTATCAAGCCAGGGGTGAAAGGCATTGGCTCAACCAATGTAAGCCTTTGGAACTGATAGGCTTGAGTGCAGGAGAGGTAAGTGGAATTCCTAGTGTAGAGGTGAAATTCGTAGATATTAGGAGGAACACCAGTGGCGAAGGCGACTTACTGGACTGTAACTGACACTGAGGCACGAAAGCGTGGGTAGCGAACAGGATTAGATACCCTGGTAGTCCACGCCGTAAACGATGAATACTAGGTGTCGGGTGTCAAAGCTCGGTGCCGCAGCTAACGCATTAAGTATTCCGCCTGGGGAGTACGCACGCAAGTGTGAAACTTAAAGGAATTGACGG
>OTU319
TAATACGGAGGATGCGAGCGTTATCCGGATTTATTGGGTTTAAAGGGTGCGTAGGCTGACATGTAAGTCAGTGGTGAAAGACCCCGGCTTAACCGGggggTTGCCATTGAAACTGTATGTCTTGAGTGTAATCGAAGTGGGCGGAATGAGGGGTGTAGCGGTGAAATGCATAGATATTCCTCAGAACACCGATAGCGAAGGCAGCTCACTAGCTTACAACTGACGCTGAGGCACGAAAGCGTGGGTATCAAACAGGATTAGATACCCTGGTAGTCCACGCTGTAAACGATGATCACTAGCTGTTTGCGATACACAGTAAGCGGCTAAGCGAAAGCGATAAGTGATCCACCTGGGGAGTACGTCGGCAACGATGAAACTCAAATGAATTGACGG
>OTU320
TAATACGGAGGGTGCAAGCGTTATCCGGATTCACTGGGTTTAAAGGGTgtgtAGGCGGATATTTAAGTCAGTGGTGAAATCTCCGGGCTCAACCCGGAAACTGCCATTGATACTATTTATCTTGAATTCTGTTGAGGTGGGCGGAATACATCATGTAGCGGTGAAATGCTTAGATATGATGTAGAACACCGATTGCGAAGGCAGCTCACTAAACAGATATTGACGCTGAGGCACGAAAGCGTGGGGATCAAACAGGATTAGATACCCTGGTAGTCCACGCCCTAAACGATGATTACTCGACATACGCGATACACAGTgtgtgtCTGAGCGAAAGCATTAAGTAATCCACCTGGGAAGTACGATCGCAAGATTGAAACTCAAAGGAATTGACGG
>OTU321
TAATACGGAGGGTGCAAGCGTTATCCGGAATCACTGGGTATAAAGGGTGCGTAGGCGGCTTGTTAAGTCAGGAGTGAAAGGCCATGGCTCAACTATGGGATTGCTTTTGATACTGACGAGCTTGGATTAGGACGAGGTTGGCGGAATGTGGCAAGTAGCGGTGAAATGCATAGATATGCCATAGAATACCGATTGCGAAGGCAGCTGACTAGACCTATATTGACGCTGAGGCACGAAAGCGTGGGGAGCGAACAGGATTAGATACCCTGGTAGTCCACGCCCTAAACGATGCTAACTCGATGTTCGGCCGCAAGGTGGAGCATCCAAGCAAATGCGATAAGTTAGCCACCTGGGGAGTACGCCCGCAAGGGTGAAACTCAAAGGAATTGACGG
>OTU322
TAATACGGAGGGTGCAAGCGTTATCCGGATTTACTGGGTTTAAAGGGTGCGTAGGTGGGTAGGTAAGTCAGTGGTGAAATCTTCGAGCTTAACTCGGAAACTGCCATTGATACTATCTGTCTTGAATACTTTGGAGGTAAGCGGAATATGTCATGTAGCGGTGAAATGCTTAGATATGACATAGAACACCAATTGCGAAGGCAGCTTACTACACAGTGATTGACACTGAGGCACGAAAGCGTGGGGATCAAACAGGATTAGATACCCTGGTAGTCCACGCCCTAAACGATGGATACTCGACATTAGCGATACACAGTTAGTGTCTGAGCGAAAGCATTAAGTATCCCACCTGGGAAGTACGACCGCAAGGTTGAAACTCAAATGAATTGACGG
>OTU323
TAATACAGAGGTGGCAAGCGTTGTTCGGAATTACTGGGCGTAAAGGGCGCGTAGGCGGTCCCGTCAGTCCCTTGTGAAATCCcccGGCTCAACTGGGGAACTGCAAGGGATACAGCGGGGCTTGAGTTCGGGAGAGGGAAGCGGAATTCCGGGTGTAGCGGTGAAATGCGTAGATATCCGGAGGAACACCGGTGGCGAAGGCGGCTTCCTGGACCGATACTGACGCTGAGGCGCGAAAGCTAGGGGAGCAAACGGGATTAGATACCCCGGTAGTCCTAGCTGTAAACGATGAGTGCTGGGTGTAGAGGGTATTAACCCCTTCTGTGCCGAAGCTAACGCATTAAGCACTCCGCCTGGGGAGTACGGTCGCAAGGCTGAAACTCAAATGAATTGACGG
>OTU324
TAATACGGAGGATGCGAGCGTTATCCGGATTTATTGGGTTTAAAGGGTGCGTAGGCTGGTAGTTAAGTCAGTGGTGAAATTTCCCGGCTCAACCGGGAGGCTGCCGTTGATACTGATTACCTTGAGTTTAGATGATGTGGGCGGAATGTGTCATGTAGCGGTGAAATGCATAGAGATGACACAGAACACCGATAGCGAAGGCAGCTCACAAAACTATAACTGACGCTGAGGCACGAAAGCGTGGGGATCAAACAGGATTAGATACCCTGGTAGTCCACGCCGTAAACGATGATCACTAGCTGTAGGCGATACACAGTCTGTGGCTAAGCGAAAGCGATAAGTGATCCACCTGGGGAGTACGTCCGCAAGGATGAAACTCAAATGAATTGACGG
>OTU325
TAATACGTAGGgggCAAACGTTGTCCGGATTTACTGGGTGTAAAGGGTGCTCAGGCGGTTTTGTAAGTCAGAAGTGAAATCCTGGAGCTTAACTCCGGAACTGCTTTTGATACTGCAAAGCTTGAATGTGGAAGAGGAGGATGGAATTTCTGGTGTAGCAGTGAAATGCGTAGATATCAGAAAGAACACCAGTGGCGAAGGCGGTCCTCTGGTCCACTATTGACGCTAAAGCACGAAAGCGTGGGGAGCAAACAGGATTAGATACCCTGGTAGTCCACGCCTTAAACGATGAATACTAGACGTTGGGGTTAAACTCAGTGTCGCAGCTAACGCATTAAGTATTCCACCTGGGGAGTACGATCGCAAGGTTGAAACTTAAAGGAATTGACGG
>OTU326
TAAAACGTAGGACACAAGCGTTATCCGGAATTACTGGGCGTAAAGGGAGTGCAGGCGGTTGCGTAAGTTAGGCGTGAAAGACTTCGGCTAAACCGGgggAGGTCGTCTGATACTGCGTAACTAGAGTATGGTAGAGGCGTGTAGAATTCCGGGTGTAGTGGTGAAATGCGTAGAGATCCGGAGGAATACCAGTGGCGAAGGCGGCACGCTGGGCCATAACTGACGCTAAGACTCGAAAGCATGGGTAGCGAACGGGATTAGAAACCCCGGTAGTCCATGCCGTAAACGATGTACACTGGGTGTTCAGTCGGGGAAGCCTGACGGGGTGCCCAAGCCAACGCGCTAAGTGTACCGCCTGGGGAGTACGGTCGCAAGGCTAAAACTCAAAGGAATTGACGG
>OTU327
TAATACGGAGGATCCAAGCGTTATCCGGATTTATTGGGTTTAAAGGGTGCGTAGGCGGGATAATAAGTCAGGGGTGAAAGTTTGCAGCTTAACTGTAAAATTGCCTTTGAAACTGTTATTCTTGAGTGTAAATAAGGTAGGCGGAATGTGTTGTGTAGCGGTGAAATGCATAGATATAACACAGAACCCCGATTGCGAAGGCAGCTTACCGGGATACAACTGACGCTGAGGCACGAAAGCGTGGGGATCAAACAGGATTAGATACCCTGGTAGTCCACGCCGTAAACGATGAATACTAGCTGTATGCGATATACTGTATGTGGCACAGCGAAAGCGTTAAGTATTCCACCTGGGGAGTACGTTCGCAAGAATGAAACTTAAAGGAATTGACGG
>OTU328
TAATACGTAGGGAGCGAGCGTTATCCGGAATTATTGGGCGTAAAGCGTGCGTAGGCGGTTTGTTAAGTCATTTGTGAAATCCCACGGCTCAACCGTGGAAGGTCATTTGAAACTGGCAAACTAGAGTACGGCAGAGGTTAGTGGAATGCAATGTGTAGCGGTAAAATGCGTTGATatatTGCGGAACACCAGTGGCGAAGGCGGCTAACTGGACCGGAACTGACGCTGAGGCACGAAAGCGTGGGGAGCAAACAGGATTAGATACCCTGGTAGTCCACGCCGTAAACGATGAGAACTAAGTGTTGGGGTTACCCAGTGCTGAAGTTAACGCATTAAGTTCTCCGCCTGGGGATTACGACCGCAAGGTTGAAACTTAAAGGAATTGACGG
>OTU329
TAAGACGTAGGgggCGAGCGTTGTCCGGAATTACTGGGCGTAAAGGGCGTGTAGGCGGCCTGGTAAGTCAGCTGTGAAATTCCTCGGCTCAACCGAGGGCTTGCAGTTGAAACTAGTAGGCTTGAGTGCAGGAGAGGAAGGTGGAATTCCCGGTGTAGCGGTGAAATGCGTAGATATCGGGAGGAACACCGGTGGCGAAGGCGGCCTTCTGGCCTGTAACTGACGCTGAGGCGCGAAAGCCAGGGGAGCAAACAGGATTAGATACCCTGGTAGTCCTGGCTGTAAACGCTGGGTACTAGGTGTAGGgggTTTAGACGCTctctGTGCCGTAGTTAACGCATTAAGTACCCCGCCTGGGGAGTACGATCGCAAGGTTGAAACTCAAATGAATTGACGG
>OTU330
TAATACGTAGGGTGCGAGCGTTATCCGGAATCATTGGGCGTAAAGAGCTCGTAGGCGGTTCAACAAGTCGGCTGTGAAAGTCCGGGGCTCAACCCCGGAATTGCAGTCGATACTGTTGTGACTTGAGTCCGGTAGAGGAGAATGGAATTCCCGGTGTAGCGGTGGAATGCGCAGATATCGGGAGGAACACCAGTAGCGAAGGCGGTTCTCTGGGCCGGCACTGACGCTGAGGAGCGAAAGCGTGGGGAGCAAACAGGATTAGATACCCTGGTAGTCCACGCCGTAAACGTTGGATACTAGGTGTGGCGGTTGTACCAACGACTGCCGTGCCGAAGCTAACGCATTAAGTATCCCGCCTGGGGAGTACGGCCGCAAGGCTAAAACTTAAAGGAATTGACGG
>OTU331
TAATACGGAGGGTGCAAGCGTTGTTCGGAATTATTGGGCGTAAAGCGCGTGCAGGCGGCTGCTCAAGTCTGATGTGAAAGCCCGGGGCTCAACCCCGGAAGTGCATTGGAAACTGGGCGGCTTGAGTACGGGAGAGGGAGGTAGAATTCCGAGTGTAGGGGTGAAATCCGTAGATATTCGGAGGAATACCGGTGGCGAAGGCGGCCTCCTGGACCGATACTGACGCTGAGACGCGAAAGCGTGGGGAGCAAACAGGATTAGATACCCTGGTAGTCCACGCCGTAAACGATGGGTACTAGGTGTCGCGGGTATTGACCCCTGCGGTGCCGAAGCTAACGCATTAAGTACCCCGCCTGGGGAGTACGGTCGCAAGACTAAAACTCAAAGGAATTGACGG
>OTU332
TAATACGTAGGTGGCAAGCGTTGTCCGGAATTACTGGGTGTAAAGGGAGTGTAGGCGGGATGTCAAGTTGAATGTGAAATCTATCGGCTCAACCGATAAGCTGCGTTCAAAACTGGCATTCTTGAGTGAAGTAGAGGCAAGCAGAATTCCTAGTGTAGCGGTGAAATGCGTAGATATTAGGAGGAATACCAGTGGCGAAGGCGGCTTGCTGGGCTTTTACTGACGCTGAGGCTCGAAAGCGTGGGGAGCAAACAGGATTAGATACCCTGGTAGTCCACGCTGTAAACGATGATTACTAGGTGTGGggggACTGACCCCTTCCGTGCCGGAGTTAACACAATAAGTAATCCACCTGGGGAGTACGACCGCAAGGTTGAAACTCAAAGGAATTGACGG
>OTU333
TAATACGGAGGGTGCAAGCGTTGTCCGGATTTATTGGGTTTAAAGGGTGCGTAGGCGGCCGATTAAGTCAGTGGTGAAAGCCTATAGCTTAACTATAGAATTGCCATTGATACTGGTTGGCTTGAGTTCGATTGAGGTAGGCGGAATTTGTGGTGTAGCGGTGAAATGCATAGATACCACAAGGAACACCGATAGCGTAGGCAGCTTACTAAATCGATACTGACGCTGAGGCACGAAAGCGTGGGGAGCGAACAGGATTAGATACCCTGGTAGTCCACGCCGTAAACGATGATGACTCGCTGTTGGCCCGTTAGGGTCAGTGGCCAAGCGAAAGCGTTAAGTCATCCACCTGGGGAGTACGCCCGCAAGGGTGAAACTCAAAGGAATTGACGG
>OTU334
TAATACGGAGGATCCAAGCGTTATCCGGATTCATTGGGTTTAAAGGGTCCGTAGGCGGATTtttAAGTCAGTGGTGAAAGTTTTCGGCTCAACCGGAAaaaTGCCATTGATACTGGGAATCTTGAGTgtgtTTGAAGTGGATGGAATGTGTCATGTAGCGGTGAAATGCATAGATATGACACAGAACACCGATTGCGAAGGCAGTTCACTAAGCCACAACTGACGCTGAGGGACGAAAGCGTGGGGAGCGAACAGGATTAGATACCCTGGTAGTCCACGCCGTAAACGATGATCACTCGCTGTTGGCGATATACAGTCAGCGGCCAAGCGAAAGCGTTAAGTGATCCACCTGGGGAGTACGCCCGCAAGGGTGAAACTTAAAGGAATTGACGG
>OTU335
TAATACGGAGGgggCAAACGTTGTTCGGATTTACTGGGCGTAAAGGGTGCGTAGGCGGTTCGGTTAGTCTGGTGTGAAAATCCGTCGCTTAACGACGGAAACGCATCGGAAACTGCCGAGCTCGAGTATGGAAGAGGCAGGTGGAATTCCCGGTGTAGCGGTGGAATGCGTAGAGATCGGGAAGAACACTCGTGGCGAAGGCGGCCTGCTGGTCCATTACTGACGCTGAGGCACGAAAGCCAGGGGAGCAAACGGGATTAGATACCCCGGTAGTCCTGGCCTTAAACGGTGAACACTGGGTGTCGGgggTATCGACCcccTCGGTGCCGCAGCTAACGCGTTAAGTGTTCCGCCTGGGGAGTACGGCCGCAAGGTTGAAACTCAAAGGAATTGACGG
>OTU336
TAATTCGGGTGAGGCAAGCGTTGTTCGGAATCACTGGGCTTAAAGCGCGTGTAGGCGGCTCGGTAAGTACTTTGTGAAATCCCTTCtctcAATGAAGGAACCGCTTGGTATACTGCCGGGCTCGAGGCAGGTAGGGGTCACTGGAACTCTAGGTGGAGCGGTGAAATGCGTAGATATCTAGAGGAACGCCCGTGGCGAAAGCGGGTGACTGGGCCTGTCCTGACGCTGAGACGCGAAAGCGTGGGTAGCAAACGGGATTAGATACCCCGGTAGTCCACGCCGTAAACGATGCACACTAGGTTTGCCTGGCTCTGACGCCCGGCGTGCCGAAACAAAAGCGTTAAGTGTGCCGCCTGGGGAGTACGGCCGCAAGGCTAAAACTCAAAGGAATTGACGG
>OTU337
TAATACAGAGGGTGCAAGCGTTAATCGGAATTACTGGGCGTAAAGCgcgcgTAGGCGGCTTGACAAGTCGAGTGTGAAATCCCCGGGCTTAACCTGGGACCTGCATTCGAAACTGTCTTGCTAGAGTATGGGAGAGGGAAGTGGAATTTCAGGTGTAGCGGTGAAATGCGTAGATATCTGAAGGAACATCAGTGGCGAAAGCGACTTCCTGGACCAATACTGACGCTCAGGTGCGAAAGCGTGGGGAGCAAACAGGATTAGATACCCTGGTAGTCCACGCCATAAACGATGACAACTAGATGTTGGGAGGGTTAGCCTCTCGGTGTCGTAGCTAACGCGTTAAGTTGTCCGCCTGGGGAGTACGGCCGCAAGGTTGAAACTCAAATGAATTGACGG
>OTU338
TAAGACGAACCGTGCAAACGTTATTCGGATTCACTGGGCTTAAAGGGCGCGTAGGCGGACGATCAAGTCAGGGGTGAAATCCTCCAGCTTAACTGGAGCAGTGCCTTTGATACTGGTCGTCTCGAGGGAGGTAGGGGCATGTGGAACTTCCGGTGGAGCGGTGAAATGCGTAGATATCGGAAGGAACGCCGGTGGCGAAAGCGACGTGCTGGATCTCTTCTGACGCTGAGGCGCGAAAGCCAGGGTAGCGAACGGGATTAGATACCCCGGTAGTCCTGGCCCTAAACGATGGGTACTGGATTGTGGACTTGACATGGGTTCACAGTCGAAGCAAAAGTGGTAAGTACCCCGCCTGGGGAGTATGGTCGCAAGGCTGAAACTTAAAGGAATTGACGG
>OTU339
TAAGACGTAGGAGGCGAGCGTTATCCGGATTTATTGGGCGTACAGGGCAAGTAGGCGGTAACTCAAGTCGGGCGTGACAGACTTCGGCTCAACCGAAGAAGGTCGTTCGATACTGGGTTACTAGAGGGCAGGAGAGGAAGGCGGAATTCCTAGTGTAGCGGTGAAATGCTTAGAGATTAGGAAGAACACCAGTGGCGAAGGCGGCCTTCTGGCCTGCACCTGACGCTGAGAGGCGAGAGCTAGGGTAGCGAACGGGCTTAGATATCCCGGTAGTCCTAGCTGTAAACGATGGATACTGGATATTGGGGCCATAAAAGGCCTCAGTGACGAAGCTAACGCGTTAAGTATCCCGCCTGGGGATTACGGCCGCAAGGTTAAAACTCAAAGGAATTGACGG
>OTU340
TAATACAGAGACTGCGAGCGTTATTCGGATTCACTGGGCGTAAAGGGTGCGCAGGCGGCCGTgtgtgtCAGGTGTGAAAGCCCGAGGCTCAACCTCGGAATTGCGCCTGAAACTACACGGCTAGAGTATTGGAGAGGGTAGCGGAATTCACGGTGTAGCAGTGAAATGCGTAGATATCGTGAGGAACACCAGAGGCGAAGGCGGCTACCTGGACAATTACTGACGCTCAGGCACGAAAGCGTGGGGAGCAAAAGGGATTAGATACCCCTGTAGTCCACGCCCTAAACGGTGCACACTAGGTCTTGGCGGATTCGACCcccccAGGGCCCCAGCTAACGCGTTAAGTGTGCCGCCTGAGGACTACGGCCGCAAGGCTAAAACTTAAAGGAATTGACGG
>OTU341
TAACACCGGCGGCCCGAGTGGTGATCACTATTATTGGGTCTAAAGGGTCCGTAGCCGGTTTGATCAGTCCTCTGGGAAATCTGACAGCTCAACTGTTAGGCTTCCAGGGGATACTGTCAGACTTGGGACCGGGAGAGGTAAGAGGTACCACAGGGGTAGGAGTGAAATCTTGTAATCCCTGTGGGACCACCAGTGGCGAAGGCGTCTTACCAGAACGGGTCCGACGGTGAGGGACGAAAGCTGGgggCACGAACCGGATTAGATACCCGGGTAGTCCCAGCCGTAAACGATGCTCGCTATGTGTCAGGGATGGTGCGACCGTTCCTGGTGCCGTAGGGAAGCCGTGAAGCGAGCCACCTGGGAAGTACGGCCGCAAGGCTGAAACTCAAAGGAATTGACGG
>OTU342
TAAGACGTGGggggCGAGCGTTGTCCGGAATTACTGGGCGTGAAGGGCGTGTAGGCGGCCTATCAAGTCGATGGTGAAATCCCTCGGCTCAACCGAGGAACTGCCATTGAAACTGGTGGGCTTGAGTATAGGAGAGGAGAGCGGAATTCCCGGTGTAGCGGTGAAATGCGTAGATATCGGGAAGAACACCAGTGGCGAAGGCGGCTctctGGCCTGTTACTGACGCTGAGGCGCGAAAGCTAGGGGAGCGAACAGGATTAGATACCCTGGTAGTCCTAGCCGTAAACGCTGGGTACTAGGTGTAGGCATCGTAGAGGTGTCTGTGCCGCAGCTAACGCATTAAGTACCCCGCCTGGGGATTACGGTCGCAAGGCTGAAACTCAAAGGAATTGACGG
>OTU343
TAATACGGAGGATCCGAGCGTTATCCGGATTTATTGGGTTTAAAGGGTGCGTAGGCGGGTCTTTAAGTCAGCGGTGAAAGTTCGTGGCTCAACCACGAAATTGCCGTTGAAACTATAGACCTTGAGTGTAGATGAAGTGGGCGGAATTCGTAGTGTAGCGGTGAAATGCTTAGATATTACGAAGAACTCCAATTGCGAAGGCAGCTCACTAGGCTACAACTGACGCTGAGGCACGAAGGTGCGGGGATCAAACAGGATTAGATACCCTGGTAGTCCGCACAGTAAACGATGAATACTAACTGTTTGCGATACACAGCAAGTGGTACAGTGAAAACGTTAAGTATTCCACCTGGGGAGTACGCCGGCAACGGTGAAACTCAAATGAATTGACGG
>OTU344
TAATACGGAGAGGGCGAGCGTTGTTCGGATTTATTGGGCGTAAAGCGCGTGCAGGCGGTTTAGTAAGTCGGATGTTAAAGACCCACGGCTCACCCGGgggAATGCGTCCGATACTGCTAGACTAGAGTGCGGGAGAGGAGAGTGGAATTCCAGGTGTAGCGGTGAAATGCGTAGATATCTGGAGGAACACCAGTGGCGAAGGCGGCTctctGGCCCGCAACTGACGCTGAGACGCGAAAGCGTGGGGAGCGAACGGGATTAGATACCCCGGTAGTCCACGCCGTAAACGTTGGATACTAGGTGTGGGAGGATTCTACCCCTTCCGTGCCGCAGCTAACGCAATAAGTATCCCGCCTGGGGAGTACGACCGCAAGGTTGAAACTCAAAGGAATTGACGG
>OTU345
TAAAACGTAGGAGGCAAGCGTTATCCGGATTTACTGGGCGTAAAGGGCGTGCAGGTGGTTTGCTAAGTGGTGCGTGAAAGCGCCCGGCTCAACCGGGCGAGGCCGTGCCAAACTGGCAGACTGGAAACAGGCAGAGGAAAGTGGAATTCGGGGTGTAGTGGTGAAATGCGTAGAGATCCCGAGGAACTCCAGTGGCGAAGGCGACTTTCTGGGCCTGCTTTGACACTCAGACGCGAAAGCATGGGGAGCGAACGGGATTAGAAACCCCGGTAGTCCATGCCGTAAACGATGTCTACTGGGCGTTTGCCTCGCAAGAGGTGAGTGCCGCAGCCAACGCGATAAGTAGACCGCCTGGGGAGTACGACCGCAAGGTTAAAACTCAAAGGAATTGACGG
>OTU346
TAATACGGAGGGTGCAAGCGTTGTCCGGATTTATTGGGTTTAAAGGGTGCGTAGGCGGCTTTATAAGTCAGCGGTGAAAGTTTCAGGCTCAACCTGGAAATTGCCATTGATACTGTATAGCTTGAGTGCGTTCTGGGTACATGGAATTTATGGTGTAGCGGTGAAATGCATAGATACCATAAGGAACACCGATAGCGTAGGCATTGTACTGGGACGTAACTGACGCTGATGCACGAAAGCATGGGTAGCGAACAGGATTAGATACCCTGGTAGTCCATGCCGTAAACGATGATCACTCGCTGTCATGCCTCTATGGTGTGGTGGCCAAGCGAAAGCGTTAAGTGATCCACCTGGGGAGTACGCCGGCAACGGTGAAACTTAAATGAATTGACGG
>OTU347
TAATACGTAGGCAGCAAGCGTTGTTCGGAATTACTGGGCGTAAAGCGTgtgtAGGCGGTTGGGTAAGTCTGGTGTGAAATCTCCCGGCTCAACTGGGAGGGTGCGCCGGAAACTGCCTGGCTAGAGTGCGGAAGAGGAGAGTGGAATTCCCGGTGTAGCGGTGAAATGCGTAGATATCGGGAGGAACACCTGTGGCGAAAGCGGCTctctGGACCGTAACTGACGCTGAGACACGAAAGCGTGGGTAGCAAACAGGATTAGATACCCTGGTAGTCCACGCCCTAAACGATGCTCACTTGGTGTGGGCCATTCATTTGGTCTGTGCCGAAGCTAACGCATTAAGTGAGCCGCCTGGGGAGTACGGTCGCAAGGCTGAAACTTAAATGAATTGACGG
>OTU348
TAATACGTAGGGTGCAAGCGTTGTTCGGAATCACTGGGCGTAAAGagagCGTAGGCGGGATCGTAAGTTAGAAGTTTAATGCATGGGCTTAACCCATGACCTGCTTTTAATACTGCGGTTCTTGAGTATGGGAGAGGGCGATGGAATTCCAGGTGTAGCGGTGGAATGCGTAGATATCTGGAAGAACACCAGTAGCGAAGGCGGTCGCCTGGCCCAATACTGACGCTGAGGCTCGAAAGCTAGGGGAGCAAACAGGATTAGATACCCTGGTAGTCCTAGCCGTAAACGATGAACACTAGTTGCCGGGAGAGTCAATCCTTCGGTGACGAAGCTAACGCATTAAGTGTTCCGCCTGGGAAGTACGTCCGCAAGGATGAAACTCAAAGGAATTGACGG
>OTU349
TAATACAGAGGGTGCGAGCGTTAATCGGATTTACTGGGCGTAAAGGGCGCGTAGGCGGCGAGATGAGTGTGATGTGAAAGCCCCGGGCTTAACCTGGGAAGTGCATCGCAAACGATTTTGCTGGAGTAGATGAGAGGGTGGCGGAATTTCCGGTGTAGCGGTGAAATGCGTAGAGATCGGAAGGAACGTCGATGGCGAAGGCAGCCACCTGGCATCATACTGACGCTGAGGCGCGAGAGCGTGGGGAGCGAACAGGATTAGATACCCTGGTAGTCCACGCTGTAAACGATGAGAACTAGATGTTGGTAGGGGAACCTATCGGTATCGAAGCTAACGCGATAAGTTCTCCGCCTGGGAAGTACGGCCGCAAGGTTGAAACTCAAATGAATTGACGG
>OTU350
TAATACGGAGGGTGCAAGCGTTGTCCGGATTTATTGGGTTTAAAGGGTGCGTAGGCGGGACCTTAAGTCAGCGGTGAAATTCCCCGGCTCAACCGGGGCCGTGCCATTGATACTGGGGACCTTGAGTACAGACGAGGTGGGTGGAATTTACGGTGTAGCGGTGAAATGCATAGATACCGTAAAGAACCCCGATAGCGAAGGCAGCCCACTAGGCTGGCACTGACGCTGATGCACGAAAGCATGGGGATCGAACAGGATTAGATACCCTGGTAGTCCATGCCGTAAACGATGATAACTCGCTGTCGGCCAAACATTGCCGGCGGCCAAGCGAAAGCGTTAAGTTATCCACCTGGGGAGTACGTCCGCAAGGATGAAACTCAAAGGAATTGACGG
>OTU351
TAATACGTAGGCAGCAAGCGTTGTTCGGAGTTACTGGGCGTAAAGAGTgtgtAGGCGGTTCGCTAAGTTTGGTGTGAAATCTCCCGGCTTAACTGGGAGGGTGCGCCGAATACTGGTGGGCTAGAGTGTGGGAGAGGGAAGCGGAATTCCTGGTGTAGCGGTGAAATGCGTAGATATCAGGAGGAACACCGGTGGTGTAGACGGCTTCCTGGACCACAACTGACGCTGAGACACGAAAGCGTGGGGAGCAAACAGGATTAGATACCCTGGTAGTCCACGCCCTAAACGATGCGGACTTGGTGTGGGCAGTTCAGTCTGTCCGTGCCGGAGCTAACGCGTTAAGTCCGCCGCCTGGGGAGTACGGTCGCAAGGCTGAAACTTAAAGGAATTGACGG
>OTU352
TAATACGGAGGGTGCAAGCGTTGTCCGGAATCACTAGGTGTAAAGGGCACGTAGGCGTTCCCGAAAGTCAATTGTGAAAGGCTCCTGCTCAACGGGAGACCGTCAATCGAAACTTCGGGAATTGAGGACAGGAGAGGAGAGTGGAATTTCTGGTGGAGCGGTGAAATGCGTAGATATCAGAAAGAACGTCAATGGCGAAGGCAACTctctGGACTGTTTCTGACGCTGAGGTGCGAAAGCGTGGGTAGCGAACGGGATTAGATACCCCGGTAGTCCACGCTGTAAACGTTGGACACTAGATGACGGAATTATAAATTTCGGTGTCGCAGTTAACACGTTAAGTGTCCCACCTGGGGACTACGGTCGCAAGGCTGAAACTCAAATGAATTGACGG
>OTU353
TAATACGAGGGGTGCAAGCGTTATTCGGAATTATTGGGCGTAAAGGGTGCGTAGACGGCATATTAAGTCAACTGTTAAATTCCTCGGCCTAACTGGGGACCAGCGGTAGATACTGATGTGCTAGAGGATGGAAGagagaAGTGGAATTCTCGGAGTAGCGGTAAAATGCGTAGATCTCGAGAGGAACACCGATGGCGAAGGCAGCTTCTTGGTCCATTTCTGACGTTGAGGCACGAAAGCGTGGGGAGCAAACAGGATTAGATACCCTGGTAGTCCACGCTGTAAACGATGATCACTAGACGTCAGTTTTGTTTAACAAAATTGGTGTCGTAGCTAACGCGATAAGTGATCCGCCTGGGGACTACGGTCGCAAGATTAAAACTTAAAGGAATTGACGG
>OTU354
TAATACGGAGTACTCAAGCGTTACCCGGAATCACTGGGCGTAAAGCGTTGCGTAGGCGGTTTGTTAAGTGAGATATGAAATGTTACGGCTCAACCGTGAAAGTGTATCTCAAACTAGCAAACTAGAGGATGGTAGAGGTCAGTGGAATTGCTGGTGTAGGAGTGAAATCCGTAGATATCAGCAGGAACACCAATGGCGTAGGCAGCTGACTGGACCATTCCTGACGCTCAGGCACGAAAGCGTGGGGAGCGAACGGGATTAGATACCCCGGTAGTCCACGCCGTAAACGATGAATGCTGGCTGTCAGACGATTCGACCCGTTTGGTAGCGAAGCTAACGCGTTAAGCATTCCGCCTGGGGAGTACGGCCGCAAGGCTAAAACTCAAAGGAATTGACGG
>OTU355
TAATACCGGCAGCCCAAGTGATGGCCGCTCTTATTGGGCCTAAAGCGTCCGTAGCTGGCCGCGCAAGTCCATCGGGAAATCTGCCCGCCTAACGGGCAGGCGTCCGGTGGAAACTGCACGGCTTGGGACCGGAAGATCCAGAGGGTACGTCCGGGGTAGGAGTGAAATCCTGTAATCCTGGACGGACCACCGGTGGCGAAAGCGCTCTGGAAGGACGGATCCGACGGTGAGGGACGAAAGCTCGGGTCACGAACCGGATTAGATACCCGGGTAGTCCGAGCTGTAAACGATGTCTGCTAGGTGTGGCACAGGCTACGAGCCTGTGCTGTGCCGTAGGGAAGCCGTGAAGCAGACCGCCTGGGAAGTACGTCCGCAAGGATGAAACTCAAAGGAATTGACGG
>OTU356
TAATACGAAGGGCCCAAGCGTTGCGCGGAATTACTGGGCTTAAAGGGTGTGCAGGCGGACTCGCAAGTGCCCTGTGAAATGCCACGGCTCAACCGTGGAATTGCAGGGTAGACTGCGTGTCTTGAGCCCGGCAGAGGCCATCGGAACTCTAGGTGGAGCGGTGAAATGCGTAGATATCTAGAGGAACGCCAAAGGTGAAGACAGATGGCTGGGCCGGCGCTGACGCTCAGGCACGAAAGCGTGGGGAGCGAACGGGATTAGATACCCCGGTAGTCCACGCTGTAAACGATGTGCACTAGGTCGAGGAGGTGCTTGACGCCATCTCGGCCGAAGCAAAAGCGATAAGTGCACCGCCTGGGGAGTACGGTCGCAAGGCTAAAACTTAAATGAATTGACGG
>OTU357
TAAAACGTAGGgggCGAGCGTTGCCCGGATTCACTGGGCGTAAAGCGCGTGTAGGCGGTTCGTTAAGTCGGATGTGAAATCCAGCGGCTCAACCGCTGAATTGCATCCGATACTGGCGAACTTGAGGACGGTAGAGGTCGGTGGAATTCCCGGTGTACCGGTGAAATGGGCAGATATCGGGAGGAACACCAGTGGCGAAGGCGGCCGACTGGGCCGATCCTGACGCTGAGACGCGAAAGCCAGGGGAGCGAACCGGATTAGATACCCGGGTAGTCCTGGCCGTAAACGGTGCGGACTAGGTGTGGGGTCCTTTATGGATTCTGTGCCGAAGCTAACGCATTAAGTCCGCCGCCTGGGGAGTACGGCCGCAAGGCTAAAACTCAAAGGAATTGACGG
>OTU358
TAAAACGTAGGAGGCGAGCGTTATCCGGATTTACTGGGTGTAAAGCGCATGCAGGCGGTTCGTTAAGTTGGGTGTGAAAGCTCCTGGCTCAACTGGGAGAGGTCGCTCAAGACTGACGGACTCGAGCGTGGTAGAGGAAGGCGGAATTCCGGGTGTAGTGGTGAAATGCGTAGATATCCGGAGGAACACCAGTGGCGAAGGCGGCCTTCTGGGCCACGACTGACGCTCAGATGCGAAAGCTAGGGTAGCAAACGGGATTAGAGACCCCGGTAGTCCTAGCCGTAAACGATGTGAACTTGGCGCTTGAGGGGTAAAACCCTGGAGTGCCGCAGCTAACGCGATAAGTTCACCACCTGGGGACTACGGCCGCAAGGTTAAAACTCAAAGGAATTGACGG
>OTU359
TAATACGGAGGATGCAAGCGTTGTCCGGATTCATTGGGTTTAAAGGGTGCGTAGGCGGAGAATTAAGTCAGTGGTGAAAGCTCGCAGCTTAACTGTGAAAATGCCATTGAAACTGATTTTCTTGAGTTCGATTGAGGTAGATGGAATGTATCATGTAGCGGTGAAATGCTTAGATATGATACAGAACACCAATTGCGAAGGCAGTCTACTAAGTCGATACTGACGCTGAGGCACGAAAGCATGGGGAGCAAACAGGATTAGATACCCTGGTAGTCCATGCCCTAAACGTTGATTACTCGTTGTTGGCGATACACTGTCAGCGACTAAGCGAAAGCGTTAAGTAATCCACCTGGGGAGTACGATCGCAAGGTTGAAACTCAAAGGAATTGACGG
>OTU360
TAATACGTAGGTGGCGAGCGTTACTCGGAATTACTAGGCGTAAAGCGCGTGTAGACGGTCGGATAAGTCGGATGTGAAAGCTCCCGGCTCAACTGGGAGAGGTCGTTCGATACTATCTGGCTTGAGAATGAGAGGGGAATCCGGAATTCCTGGTGTAGCGGTGAAATGCGTAGATATCAGGAGGAATACCGATGGCGAAGGCAGGATTCTGGCTCATTTCTGACGTTGAGACGCAAAAGCTAGGGGAGCAAACAGGATTAGATACCCTGGTAGTCCTAGCCGTAAACGATGTTCATTAGGTGCGGggggTATCGACCcccTCCACGCCGAAGCTAACGCATTAAATGAACCGCCTGGGGAGTACGGCCGCAAGGTTGAAACTCAAATGAATTGACGG
>OTU361
TAAGACGTAGGgggCGAGCGTTGCCCGGAATTACTGGGCGTAAAGGgggAGTAGGCGGTAATACAAGTCATGtgtgAAATGCCAGGGCTCAACTTTGGAGTTGCGCATGAAACTGTATAACTTGGAGGTAGAAGAGGTAGACGGAATTACCTGAGTAGGGGTGAAATCCGTAGATACAGGTAAGAACGCCAGTGGTGAAGACGGTCTACTGGTCTAACCTCGACGCTGAGGCCCGAAAGCTAGGGGAGCGAACCGGATTAGATACCCGGGTAGTCCTAGCCGTAAACGATGCTCACTAGGTGTGGGGCGCAGAAAGCTCCGTGCTGAAGCAAACGCGATAAGTGAGCCGCCTGGGGAGTACGCCCGCAAGGGTGAAACTCAAATGAATTGACGG
>OTU362
TAATACGGAGGAGGCAAGCGTTATCCGGAATGATTGGGCGTAAAGCGTCCGTAGGTGGCTGTTCAAGTCTGCTGTCAAAGACAGTGGCTTAACTACTGAAAGGCAGTGGAAACTGAACAGCTAGAGTACGGTAGGGGCAGAGGGAATTCCCGGTGTAGCGGTGAAATGCGTAGATATCGGGAAGAACACCGGTGGCGAAAGCGCTCTGCTGGGCCGTAACTGACACTGAGGGACGAAAGCTAGGGGAGCGAATGGGATTAGATACCCCAGTAGTCCTAGCCGTAAACGATGGAAACTAGGTGTAGCCTGTATCGACCCGGGCTGTGCCGAAGCTAACGCGTTAAGTTTCCCGCCTGGGGAGTACGCACGCAAGTGTGAAACTTAAAGGAATTGACGG
>OTU363
TAATACAGAGGGTGCAAGCGTTAATCGGAGTTACTGGGCGTAAAGGGCGCGTAGGCGGATTTCTAAGTCAGATGTGAAATACCCGAGCTTAACTTGGgggAGTCGTCTGATACTGGGAGTCTAGAGTATTGGAGAGGGAAGTGGAATTTCCGGTGTAGCGGTGAAATGCGTAGATATCGGAAGGAACACCCGTGGCGAAGGCGACTTCCTGGCCAAATACTGACGCTGAGGCGCGAAAGCGTGGGGAGCAAACAGGATTAGATACCCTGGTAGTCCACGCCGTAAACGATGAGAACTAGCTGTTGTGAGGCAAGACCTCGCAGTGGCGTAGCAAACGCGATAAGTTCTCCGCCTGGGGAGTACGGCCGCAAGGTTAAAACTCAAATGAATTGACGG
>OTU364
TAATACGTAGGgggCAAGCGTTGTCCGGAATTATTGGGCGTAAAGCgcgcgcAGGCGGTCATGTAAGTTTGATGTGAAAATCCAAGGCTCAACCTTGGGACTGCATTGAAAACTGCATGACTTGAGAGCAGAAGAGGAGAGTGGAATTCCTAGTGTAGCGGTGAAATGCGTAGATATTAGGAGGAACACCAGTGGCGAAGGCGACTctctGGTCTGTTACTGACGCTGAGGCGCGAAAGCGTGGGGAGCAAACAGGATTAGATACCCTGGTAGTCCACGCCGTAAACGATGAGTGCTATGTGTTGGAGGGTACCACCTTCAGTGCAGTAGTTAACGCAATAAGCACTCCGCCTGGGGAGTACGGTCGCAAGGCTGAAACTTAAATGAATTGACGG
>OTU365
TAAGACGGAGGgggCTAGCGTTGTTCGGAATTACTGGGCGTAAAGCgcgcgTAGGCGGCCGGTCAAGTTAGGCGTGAAAGGCCCGGGCTCAACCTGGGAACTGCGCTTAAGACTGATCGGCTCGAGTCCGGGAGAGGGTGGTGGAATTCCCAGTGTAGAGGTGAAATTCGTAGATATTGGGAGGAACACCAGTGGCGAAGGCGGCCACCTGGCCCGGCACTGACGCTGAGGCGCGAAAGCGTGGGGAGCAAACAGGATTAGATACCCTGGTAGTCCACGCCGTAAACGATGAGTGCTAGATGCTGGggggTTTACCCTTCGGTGTCGTAGCTAACGCGTTAAGCACTCCGCCTGGGGAGTACGGCCGCAAGGTTAAAACTCAAAGGAATTGACGG
>OTU366
TAATACGTAGGgggCGAGCGTTACCCGGAATCACTGGGCGTAAAGTGCGCGTAGGCGGCTTGGAAAGTCTCTTTTGAAAGCTCCCGGCTTAACTGGGAGAGGTGAGGAGATACTACCTGGCTTGAGGGCAGTAGAGGAAAGCGGAATTCCCGGTGTAGCGGTGAAATGCGTAGATATCGGGAGGAACACCAGTGGCGAAAGCGGCTTTCTGGGCTGTACCTGACGCTGAGGCGCGAGAGCGTGGGGAGCAAACAGGATTAGATACCCTGGTAGTCCACGCCCTAAACGATGGATGCTAGGTATAGGgggTATCGACCCCTCCTGTGCCGCAGCTAACGCGATAAGCATCCCGCCTGGGGACTACGGCCGCAAGGCTAAAACTCAAAGGAATTGACGG
>OTU367
TAAGACGAACCGTGCAAACGTTATTCGGAATCACTGGGCTTAAAGGGTGCGTAGGCGGCTGAAAGGGTGGGGTGTGAAATCCCTCGGCTTAACCGAGGAATTGCGCTCCAAACCGTTTGGCTAGAGTGAGACAGAGGTGAGCGGAACTGATGGTGGAGCGGTGAAATGCGTTGATATCATCAGGAACACCAGAGGCGAAGGCGGCTCACTGGGTCTCAACTGACGCTGAGGCACGAAAGCTAGGGTAGCGAACGGGATTAGATACCCCGGTAGTCCTAGCCGTAAACGATGAGCACTAGACGGAGGGTTtttCCACAGACTCTCGGTCGTAGCGAAAGTGTTAAGTGCTCCGCCTGGGGAGTATGGTCGCAAGGCTGAAACTCAAAGGAATTGACGG
>OTU368
TAAGACGTAGGgggCGAGCGTTGTCCGGAATTACTGGGCGTAAAGGGCGTGTAGGCGGCTTGGTAAGTCAGCTGTGAAATTCCCCGGCTCAACTGGgggCCTGCAGTTGAAACTAGTAAGCTTGAGTGCAGGAGAGGAAGGTGGAATTCCCAGTGTAGCGGTGAAATGCGTAGATATTGGGAGGAACACCGGTGGCGAAGGCGGCCTTCTGGCCTGTTACTGACGCTGAGGCGCGAAAGCCAGGGGAGCAAACAGGATTAGATACCCTGGTAGTCCTGGCTGTAAACGCTGGGTACTAGGTGTAGGgggTTTAGACGCCCTCTGTGCCGTAGTTAACGCATTAAGTACCCCGCCTGGGGAGTACGATCGCAAGGTTGAAACTCAAAGGAATTGACGG
>OTU369
TAAAACGTAGGAGGCGAGCGTTATCCGGATTTACTGGGCGTAAAGCGCATGCAGGCGGTTTTCTAAGTCGGACGTGAAAGCTCTCGGCTCAACTGGGAGAGGCCGTTCGAAACTAGAAAACTTGAGGATGGTAGAGGAGAGTGGAATTCCCGGTGTAGTGGTGAAATGCGTAGATATCGGGAGGAACACCAGTGGCGAAGGCGGCTctctGGGCCATTCCTGACGCTCAGATGCGAAAGCTAGGGGAgagaACGGGATTAGAAACCCCGGTATTCCTAGCCGTAAACGATGTCAACTAGGCGTAGGAGGTTATTGACCCCTTCTGTGCTGTAGCTAACGCGTTAAGTTGACCGCCTGGGGACTACGGCCGCAAGGCTAAAACTCAAAGGAATTGACGG
>OTU370
TAAGACGTAGGgggCGAGCGTTGTCCGGATTTATTGGGCGTAAAGAGCTCGTAGGCGGCTCAGAAAGTCGGGTGTGAAACCTCCAGGCTCAACCTGGAGACGCCACCTGATACTGCTGTGGCTAGAGTCCGGTAGGGGAACACGGAATACCCGGTGTAGCGGTGAAATGCTTAGATATCGGGTGGAACACCAGTGGCGAAGGCGGTGTTCTGGGCCGGAACTGACGCTGAGGAGCGAAAGCGTGGGTAGCAAACAGGATTAGATACCCTGGTAGTCCACGCCGTAAACGTTGGGCACTAGGTGTGGGACCCTATCGACGGGATCCGTGCCGTAGCTAACGCATTAAGTGCCCCGCCTGGGGAGTACGGCCGCAAGGCTAAAACTCAAATGAATTGACGG
>OTU371
TAATACGAAGGCTCCAAGCGTTATCCGGATTTATTGGGCGTAAAGAGTGCGCAGGAGGTCTGATGCGTCTTGTGTTAAATGTCACCGCCTAACGGTGTCACCGCATAGGATACGGTCAGACTAGAGGATGTTAGAGGTTACTAGAACTCACGGTGTAGGGGTGAAATCCGTTGATATCGTGGGGAATACCAAAGGCGAAGGCATGTAACTGGAACATTCCTGACTCTCATGCACGAAAGCGTGGGGAGCAAaaaGGATTAGATACCCTTGTAGTCCACGCCCTAAACGATGCCGACTAGCTGTTTCGAGTATCGACCCTCGGAGTGGCGTAGCTAACGCGTTAAGTCGGCCGCCTGGGAAGTACGATCGCAAGATTAAAACTTAAAGGAATTGACGG
>OTU372
TAATACGTGGggggCGAGCGTTGTCCGGAATTATTGGGCGTAAAGGGCGTGTAGGCGGCCTATCAAGTCAGCTGTGAAATTCCCCGGCTCAACTGGgggTCTGCAGTTGAAACTGATGGGCTTGAGTGCAGGAGAGGAGGGTGGAATTCCTGGTGTAGCGGTGAAATGCGTAGATATCAGGAGGAACACCGGTGGCGAAGGCGGCCTTCTGGCCTGCTACTGACGCTGAGGCGCGAAAGCCAGGGGAGCGAACAGGATTAGATACCCTGGTAGTCCTGGCTGTAAACGCTGGGTACTAGGTGTAGGTGGTTTAGATGCCATCTGTGCCGTAGTTAACGCATTAAGTACCCCGCCTGGGGAGTACGATCGCAAGGTTGAAACTCAAATGAATTGACGG
>OTU373
TAATACGGAGGGTGCAAGCGTTATCCGGAATCACTGGGTTTAAAGGGTGCGTAGGCGGCCTGATAAGTCAGGGGTGAAAGCCCACGGCTCAACCGTGGAATTGCCTTTGATACTGTGAGGCTTGAATCGGCGCGAGGCAGGCGGAATGTGGCATGTAGCGGTGAAATGCTTAGATATGCCATAGAACACCGATTGCGAAGGCAGCTTGCCAGAGCCTTGATTGACGCTGAGGCACGAAAGCGTGGGGAGCGAACAGGATTAGATACCCTGGTAGTCCACGCCCTAAACGATGTTTACTCGACGTACGGTCTTAGAGATGGTGCGTCCAAGCGAAAGCGCTAAGTAAACCACCTGGGGAGTACGTTCGCAAGAATGAAACTCAAAGGAATTGACGG
>OTU374
TAAGACAGAGGCCTCAAGCGTTAGGCGGAATCACTGGGCTTAAAGCGTgtgtAGGCGGATGGTTAAGTGCCTTGTGAAATCCCACGGCTCAACCGTGGAACTGCTGGGCATACTGGCCATCTTGAGCTATCTAGGGGCGACTGGAACAGACGGTGGAGCGGTGAAATGCGTAGATATCGTCTGGAACGCCAAAGGTGAAAACAGGTCGCTGGGGATATGCTGACGCTGAGACACGAAAGCCAGGGGAGCAAACGGGATTAGATACCCCGGTAGTCCTGGCCCTAAACGATGTCCACTAGATCGCAGCGTCACTGACGGCGTTGCGGTCGAAGCAAAAGTGCTAAGTGGACCGCCTGGGAAGTACGGTCGCAAGGCTAAAACTCAAAGGAATTGACGG
>OTU375
TAATACGTAGGgggCAAGCGTTATCCGGAATCACTGGGCGTAAAGGGTGCGTAGGCGGCTTAACAAGTCAGAGGTGAAAGGCTACGGCTTAACCGTAGTAAGCCTTTGAAACTGTTGAGCTTGAGTGCAGGAGAGGTAAGTGGAATTCCTAGTGTAGCGGTGAAATGCGTAGATATTAGGAGGAACACCAGTGGCGAAGGCGACTTACTGGACTGTAACTGACGCTGAGGCACGAAAGCGTGGGGAGCAAACAGGATTAGATACCCTGGTAGTCCACGCCGTAAACGATGAGTGCTAGGTGTTGGgggTCAAACCTCAGTGCCGGAGCTAACGCAATAAGCACTCCGCCTGGGGAGTACGCTCGCAAGAGTGAAACTTAAAGGAATTGACGG
>OTU376
TAATACGTAGGATGCAAGCGTTATCCGGAATTATTGGGCGTAAAGAGTTTGTAGGTGGCAAGTTAAGTTGAATGTTAAATCTCAGGGCTCAACTCTGGGGCTGCATTCAATACTGGCTAGCTCGAGGTATGGAGAGGTAAGCGGAATTAGTAGTGTAGCGGTGAAATGCGTAGATATTACTAAGAACACCAATGGCGAAGGCAGCTTACTGGCCATATCCTGACACTGAGAAACGAAAGCGTGGGGAGCGAACAGGATTAGATACCCTGGTAGTCCACGCCGTAAACGATGATCACTAGCTGTTCGGGGAGTCGACCcccTGAGTAGTGTAGCTAACGCGTTAAGTGATCCGCCTGGGGAGTACGGTCGCAAGGCTAAAACTCAAAGGAATTGACGG
>OTU377
TAAGACGTGGggggCGAGCGTTGTCCGGAATTACTGGGCGTAAAGGGCGTGTAGGCGGCCTATCAAGTCAGTGGTGAAAGCCCTCGGCTCAACTGAGGAATTGCCATTGAAACTGGTGGGCTTGAGTGCAGGAGAGGAGAGTGGAATTCCCGGTGTAGCGGTGAAATGCGTAGATATCGGGAGGAACACCAGTGGCGAAGGCGACTctctGGCCTGTTACTGACGCTGAGGCGCGAAAGCTAGGGGAGCGAACAGGATTAGATACCCTGGTAGTCCTAGCCGTAAACGCTGGGTACTAGGTGTAGGCAGTGTAGAGCTGTCTGTGCCGCAGCTAACGCATTAAGTACCCCGCCTGGGGAGTACGGTCGCAAGGCTGAAACTTAAAGGAATTGACGG
>OTU378
TAATACGTAGGgggCAAGCGTTGTCCGGATTTACTGGGTGTAAAGGGCgcgcAGGCGGATTAATAAGTCAGAGGTGAAATCCTGCAGCTCAACTGCAGAACTGCCTTTGATACTGTTAATCTTGAGTACGGAAGagagagaCGGAATTCCAGGTGTAGTGGTGAAATACGTAGATATCTGGAAGAACACCAGTTGCGAAGGCGGTCTCTTGGTCCGTTACTGACGCTCAGGCGCGAAAGCGTGGGTAGCAAACAGGATTAGATACCCTGGTAGTCCACGCTGTAAACGATGAATACTAGGTGTTGGATCGTAAGGTTCAGTGCCGCAGCTAACGCATTAAGTATTCCACCTGGGGAGTACGATCGCAAGGTTGAAACTCAAAGGAATTGACGG
>OTU379
TAACACGTAGGgggCGAGCGTTGTCCGGATTTATTGGGCGTAAAGAGCTCGTAGGCGGTTTGGCAAGTCGGGTGTGAAATTTCGAGGCTCAACCTCGAAACGCCACTCGATACTGCCATGACTGGAGTCCGGTAGAGGAGTGCGGAATTCCTGGTGTAGCGGTGAAATGCGCAGATATCAGGAGGAACACCAACGGCGAAGGCAGCACTCTGGGCCGGTACTGACGCTGAGGAGCGAAAGCGTGGGGAGCAAACAGGATTAGATACCCTGGTAGTCCACGCCGTAAACGTTGGGCACTAGGTGTGGGAGGCTGTCAACGCCTTCCGTGCCGTAGCTAACGCATTAAGTGCCCCGCCTGGGGAGTACGGCCGCAAGGCTAAAACTTAAAGGAATTGACGG
>OTU380
TAACACGTAAGGGGCGAGCGTTGTTCGGAATTATTGGGCGTAAAGGGCGCGTAGGCGGTGATGCAAGCTTGGTGTGAAATACCCCGGCTCAACTGGgggggTGCGCTGAGAACTGCATTGCTAGAGTTTAGGAGGGGAAGCTGGAATTCCTGGTGTAGGGGTGAAATCTGTAGATATCAGGAAGAACACCGGTGGCGAAGGCGAGCTTCTGGCCATAAACTGACGCTGAGGCGCGAAAGCGTGGGGAGCGAACAGGATTAGATACCCTGGTAGTCCACGCTGTAAACGATGTGCACTAGGTGTCGGGCGATTACAGCTCGGTGCCGCAGCGAACGCGTTAAGTGCACCGCCTGGGGAGTATGCTCGCAAGGGTGAAACTCAAATGAATTGACGG
>OTU381
TAATACGGAGGGTGCAAGCGTTAATCGGAATTACTGGGCGTAAAGCGTGCGCAGGCGGTTTGTTAAGTCGGATGTGAAAGCCCTGGGCTCAACCTGGGAATGCCATTCGATACTGGCAAGCTAGAGTACGGTAGAGGGTAGTGGAATTCCCGGTGTAGCGGTGAAATGCGTAGATATCGGGAGGAACACCAGTGGCGAAGGCGGCTACCTGGACCAGTACTGACGCTCATGTACGAAAGCGTGGGGAGCAAACAGGATTAGATACCCTGGTAGTCCACGCCCTAAACGATGCCAACTGGACGTTGGGTGGAACTAGCCACTCAGTGTCGAAGCTAACGCGTTAAGTTGGCCGCCTGGGGAGTACGGTCGCAAGACTGAAACTCAAAGGAATTGACGG
>OTU382
TAAGACGAACTGTGCGAACGTTATTCGGAATCACTGGGCTTACAGGGTGCGTAGGCGGCCACGTAAGTAGGGTGTGAAATCCcccGGCCCAACCGGGGAACTGCGCTCTAAACTACATGGCTTGAGTGAGCTAGGGGTCCACGGAACTTCCAGTGGAGCGGTGAAATGTGTTGATATTGGAAGGAACACCGGAGCCGAAAGGGGTGGACTGGGGCTCAACTGACGCTGAGGCACGAAAGCCAGGGTAGCGAACGGGATTAGATACCCCGGTAGTCCTGGCCGTAAACGATGAGCACTGGGCGGGAGGAGGTTCGCCTCCTCCGGCCGTAGCGAAAGCGTTAAGTGCTCCGCCTGGGGAGTATGGTCGCAAGGCTGAAACTCAAAGGAATTGACGG
>OTU383
TAATACGGAGGGTGCGAGCGTTAATCGGAATTACTGGGCGTAAAGCGTGCGTAGGCGGTTCGGTCAGTCAGCCGTGAAAGCCCCGGGCTCAACCTGGGAACGGCGGTTGAGACGGCCGGACTGGAGTGGGCCAGAGGATCGTGGAATTCCGGGTGTAGCGGTGAAATGCGTAGAGATCCGGAGGAACACCGATGGCGAAGGCAGCGGTCTGGAGCCACACTGACGCTGAGGCACGACAGCGTGGGGAGCAAACAGGATTAGATACCCTGGTAGTCCACGCCGTAAACGATGAGCACTAGACGCCGGgggggTGACCTTTCGGTGTCGCCGCTAACGCACTAAGTGCTCCGCCTGGGGAGTACGGCCGCAAGGTTGAAACTTAAATGAATTGACGG
>OTU384
TAAAACGTAGGAGACTAGCGTTATCCGGATTTACTGGGCGTAAAGCGTGTGCAGGCGGTTCGGCAAGTTGGATGTGAAATCTCCCGGCTCAACTGGGAGGGGTCGTTCAAAACTACCGAACTTGAGGGCATCAGAGGAAGGTGGAATTCCGGGTGTAGTGGTGAAATGCGTAGATATCCGGAGGAACACCAGTGGCGAAGGCGGCCTTCTGGGATGATCCTGACGCTCAGACACGAAAGCTAGGGGAGCGAACGGGATTAGAGACCCCGGTAGTCCTAGCTGTAAACGATGTAGACTTGGCGTCGGAGGGTTCAAAACCTTCGGTGTCGTAGCTAACGCGATAAGTCTACCGCCTGGGGACTACGGCCGCAAGGTTAAAACTCAAAGGAATTGACGG
>OTU385
TAATACAGAGGGTGCGAGCGTTGTCCGGAATCACTGGGCGTAAAGGGCGTGTAGGCGGCTGGGTAAGCCGCGTGTGAAATCCCGGGGCTCAACCCCGGAACGGCACGCGGGACTGTCCGGCTAGAGAATGGTAGAGGCGAGTGGAATTCCTGGTGTAGCGGTGGAATGCGTAGAGATCAGGAAGAACACCGGTGGCGAAGGCGGCTCGCTGGGCCATTTCTGACGCTGAGGCGCGAAAGCGTGGGGAGCAAACAGGATTAGATACCCTGGTAGTCCACGCTGTAAACGATGGGTGCTAGGCGTCGGggggAGCGACCCTCCCGGTGCCGTCGCTAACGCAATAAGCACCCCGCCTGGGGAGTACGGCCGCAAGGTTGAAACTCAAAGGAATTGACGG
>OTU386
TAAAACGTAGGACACAAGCGTTATCCGGAGTTACTGGGCGTAAAGGGCGTGCAGGCGGTTTCTTAAGTCAGGCGTGAAACCATTCGGCTAAACCGGGTGTAGTCGTCTGAGACTGGGAAACTTGAGTGTGGTAGAGGCGTGTAGAATTCCGGGTGTAGTGGTGAAATGCGTAGATATCCGGAGGAATACCAGTGGCGAAGGCGGCACGCTGGGCCATAACTGACGCTAAGACGCGAAAGCATGGGTAGCGAACGGGATTAGAAACCCCGGTAGTCCATGCCGTAAACGATGTATACTGGGTGTTCAGACGGGGAAGCTCGTCGGGGTGCCTAAGCTAACGCGCTAAGTATACCGCCTGGGGAGTACGGTCGCAAGGCTAAAACTTAAAGGAATTGACGG
>OTU387
TAATACGTAGGTGGCGAGCGTTGTCCGGAATTACTGGGTGTAAAGGGCGTGTAGGCGGGAATGTAAGTCAGATGTGAAATCCCAGGGCTCAACCCTGGAGCTGCATCTGAAACTATGTTTCTTGAGTGCTGGAGAGGAAAGCGGAATTCCTAGTGTAGCGGTGAAATGCGTAGATATTAGGAGGAACACCAGTGGCGAAGGCGGCTTTCTGGACAGTAACTGACGCTGAGGCGCGAAAGCGTGGGGAGCAAACAGGATTAGATACCCTGGTAGTCCACGCTGTAAACGATGGATACTAGGTGTAGGgggTATCGACCcccccTGTGCCGGAGTTAACACAATAAGTATCCCACCTGGGGAGTACGGTCGCAAGATTGAAACTCAAAGGAATTGACGG
>OTU388
TAATACGGAGGGTGCAAGCGTTAATCGGAATTACTGGGCGTAAAGGGCGCGTAGGCGGTGCGGTCAGTCAGATGTGAAAGCCCCGGGCTTAACCTGGGAATGGCATTTGATACTGCCGGACTGGAGTGCGATAGAGGACAGCGGAATTCCCGGTGTAGCGGTGAAATGCGTAGAGATCGGGAGGAACACCGATGGCGAAGGCAGCTGTCTGGGTCGACACTGACGCTGAGGCGCGAAAGCGTGGGGAGCAAACAGGATTAGATACCCTGGTAGTCCACGCGGTAAACGATGAGAACTAGACGTTGGAAGGGTTAACCTTTCAGTGTCGCCGCTAACGTAGTAAGTTCTCCGCCTGGGGAGTACGGCCGCAAGGTTGAAACTCAAAGGAATTGACGG
>OTU389
TGATACGTAGGgggCGAGCGTTGTCCGGATTTATTGGGCGTAAAGAGCTCGTAGGCGGTTCGGTGAGTCAGATGTGAAAACTCCGGGCTCAACTCGGAGAGGCCATCTGATACTGCTGTGACTTGAGTTCGGTAGAGGAGTGTGGAATTCCCGGTGTAGCGGTGAAATGCGCAGATATCGGGAGGAACACCAGCGGCGAAGGCGGCACTCTGGGCCGATACTGACGCTGAGGAGCGAAAGCGTGGGGAGCGAACAGGATTAGATACCCTGGTAGTCCACGCCGTAAACGTTGGGCACTAGGTGTGGGGCCTTGTCAACGGGCTCTGTGCCGTAGCTAACGCATTAAGTGCCCCGCCTGGGGAGTACGGCCGCAAGGCTAAAACTCAAAGGAATTGACGG
>OTU390
TAATACAGGgggTGCAAACGTTGCTCGGAATTATTGGGCGTAAAGCgcgcgTAGGCGGCTACTTAAGTCGGATGTGAAAGCCCCTGGCTCAACCGGGGAAGTGCACCCGAAACTGAGTAGCTTGAGTGCAAAAGAGGGCCGCGGAATTCCCGGTGTAGAGGTGAAATTCGTAGATATCGGGAGGAACACCGGTGGCGAAGGCGGCGGCCTGGGTTGACACTGACGCTGAGGCGCGAAAGCGTGGGGAGCAAACAGGATTAGATACCCTGGTAGTCCACGCCGTAAACGATGGGTGCTAGATGTTTCTGGTATTGACCCCGGAGGCGTCGTAGCTAACGCGTTAAGCACCCCGCCTGGGAAGTACGGCCGCAAGGCTAAAACTCAAAGGAATTGACGG
>OTU391
TAAGACGAACCGTACAAACGTTATTCGGAATCACTGGGCTTAAAGGGTGCGTAGGCGGCCCGGAAAGTTGGGTGTGAAATCCCTCGGCTCAACCGAGGAATTGCGCCCAAAACTGCCGGGCTTGAGGAAGACAGAGGCAAGCGGAACTTAGGGTGGAGCGGTGAAATGCGTTGATATCCTAAGGAACACCGGTAGCGAAGGCGGCTTGCTGGGTCTTTTCTGACGCTGAGGCACGAAAGCTAGGGGAGCGAACGGGATTAGATACCCCGGTAGTCCTAGCCGTAAACGATGAGCACTTGGTTGGAGGCTCCTCCATAGGCTTCCTGCCGTAGCGAAAGTGTTAAGTGCTCCGCCTGGGGAGTATGGTCGCAAGGCTGAAACTTAAAGGAATTGACGG
>OTU392
TAACACCCGCGGCCCAAGTAGTGGTCATTATTATTGAGCTTAAAGCGTCCGTAGCCGGTCTGGTAAATCTCTGGGTAAATCGAACGGCTTAACCGTTCGAATTCCAGGGAGACTGTCAGACTTGGGGCCGGGAGAGGTCAGAGGTACTCCTGGGGTAGAAGTAAAATTCTGTAATCCTAGGAGGACCACCAGTGGCGAAAGCGTCTGACTAGAACGGACCCGACGGTGAGGGACGAAGCCCTGGGGCGCGAACCGGATTAGATACCCGGGTAGTCCAGGGTGTAAACGATGCGGGCTTGGTGTCGGAAGTCTTACGCGGGCATCCGGTGCCGTAGATAAATTGTTAAGCCCGCCGCTTGGGGAGTACGGTCGCAAGACTGAAACTCAAAGGAATTGACGG
>OTU393
TAATACGGAGGGTGCAAGCGTTATTCGGATTTATTGGGCGTAAAGGGCGTGTAGGCGGTTTGAATAGTCAGGTGTGAAAGCCCTTGGCTTAACCAAGGAAGTGCACTTGAAACTTTCAGACTTGAGTACGGGAGGgggAAGTGGAATTCCTGGTGTAGAGGTGAAATTCGCAGATATCAGGAGGAATACCGGTGGCGAAGGCGACTTCCTGGACCGATACTGACGCTGAGACGCGAAAGCGTGGGGAGCAAACAGGATTAGATACCCTGGTAGTCCACGCCGTAAACGATGGGCACTAGGTGTAGCGGGTATTGACCCCTGCTGTGCCGAAGTTAACGCATTAAGTGCCCCGCCTGGGGAGTACGGCCGCAAGGTTGAAACTTAAAGGAATTGACGG
>OTU394
TAATACGTAGGgggCAAGCGTTGTCCGGAATCATTGGGCGTAAAGCgcgcgTAGGCGGCCTCACAAGTCCGCTGTGAAAGTCAAAGGCTCAACCTTTGAAAGCCAGTGGAAACTGTGAGGCTAGAGTCCGGAAGAGGCGAGTGGAATTCCTGGTGTAGCGGTGGAATGCGCAGATATCAGGAGGAACACCAACGGCGAAGGCAGCTCGCTGGGACGGTACTGACGCTAAGGCGCGAAAGCGTGGGGAGCAAACAGGATTAGATACCCTGGTAGTCCACGCCGTAAACGATGGGCACTAGGTGTGGGAGGTGTCGACTCCTCCCGTGCCGGCGCTAACGCATTAAGTGCCCCGCCTGGGGAGTACGGCCGCAAGGCTAAAACTCAAATGAATTGACGG
>OTU395
TAATACAGAGGGTGCGAGCGTTGTCCGGAATCACTGGGCGTAAAGGGCGCGTAGGTGGCTTGGGAAGCGTGTGGTGAAAGCCCGGGGCTCAACCCCGGGTCGGCCATGCGAACTGCCAGGCTGGAGCACGGTAGAGGCCAATGGAATTCCGGGTGTAGCGGTGGAATGCGTAGAGATCCGGAAGAACACCGGTGGCGAAGGCGGTTGGCTGGGCCGTGGCTGACACTGAGGCGCGACAGCGTGGGGAGCAAACAGGATTAGATACCCTGGTAGTCCACGCCGTAAACGATGGGCACTAGGTCCTTGGgggAGCGACCCCTTGAGGGCCGGCGCTAACGCATTAAGTGCCCCGCCTGGGGAGTACGGCCGCAAGGCTGAAACTCAAAGGAATTGACGG
>OTU396
TAATACAGAGGGTGCAAGCGTTAATCGGATTTACTGGGCGTAAAGCGTgtgtAGGTGGCTCACTAAGTCGGTTGTGAAATCCCTGGGCTCAACCTGGGAATTGCAGTCGATACTGGCGAGCTCGAGTTCGGTAGAGGGTGACGGAATTCCCGGTGTAGCGGTGAAATGCGTAGATATCGGGAGGAACATCGATGGCGAAGGCAATCACCTGGGCCTGAACTGACACTGTGACACGAAAGCGTGGGTAGCAAACAGGATTAGATACCCTGGTAGTCCACGCCGTAAACGATGGGAACCTGACGTCGGTTTGCTCTGCGAATCGGTGTCGTAGCTAACGCGCTAAGTTCCCCGCCTGGGGAGTACGGCCGCAAGGTTGAAACTTAAAGGAATTGACGG
>OTU397
TAAAACGTAGGGGACGAGCGTTATCCGGATTTACTGGGCGTAAAGCGCATGTAGGTGGCGCGGAAAGTTGGACGTGAAAGCTCCCGGCTTAACTGGGAGAGGTCGTACAAAACTACCGAGCTTGAGGTTGGAAGAGGAGAGCGGAATTCCCGGTGTAGTGGTGGAATGCGTAGATATCGGGAGGAACACCAGTGGCGAAAGCGGCTctctGGTTCAATACTGACACTGAGATGCGAAAGCGTGGGGAGCGAACGGGATTAGATACCCCGGTAGTCCACGCTGTAAACGATGGATACTAGGTGTAGGCGGTCATTAACCCCGTCTGTGCCGAAGCTAACGCGTTAAGTATCCCGCCTGGGGACTACGGCCGCAAGGTTAAAACTCAAAGGAATTGACGG
>OTU398
TAATACGAAAGGTGCGAGCGTTAATCGGAATTACTGGGCGTAAAGCgcgcgTAGGCGGTTTGTTAAGTCTGATGTGAAATCCCCGGGCTCAACCTGGGAATTGCATCGGATACTGGCAAGCTAGAATGCGGTAGAGGggggTGGAATTCCAGGTGTAGCGGTGAAATGCGTAGAGATCTGGAGGAACACCAGTGGCGAAGGCGGCCcccTGGACTGACATTGACGCTGAGGTGCGAAAGCGTGGGGATCAAACAGGATTAGATACCCTGGTAGTCCACGCCGTAAACGATGTCTACTAGCCGTCGGAGACCTTTGTGTTtttGGTGGCGCAGCTAACGCGATAAGTAGACCGCCTGGGGAGTACGGCCGCAAGGTTAAAACTCAAAGGAATTGACGG
>OTU399
TAATACGTAGGgggCGAGCGTTGTCCGGAATTATTGGGCGTAAAGAGCTCGTAGGCGGCTCAGCAAGTCGGCTGTGAAATCCCGAGGCTCAACCTCGGAACTGCAGTCGATACTGCTGTGGCTAGAGTCTGGTAGAGGAGAATGGAATTCCCGGTGTAGCGGTGAAATGCGCAGATATCGGGAGGAACACCAGTAGCGAAGGCGGTTCTCTGGGCCAGTACTGACGCTGAGGAGCGAAAGCGTGGGTAGCAAACAGGATTAGATACCCTGGTAGTCCACGCCGTAAACGTTGGGTACTAGGTGTGGCGTCCCGATCAACGGGTGCCGTGCCGAAGCTAACGCATTAAGTACCCCGCCTGGGGAGTACGGCCGCAAGGCTAAAACTCAAATGAATTGACGG
>OTU400
TAATACAGAGGGCCCGAGCGTTAATCGGAATCACTGGGCTTAAAGCGTGCGCAGGCGGAGGCGTAAGTGTCTTGTGAAATCCCACTGCTCAACGGTGGAACGGCAGGGCATACTGCGTCTCTTGAGGCCGGTAGAGGTCGCTGGAACTGTAGGTGTAGCGGTGAAATGCGTAGATATCTACAGGAACACCAAAGGCGAAGGCAGGCGACTGGGCCGGTACTGACGCTCATGCACGAAAGCGTGGGGAGCAAACAGGATTAGATACCCTGGTAGTCCACGCCGTAAACGATGTGCACTAGGTCCCGGAGGCTCTGACGCCATCGGGGCCGAAGTTAAAACGATAAGTGCACCGCCTGGGGAGTACGGTCGCAAGGCTAAAACTTAAAGGAATTGACGG
>OTU401
TAAGACGAAGGgggCTAGCGTTGTTCGGAATTACTGGGCGTAAAGCGAGTGTAGGTGGTTGTCCAAGTTGGATGTGAAAGCCTTGAGCTCAACTCAAGAAATGCATTCAGGACTGGGCGGCTAGAGGACCGGAGAGGATAGTGGAATTCCCAGTGTAGTGGTGAAATACGTAGAGATTGGGAAGAACACCAGTGGCGAAGGCGGCTATCTGGACGGTTTCTGACACTAAGACTCGAAAGCGTGGGGAGCAAACAGGATTAGATACCCTGGTAGTCCACGCCGTAAACGATGGGTGCTAGACGTTGGCGAGCTTGCTCGTCAGTGTCGCAGCTAACGCGTTAAGCACCCCGCCTGGGGAGTACGGCCGCAAGGTTGAAACTTAAAGGAATTGACGG
>OTU402
TAATACGGggggggCAAGCGTTGTTCGGAATTACTGGGCGTAAAGGGCGCGTAGGCGGCTCGCTAAGTCGGGTGTGAAAACTCTGGGCTCAACCCAGAGCCTGCATTCGAAACTGACGAGCTAGAGTTCTGGAGGGGAAAGCGGAATTCCTGGTGTAGCAGTGAAATGCGTAGATATCAGGAGGAACACCGGTGGCGAAGGCGGCTTTCTGGACAGAAACTGACGCTGAGGCGCGAAAGCTAGGGGAGCAAACAGGATTAGATACCCTGGTAGTCCTAGCCCTAAACGATGGATACTTGCTGTGAGGgggATTGAATCCCTTCGTGGCGAAGCTAACGCATTAAGTATCCCGCCTGGGGAGTACGGTCGCAAGGCTGAAACTCAAATGAATTGACGG
>OTU403
TAATACGGAGGATGCGAGCGTTATCCGGAATTATTGGGTTTAAAGGGTGCGTAGGCTGATAAGTAAGTCAGTGGTGAAATATTCCGGCTCAACCGGGAGGCTGCCATTGAAACTGTTTATCTGGAGTGTACTTGAAGTGGGCGGAATGAGGGGTGTAGCGGTGAAATGCATAGATATTCCTCAGAACACCGATAGCGAAGGCAGCTCACTAAATTATAACTGACGCTGATGCACGAAAGCGTGGGGATCAAACAGGATTAGATACCCTGGTAGTCCACGCTGTAAACGATGATCACTAGCTGTATGCGATATACTGTATGTGGCTAAGCGAAAGCGATAAGTGATCCACCTGGGGAGTACGTCGGCAACGATGAAACTCAAAGGAATTGACGG
>OTU404
TAATACGAAGGgggCTAGCGTTGTTCGGAATTACTGGGCGTAAAGCGCACGTAGGCGGACTTTTAAGTCAGGTGTGAAATCCCGGGGCTCAACCTCGGAACTGCATTTGAAACTGGAAGTCTTGAGACCAGGAGAGGTTAGCGGAATACCGAGTGTAGAGGTGAAATTCGTAGATATTCGGTGGAACACCAGTGGCGAAGGCGGCTAACTGGACTGGTACTGACGCTGAGGTGCGAAAGTGTGGGGAGCAAACAGGATTAGATACCCTGGTAGTCCACACCGTAAACGATGAGAGCTAGTTGTTGGCAGGCATGCCTGTCAGTGACGCAGCTAACGCATTAAGCTCTCCGCCTGGGGAGTACGGCCGCAAGGTTAAAACTCAAATGAATTGACGG
>OTU405
TAACACGTATGGGGCAAGCGTTGTTCGGAATCATTGGGCGTAAAGGGCGTGTAGGCGGTTTTGTAAGTCCGGTGTTAAATACCACAGCTTAACTGTGGgggAGCGCTGGAAACTGCAGGACTTGAGTTTAGGAGAGGAAGCTAGAATTCCAGGTGTAGGGGTGAAATCTGTAGATATCTGGAAGAATACCGGTGGCGAAGGCGAGCTTCTGGCCATAGACTGACGCTGAGGCGCGAAAGCGTGGGGAGCAAACAGGATTAGATACCCTGGTAGTCCACGCTGTAAACGATGTACACTAGGTGTTGGGACGGTAGTCTCAGTGCCGAAGCTAACGTGATAAGTGTACCGCCTGGGGAGTATGCTCGCAAGGGTGAAACTCAAATGAATTGACGG
>OTU406
TAATACGAAGGGTGCAAGCGTTACTCGGAATTACTGGGCGTAAAGCGTGCGTAGGTGGTTCGTTAAGTCTGATGTGAAAGCCCTGGGCTCAACCTGGGAATTGCATTGGATACTGGCGGGCTAGAGTACGGTAGAGGGTGGCGGAATTCCTGGTGTAGCAGTGAAATGCGTAGAGATCAGGAGGAACATCCGTGGCGAAGGCGGCCACCTGGACCAGTACTGACACTGAGGCACGAAAGCGTGGGGAGCAAACAGGATTAGATACCCTGGTAGTCCACGCCCTAAACGATGCGAACTGGATGTTGGGTTCAACTAGGAACTCAGTATCGAAGCTAACGCGTTAAGTTCGCCGCCTGGGGAGTACGGTCGCAAGACTGAAACTCAAAGGAATTGACGG
>OTU407
TAAAACGTAGGgggCAAGCGTTGTCCGGAATTACTGGGCGTAAAGGGTGCGTAGGCGGCTAAGGAAGTTGGATGTGAAAGACACCGGCTCAACCGGTGAACGGCATTCAAAACTCCTTAGCTTGAGTGCAGGAGAGGAGAGCGGAATTCCCGGTGTAGCGGTGAAATGCGTAGATATCGGGAGGAACACCAGTGGCGAAGGCGGCTctctGGACTGTAACTGACGCTGAGGCACGAAAGCTGGgggAGCAAACAGGATTAGATACCCTGGTAGTCCCAGCCGTAAACGATGGGTACTAGGTGTGGGTGGCGCTAGTCATCCGTGCCGCAGTTAACGCGATAAGTACCCCGCCTGGGGAGTACGGCCGCAAGGCTGAAACTCAAAGGAATTGACGG
>OTU408
TAATACGGAGGGTGCAAGCGTTATCCGGATTCACTGGGTTTAAAGGGTGCGTAGGTGGGTTGGTAAGTCAGTGGTGAAATCCCCGAGCTTAACTTGGGAACTGCCATTGATACTATCAGTCTTGAATATTGTGGAGGTTAGCGGAATATGTCATGTAGCGGTGAAATGCTTAGATATGACATAGAACACCAATTGCGAAGGCAGCTGGCTACGCATatatTGACACTGAGGCACGAAAGCGTGGGGATCAAACAGGATTAGATACCCTGGTAGTCCACGCCCTAAACTATGGATACTCGACATCAGCGATACACTGTTGGTGTCTGAGCGAAAGCATTAAGTATCCCACCTGGGAAGTACGATCGCAAGATTGAAACTTAAAGGAATTGACGG
>OTU409
TAATACGGggggAGCAAGCGTTGTTCGGATTTACTGGGCGTAAAGGGCGCGTAGGCGGCCACCGCAAGTCAATTGTGAAATCTCCGGGCTTAACTCGGAAAGGTCAACTGATACTGCGGGGCTAGAGTGCGGAAGGGGCAACTGGAATTCTCGGTGTAGCGGTGAAATGCGTAGATATCGAGAGGAACACCTGCGGCGAAGGCGGGTTGCTGGGCCGACACTGACGCTGAGGCGCGAAAGCCAGGGGAGCGAACGGGATTAGATACCCCGGTAGTCCTGGCCTTAAACGATGAATGCTTGGTGTCTGGGGTTATAAAGTCCCCGGGTGCCGTCGCTAACGCTTTAAGCATTCCGCCTGGGGAGTACGGTCGCAAGACTGAAACTTAAAGGAATTGACGG
>OTU410
TAATACGAAGGTGGCTAGCGTTGTTCGGAATCACTGGGCTTAAAGCGCATGTAGGCGGCCGTGCAAGCGTCTTGTGAAATCCcccGGCTCAACCGGGGAACTGCTGGGCGAACTGTGCGGCTTGAGGCAGGTAAGGGTGCGTGGAACTCTTGGTGGAGCGGTGAAATGCGTAGATATCAAGAGGAACGCCGGAGGCGAAAGCGGCGCACTGGGCCTGTCCTGACGCTGAGATGCGAAGGCCAGGGTAGCGAACGGGATTAGATACCCCGGTAGTCCTGGCAGTAAACGATGCCTACTAGGTCGGAGGTTCTCTGACGGAGTTCCGGCCGAAACTAAAGCGTTAAGTAGGCCGCCTGGGGAGTACGGTCGCAAGGCTAAAACTCAAATGAATTGACGG
>OTU41
TAATACGTAGGGTGCGAGCGTTATCCGGAATCATTGGGCGTAAAGAGCTCGTAGGCGGTTCAGCAAGTCGGCTGTGAAATTCCGAGGCTCAACCTCGGAACTGCAGGCGATACTGCTGTGACTCGAGTCCGGTAGAGGAGAATGGAATTCCCGGTGTAGCGGTGGAATGCGCAGATATCGGGAGGAACACCAGTAGCGAAGGCGGTTCTCTGGGCCGGCACTGACGCTGAGGAGCGAAAGCGTGGGTAGCAAACAGGATTAGATACCCTGGTAGTCCACGCTGTAAACGTTGGATACTAGGTGTGGCGGACTACCAACGTCTGCCGTGCCGAAGCTAACGCATTAAGTATCCCGCCTGGGGAGTACGGCCGCAAGGCTAAAACTCAAAGGAATTGACGG
>OTU412
TAAGACGTAGGGTCCAAGCGTTGTCCGGATTTACTGGGCGTAAAGAGCGCGTAGGCGGCTCGTTAAGTGTGGTGTGAAATCTCCAGGGCTCAACCCGGAAACTGCACCGCATACTGGCGAGCTTGAGGAATGCAGAGGTAACTGGAATTCCTGGTGTAGCGGTGAAATGCGTTGATATCAGGAGGAACACCCATGGCGAAGGCAGGTTACTGGGCATTATCTGACGCTGAGGCGCGAAAGCGTGGGTAGCAAACAGGATTAGATACCCTGGTAGTCCACGCCCTAAACGATGGATACTAGACGTAAGAGGTATCGACCCCTCTTGTGTCGCAGCTAACGCACTAAGTATCCCGCCTGGGGAGTACGGCCGCAAGGTTGAAACTCAAAGGAATTGACGG
>OTU413
TAATACGTAGGgggCAAGCGTTATCCGGATTTATTGGGCGTAAAGCgcgcgTAGGCGGCTTGTTAAGTCAGGCGTGAAATCTGGgggCTCAACCCGCAGCTTGCGTCTGAAACTGGCAGGCTTGAGTCTGGTAGAGGAAAGTGGAATTCCTAGTGTAGCGGTGATATGCGCAGATATTAGGAGGAACACCAGTGGCGAAGGCGGCTTTCTGGGCCACGACTGACGCTAAGGCGCGAAAGCTAGGGGAGCAAACAGGATTAGATACCCTGGTAGTCCTAGCCGTAAACGATGGGCACTAGGTGTGGGAGGTCATCGACTCCTTCCGTGCCGCAGCTAACGCATTAAGTGCCCCGCCTGGGGAGTACGGCCGCAAGGCTAAAACTTAAAGGAATTGACGG
>OTU414
TAATACGAAGGGCCCAAGCGTTGATCAGATTTACTGGGCTTGAAGCGTGCGTAGGCGGAGGCGTAAGTGTCTCGTGAAATCCCACCGCTCAACGGTGGAACTGCGGGGCATACTGCGTCTCTTGAGGCCGGTAGGGGCTGTCGGAACTCTAGGTGTAGCGGTGAAATGCGTAGATATCTAGGGGAACGCCAATGGCGAAGGCAGACAGCTGGGCCGGACCTGACGCTCAGGCACGAAAGCGTGGGGAGCAAACAGGATTAGATACCCTGGTAGTCCACGCTGTAAACGATGTGCACTAGATCTCGGAGGCTCTGACGCCATCGGGGTCGAAGTTAAAGCGATAAGTGCACCGCCTGGGGAGTACGGTCGCAAGGCTAAAACTCAAATGAATTGACGG
>OTU415
TAACACGGgggTGGCGAGCGTTGTCCGGAATTACTAGGCGTAAAGTGCAATAAGGCGGGGATGTAAGTCAGATGTAAAAGGCACCGGCTCAACCGGTGTGACGCATTTGATACTGCTTTTCTGGAGTAAGGTGGAGGGAGACGGAATTCCTGGTGTAGCGGTGGAATGCGTAGATATCAGGAAGAACACCGAAGGCGCAGGCAGTTTTCCATACCATTACTGACGCTGATTTGCGAAGGTGTGGGTATCGAACAGGATTAGATACCCTGGTAGTCCAcacaGTAAACGATAAGCACTAGGTGTTGGAGATGTACAAAGTCATCAGTGCCGTAGCTAACGCGTTAAGTGCTTCGCCTGGGGAGTACGATCGCAAGGTTTAAACTTAAAGGAATTGACGG
>OTU416
TAATACGAGGggggCAAGTGTTGTTCGGAATCACTGGGCGTAAAGGGAGCGTAGGCGGATGCTTAAGTTGGATGTTTAAAACCGGGGCCTAACCCCGGGGCGGCATCCAAAACTGGGCGTCTTGAATGGAACAGAGGCTAGTGGAATTGGgggTGTAGCGGTGGAATGCGTAGAGATCCCCAAGAACACCAATTGCGAAGGCAGCTAGCTGGGTTCACATTGACGCTGAGGCTCGAAAGCATGGGGAGCAAACAGGATTAGATACCCTGGTAGTCCATGCCGTAAACGATGAACACTAGGTTTCGGACTCGTCAACGGTTCGGAGCCGCAGCTAACGCGTTAAGTGTTCCGCCTGGGGAATACGGTCGCAAGACTGAAACTTAAAGGAATTGACGG
>OTU417
TAATACGGAGGATCCGAGCGTTATCCGGATTTACTGGGTTTAAAGGGTGCGTAGGCGGACGCCTAAGTCAGCGGTGAAAGGCAGCGGCTCAACCGTTGGACTGCCGTTGAAACTGGGCGTCTTGGATTCGGTCGGGGCTGGCGGAATGCGTGGTGTAGCGGTGAAATGCTTAGATATCACGCGGAACGCCGATCGCGAAGGCAGCTGGCCAGGCCGAGATCGACGCTGAGGCACGAAAGCGTGGGGATCAAACAGGATTAGATACCCTGGTAGTCCACGCCGTAAACGATGATGGCTGGATGCCGGCGATACACCGTCGGTGTCTGAGCGAAAGCATTAAGCCATCCACCTGGGGAGTACGATCGCAAGGTTGAAACTCAAATGAATTGACGG
>OTU418
TAATACGTAGGgggCGAGCGTTGTCCGGATTTATTGGGCGTAAAGAGCTCGTAGGCGGTTTGGTAAGTCGGATGTGAAATCTCCAGGCTCAACCTGGAGGGGTCATTCGAGACTGCCATGACTAGAGTTCGGTAGAGGAGTGTGGAATTCCTGGTGGAGCGGTGAAATGCGCAGATATCAGGAGGAACACCCGTAGCGAAGGCGGCACTCTGGGCCGATACTGACGCTGAGGAGCGAAAGCGTGGGGAGCGAACAGGATTAGATACCCTGGTAGTCCACGCCGTAAACGTTGGGCACTAGGTGTGGGGTTCTATCGACGGATTCCGTGCCGTAGCTAACGCATTAAGTGCCCCGCCTGGGGAGTACGGCCGCAAGGCTAAAACTTAAAGGAATTGACGG
>OTU419
TAATACAGAGGGTGCAAGCGTTAATCGGAATTACTGGGCGTAAAGCGCACGCAGGCGGTTTGTTAAGTCAGATGTGAAATCCCCGGGCTCAACCTGGGAATTGCATTTGAAACTGGCAAGCTAGAGTACGAgagagGggggTAGAATTCCACGTGTAGCGGTGAAATGCGTAGAGATGTGGAGGAATACCGGTGGCGAAGGCGGCCcccTGGCTCGATACTGACGCTCAGGTGCGAAAGCGTGGGGAGCAAACAGGATTAGATACCCTGGTAGTCCACGCCGTAAACGATGTCTACTAGCTGTTCGAGGTCTTGTACTTTGGGTAGCGCAGCTAACGCATTAAGTAGACCGCCTGGGGAGTACGGTCGCAAGATTAAAACTCAAATGAATTGACGG
>OTU420
TAATACGTAGGgggCAAGCGTTGTCCGGAATCATTGGGCGTAAAGAGCGTGTAGGCGGCCAGGTAGGTCTGGTGTGAAAACTGGgggCTCAACCTCCAGCTGTCATCGGAAACCATCTGGCTAGAGTCCGGAAGAGGAGAGTGGAATTCCTGGTGTAGCGGTGAAATGCGCAGATATCAGGAAGAACACCTATGGCGAAGGCAGCTctctGGGACGGTACTGACGCTGAGACGCGAAAGCGTGGGGAGCGAACAGGATTAGATACCCTGGTAGTCCACGCCGTAAACGATGGGTGCTAGGTGTGGGCGGTGTCGACTCCGTCCGTGCCGAAGCTAACGCATTAAGCACCCCGCCTGGGGAGTACGGCCGCAAGGCTAAAACTCAAATGAATTGACGG
>OTU421
TAACACGTATGGGGCGAGCGTTGTTCGGAATTATTGGGCGTAAAGGGCGCGTAGGCGGTCCAGCAAGCTTGGTgtgtAATCCCACAGCTCAACTGTGGAGCCGCGCTGAGAACTGTTGGACTTGAGTCTTGGAGGGGAAGCTGGAATTCCTGGTGTAGGGGTGAAATCTGTAGATATCAGGAAGAACATCAGTGGCGAAGGCGAGCTTCTGGCCAAAGACTGACGCTGAGGCGCGAAAGCGTGGGGAGCGAACAGGATTAGATACCCTGGTAGTCCACGCCGTAAACGATGTGCACTAGGTGTTGGGCCATGGAGGTTCAGTGCCGTAGCTAACGCGATAAGTGCACCGCCTGGGGAGTATGCCGGCAACGGTGAAACTTAAAGGAATTGACGG
>OTU422
TAAGACGTAGGgggCGAGCGTTGTCCGGAATTACTGGGCGTAAAGGGCGTGTAGGCGGCCCAGCAAGTCGATGGTGAAATTCCCTGGCTCAACTGGgggCTTGCTGTTGAAACTGTTGGGCTTGAGTGCAGGAGAGGAAGGCGGAATTCCCGGTGTAGCGGTGAAATGCGTAGATATCGGGAGGAACACCAGTGGCGAAGGCGGCCTTCTGGACTGTTACTGACGCTGAGGCGCGAAAGCTAGGGTAGCAAACAGGATTAGATACCCTGGTAGTCCTAGCTGTAAACGCTGGGTACTAGGTGTAGGTGTCGTAGAGGCATCTGTGCCGCAGCAAACGCATTAAGTACCCCGCCTGGGGAGTACGATCGCAAGGTTGAAACTTAAAGGAATTGACGG
>OTU423
TAATACGTAGGgggCGAGCGTTGTCCGGATTTATTGGGCGTAAAGGGCGTGTAGGCGGCTTTGTAAGTCAGAGGTGAAAACCCAGGGCTCAACCCTGGGACTGCCTCTGAAACTGCGAAGCTTGAGTGCTCTAGAGGGCAGTGGAATTCCCGGTGTAGCAGTGAAATGCGTAGAGATCGGGAGGAACACCAGTGGCGAAGGCGACTGCCTGGGGAGTAACTGACGCTGAGGCGCGAAAGCTGGgggAGCAAACGGGATTAGATACCCCGGTAGTCCCAGCCGTAAACGATGAGTGCAAGGTGTAGCGGGTATCGACCCCTGCTGTGCCGGCGCAAACGCAATAAGCACTCCGCCTGGGGAGTACGGCCGCAAGGTTGAAACTCAAAGGAATTGACGG
>OTU424
TAATACGGAGGgggCAAGCGTTGTTCGGATTTATTGGGCGTAAAGCGCATGTAGGCGGCGCAGTCAGTCGGATGTTAAAGACCCACGGCTCACCCGGgggAATGCGTCCGATACTGCTGTGCTGGAGTGTGGAAGAGGAGAGTGGAATTCCAGGTGTAGCGGTGAAATGCGTAGATATCTGGAGGAACACCGGTGGCGAAGGCGGCTctctGGTCCATAACTGACGCTGAGATGCGAAAGCGTGGGTAGCGAACGGGATTAGATACCCCGGTAGTCCACGCTGTAAACGTTGGATACTAGGTGTGGGAGGTTTTCTACCCCTTCCGTGCCGCAGCTAACGCATTAAGTATCCCGCCTGGGGAGTACGGTCGCAAGACTGAAACTTAAATGAATTGACGG
>OTU425
TAATACGGAGGGTGCGAGCGTTATTCGGAATTACTGGGCGTAAAGGGCGTGCAGGCGGCCTGGAAAGTCTGATGTGAAAGCCCTGGGCTTAACCCGGGAAGTGCATTGGAAACTGTTGGGCTTGAGTTCTGGAGAGGAAGGgggAATTCCCGGTGTAGAGGTGAAATTCGTAGAGATCGGGAGGAATACCAGTGGCGAAGGCGCCCTTCTGGACGGATACTGACGCTGAGACGCGAAAGCGTGGGGAGCAAACAGGATTAGATACCCTGGTAGTCCACGCTGTAAACGATGAGCACTAGGTGTAGCGGGTAATCATTCCTGCTGTGCCGCAGCTAACGCGCTAAGTGCTCCGCCTGGGGACTACGGTCGCAAGACTAAAACTTAAAGGAATTGACGG
>OTU426
TAATACGGAGGgggCTAGCGTTGTTCGGAATCACTGGGCGTAAAGCgcgcgTAGGCGGCTTGAAAAGTTGGATGTGAAATCCCGGGGCTCAACCCCGGAACTGCATTCAAAACTTTCTGGCTAGAGACTTAGagagGTGGGCGGAATTCCGAGTGTAGAGGTGAAATTCGTAGATATTCGGAAGAACACCGGTTGCGAAGGCGGCTCACTGGCTAAGTTCTGACGCTGAGGTGCGAAAGCGTGGGGAGCAAACAGGATTAGATACCCTGGTAGTCCACTGCTGTAAACTATGAGTGCTAGACGTTGGggggCTTGCCCTTCAGTGTCGCAGCTAACGCATTAAGCACTCCGCCTGGGAAGTACGGCCGCAAGGTTAAAACTCAAAGGAATTGACGG
>OTU427
TAATACGGAGGGTGCAAGCGTTGTTCGGAATTACTGGGCGTAAAGCgcgcgTAGGCGGTTTGTTAAGTCAGATGTGAAAGCCCAGGGCTTAACCCTGGACGTGCATTTGAAACTGGCAGACTTGAGTATTGGAGGgggTGGTGGAATTCCCGGTGTAGAGGTGAAATTCGTAGATATCGGGAGGAATACCGGTGGCGAAGGCGACCACCTGGCCAAATACTGACGCTGAGGTGCGAAAGCGTGGGGAGCAAACAGGATTAGATACCCTGGTAGTCCACGCCGTAAACGATGAGAACTAGGTGTTGGGACGGTTGATCGTCTCATTGCCGCAGCTAACGCATTAAGTTCTCCGCCTGGGGAGTACGGTCGCAAGATTAAAACTCAAAGGAATTGACGG
>OTU428
TAATACGAAGGgggCTAGCGTTGCTCGGAATTACTGGGCGTAAAGCGCACGTAGGCGGATTGTTAAGTCGGAGGTGAAATCCTGGAGCTCAACTCCAGAACTGCCTTCGAAACTGGCGATCTTGAGTCCGGGAGAGGTGAGTGGAACTGCGAGTGTAGAGGTGAAATTCGTAGATATTCGCAAGAACACCAGTGGCGAAGGCGGCTCACTGGCCCGGTACTGACGCTGAGGTGCGAAAGCGTGGGGAGCAAACAGGATTAGATACCCTGGTAGTCCACGCCGTAAACGATGAATGCTAGCCGTTGGCGGGCTTGCCCGTCAGTGGCGCAGCTAACGCTTTAAGCATTCCGCCTGGGGAGTACGGTCGCAAGATTAAAACTCAAAGGAATTGACGG
>OTU429
TAATACGTAGGGTGCAAGCGTTATTCGGATTTACTGGGCGTAAAGAGTgtgtAGGCGGTTTTGTAAGTTAGATGTTAAATATACAGGCTCAACCTGTCTGCTGCATCTAAGACTGCAAGACTTGAGAGTGGAAGAGGCAAGTGGAATTTCTGGTGGAGCGGTTAAATGCGTAGATATCAGAAGGAACACCAATGGCGAAGGCAGCTTGCTGGGCCATTTCTGACGCTGAGACACGAAAGCGTGGGGAGCGATCGGGATTAGATACCCCGGTAGTCCACGCCGTAAACGATGGATACTAGCTTTATGGAGTATCGACCCTCTGTGAAGCGAAGCTAACGCGTTAAGTATCCCGCCTGGGGAGTACGGTCGCAAGACTAAAACTCAAAGGAATTGACGG
>OTU430
TCATACGTAGGGTGCAAGCATTATCCGGAGTGACTGGGCGTAAAGAGTTGCGTAGGTGGTTTGTTAAGTGAATAGTGAAATCTGGTGGCTCAACCAcacaGACTATTATTCAAACTGGCAAACTCGAGAGTAGCAGAGGTAACTGGAATTTCTAGTGTAGGAGTGAAATCCGTAGATATTAGAAGGAACACCAATGGCGTAGGCAGGTTACTAGGCTATTTCTGACACTGAGGCACGAAAGCGTGGGGAGCGAACCGGATTAGATACCCGGGTAGTCCACGCCGTAAACGATGGATACTAGCTGTTGGAGGTATCGACCCCTTCAGTAGCGAAGCTAACGCGTTAAGTATCCCGCCTGTGGAGTACGGTCGCAAGACTAAAACTCAAAGGAATTGACGG
>OTU431
TAATACGTAGGgggCGAGCGTTGTCCGGAATCATTGGGCGTAAAGAGCGTGTAGGCGGCCCAGTAAGTCGGATGTGAAAGCCCGAGGCTCAACTTCGGAAATGCATTCGGTACTGCTGGGCTTGAGGAAGGTAGAGGAGAGTGGAATTCCCGGTGTAGCGGTGGAATGCGCAGATATCGGGAGGAACACCAGCGGCGAAGGCGGCTctctGGGCCTCTCCTGACGCTGAGACGCGAAAGCGTGGGTAGCAAACAGGATTAGATACCCTGGTAGTCCACGCCGTAAACGATGGGTGCTAGGTGTGGgggTCAGTTCACGACTTCCGTGCCGAAGCTAACGCGTTAAGCACCCCGCCTGGGGACTACGGCCGCAAGGCTAAAACTCAAATGAATTGACGG
>OTU432
TAATACGGGAGTGGCAAGCGTTATCCGGAATTATTGGGCGTAAAGCGTCCGCAGGCGGCCTTGTAAGTCTGCTGTCAAAGAGTGGAGCTCAACTCCATAGAGGCAGTGGAAACTGTAAGGCTTGAGTGTGGTAGGGGCAGAGGGAATTCCCGGTGTAGCGGTGAAATGCGTAGATATCGGGAAGAACACCAGTGGCGAAGGCGCTCTGCTGGGCCATAACTGACGCTCATGGACGAAAGCCAGGGGAGCGAAAGGGATTAGATACCCCTGTAGTCCTGGCCGTAAACGATGAACACTAGGTGTCGGgggAATCGACCcccTCGGTGTCGTAGCCAACGCGTTAAGTGTTCCGCCTGGGGAGTACGCACGCAAGTGTGAAACTCAAATGAATTGACGG
>OTU433
TAATACCGGCAGCCCAAGTGATGGCCGATATTATTGGGCCTAAAGCGTCCGTAGCTCGCCGCGCACCTCCGTCGGAAAATCCACACGCCCAACGTGTGAACAACCGACCGAAACGACGCGGCTCGGGACCGGAAGGCGCGACGGGTACGTCCAGGGTAGGAGTGAAATCCCATAATCCCGGACGGACCACCGATGGCGAAAGCACGTCGCGAACACGGATCCGACAGTGAGGGACGAAAGCTGGGGTCTCCAACCGGATTAGATACCCGGGTAGTCCCAGCCGTAAACGATGCCTGTTAGGTGTGGCACCCGCTACGAGCGGATGCTGTGCCGTAGGGAAGCCGCTAAACAGGCCGCCTGGGAAGTACGTCCGCAAGGATGAAACTTAAAGGAATTGACGG
>OTU434
TAAGACGGAGGGTGCTAGCGTTGTTCGGAATCACTGGGCGTAAAGGGCGCGTAGGCGGCCCAAGAAGTCGGCTGTGAAAGCCCGGGGCTCAACCCCGGAGGTGCAGCCGAAACTGTTGGGCTGGAGGCCGGAAGAGGAGGGTGGAATACCCAGTGTAGAGGTGAAATTCGTAGATATTGGGTGGAACACCGGTGGCGAAAGCGGCTctctGGTCCGGACCTGACGCTGAGGCGCGAAAGCGTGGGGAGCAAACAGGATTAGATACCCTGGTAGTCCACGCCCTAAACGATGTGGGCTAGACGTCGGggggCTTGCCCTTCGGTGTCGCAGCTAACGCACTAAGCCCACCGCCTGGGGAGTACGGCCGCAAGGTTAAAACTTAAAGGAATTGACGG
>OTU435
TAATCCCGGCAGTCCAAGTTGCAGCCAGTATTATTGGGTCTAAAACATCCGTAGCTTGCTTATTAAGTTTCTTGTGAAATTTGATGTCTTAAGCATCAAGCTAGCAAGGAATACTAATAGGCTAGAGACCGGTAGATGTAAGGAGTACGCTCAAGGTAGTGGTTAAATACGTTAATCTTGGGTGGACTAACAATTGGCGAAGGCACCTTACAAGGACGGATCTGACAGTGAGGGATGAAGGCCAGGGGCGCAAAACGGATTAGATACCCGTGTAGTCCTGGCAGTAAACACTGCTCACTAAACATCGGGCCCTCTTCGGGAGGATTCGGTGCTGAAGCGAAGGCGAAGAGTGAGCTACCTGGGAAGTATAGTCGCAAGATCGAAACTCAAATGAATTGACGG
>OTU436
TAATACGGAGGGTGCGAGCGTTGTTCGGAATTATTGGGCGTAAAGCgcgcgTAGGTGGTGGCTTAAGTCTACCTGTGAAATGCCGGGGCTCAACCCCGTGCGTGCAGGAGATACTGGGTCGCTGGAGACAGGGAGAGGCAGGCGGAATTCCGGGTGTAGCGGTGGAATGCGTAGAGATCCGGAAGAACACCAGAGGCGAAGGCGGCCTGCTGGCCCTGTTCTGACACTGAGGTGCGAAAGCGTGGGGAGCAAACAGGATTAGATACCCTGGTAGTCCACGCCGTAAACGATGGGCACTAGATGCCGGGTGGATCGACCCATTCGGTGTCGTAGCTAACGCGTTAAGTGCCCCGCCTGGGGAGTACGGCCGCAAGGCTGAAACTTAAATGAATTGACGG
>OTU437
TAATACGGAGGgggAGAGCGTTGTTCGGAATTACTGGGTGTAAAGGGCATGTAGGCGTTCCGGCAAGTCTTCTGTGAAATCCCTCCGCTCAAGGGAGGAATTGCATTAGAAACTGTCGGAATTGAGTACGGAAGAGGGGAGCGGAACTCCAGGTGTAGCGGTGAAATGCGTAGATATCTGGAGGAACACCGGTAGCGAAGGCGGCTctctATTCCGATACTGACGCCGAGGTGCGAAAGCCAGGGGAGCGAACAGGATTAGATACCCTGGTAGTCCTGGCTGTAAACTTTGGGCACTAGGTGTGGGAAAGTTTATCTTTTCCGTGCCGTAGCTAACGCGTTAAGTGCCTCACCTGGGGAGTACGGTCGCAAGGCTGAAACTCAAAGGAATTGACGG
>OTU438
TAATACGGAGGGCGCAAGCGTTGTTCGGAATCACTGGGCGTAAAGCgcgcgcAGGCGGGCGAGCAAGTCGGAAGTGAAATCTCGGGGCTCAACTTCGAGACTGCTCCCGATACTGTTTGTCTAGAGACCAGTAGGGGTTGGTGGAATTCCCGGTGTAGCGGTGGAATGCGTAGATATCGGGAAGAACACCTGTGGCGAAGGCGGCCAACTGGGCTGGATCTGACGCTGAGGCGCGAAAGCGTGGGGAGCAAACAGGATTAGATACCCTGGTAGTCCACGCCGTAAACGATGGGCACTAGGTGCCGGggggAACGACCCCTTCGGTGCCGCAGCTAACGCGTTAAGTGCCCCGCCTGGGGAGTACGGCCGCAAGGCTGAAACTCAAATGAATTGACGG
>OTU439
TAAGACAGAGGGTGCAAACGTTGCTCGGAATTACTGGGCGTAAAGGGCGTGTAGGCGGGCAGGTAAGTCGGGCGTGAAATCCCTGGGCTCAACCCAGGAACTGCACTCGAAACTACTTGCCTTGAGTGCCGGAGAGGAAAGCGGAATTCCTGGTGTAGAGGTGAAATTCGTAGATATCAGGAGGAACACCAGTGGCGAAGGCGGCTTTCTGGACGGTAACTGACGCTGAGACGCGAAAGCGTGGGGAGCAAACAGGATTAGATACCCTGGTAGTCCACGCTGTAAACGATGAGTGCTAGGTGTCGTGGGTATTGACCcccGCGGTGCCGTAGCTAACGCATTAAGCACTCCGCCTGGGAAGTACGGTCGCAAGACTAAAACTCAAATGAATTGACGG
>OTU440
TAATACGTGGggggCGAGCGTTGTCCGGAATTATTGGGCGTAAAGGGCGTGTAGGCGGCTCTTTTAGTCAGCTGTGAAATCCCTCGGCTCAACCGGgggTCTGCAGTTGAAACTGGAGGGCTTGAGTGCAGAAGAGGAGGGTGGAATTCCTGGTGTAGCGGTGAAATGCGTAGATATCAGGAGGAACACCGGTGGCGAAGGCGACCTTCTGGTCTGTTACTGACGCTGAGGCGCGAAAGCCAGGGGAGCGAACAGGATTAGATACCCTGGTAGTCCTGGCTGTAAACGCTGGGTACTAGGTGTAGGgggTTTAGATACCCTCTGTGCCGTAGTTAACGCATTAAGTACCCCGCCTGGGGAGTACGATCGCAAGGTTGAAACTCAAATGAATTGACGG
>OTU441
TAATACAGAGGTGGCGAGCGTTGTTCGGATTTACTGGGCGTAAAGGGTGCGTAGGCGGTTGCGTgtgtCAGATGTGAAAGCCCGGGGCTCAACCCCGGGACTGCATTTGAAACTGCGTGACTTGAGTATCGGAGAGGTATGTGGAATTCTTAGTGTAGCGGTGAAATGCGTAGATATTAAGAAGAACACCAGCGGCGAAAGCGGCATACTGGACGAATACTGACGCTGAGGCACGAAAGCCAGGGGAGCAAAGAGGATTAGATACCCTCGTAGTCCTGGCCATAAACGGTGTACACTTGGTGTAGGCGGATTTAACCCCGTCTGTGCCGGAGCAAACGTGTTAAGTGTACCGCCTGGGGAGTACGGTCGCAAGACTAAAACTTAAAGGAATTGACGG
>OTU442
TAATACGAACTGTGCGAACGTTATTCGGAATCACTGGGCTTACAGGGTGCGTAGGTGGCGGAGAAAGTAGGGTGTGAAATGCCTTGGCTCAACCAAGGCACAGCGCTCTAAACTCCTTCGCTCGAGTGAGTCAGGGGTCTGCGGAACTTCCGGTGGAGCGGTGAAATGTGTTGATATCGGAAGGAACACCGGTGGCGAAAGCGGCAGACTGGGGCTCAACTGACACTGAGGCACGAAAGCCAGGGGAGCGAACGGGATTAGATACCCCGGTAGTCCTGGCCGTAAACGATGAGCACTAGACGGGAGGgggTTCGCCcccTCCGGTCGCAGGGAAACCGTTAAGTGCTCCGCCTGGGGAGTATGGTCGCAAGGCTGAAACTCAAAGGAATTGACGG
>OTU443
TAATACGTAGGGTGCAAGCGTTGTCCGGAATTATTGGGCGTAAAGAGCTCGTAGGCGGTTTGTCGCGTCTGCTGTGAAAACTCGGGGCTTAACCCCGGGCCTGCAGTGGGTACGGGCAGACTAGAGTGCGGTAGGGGAGACTGGAATTCCTGGTGTAGCGGTGAAATGCGCAGATATCAGGAGGAACACCGGTGGCGAAGGCGGGTCTCTGGGCCGTAACTGACGCTGAGGAGCGAAAGCGTGGGGAGCGAACAGGATTAGATACCCTGGTAGTCCACGCCGTAAACGTTGGGCGCTAGGTGTGGGGCTCTTTCCACGAGTTCCGTGCCGCAGCAAACGCATTAAGCGCCCCGCCTGGGGAGTACGGCCGCAAGGCTAAAACTCAAATGAATTGACGG
>OTU444
TAATACGAAGGTGGCAAGCGTTACTCGGAATTACTAGGCGTAAAGGGCAGGTAGGTGGTTTGGTAAGTCTGTTGTGTAAGCTCCTGGCTTAACCGGGAGAGGTCAACAGAAACTACCAGGCTTGAGTATAGGAGAGGGTACTGGAATTCCCGGTGTAGCGGTGAAATGCGCAGAGATCGGGAGGAACACCAATGGCGAAAGCAGGTACCTGGACTATTACTGACACTGAGCTGCGAAAGCTAGGGGAGCAAACAGGATTAGATACCCTGGTAGTCCTAGCCGTAAACGATGCACATTAGACGTGAGGGGTATCGACCcccTTCGTGTCGACGCAAACGCATTAAATGTGCCGCCTGGGGAGTACGGCCGCAAGGTTGAAACTCAAAGGAATTGACGG
>OTU445
TAATACGGAGGATCCGAGCGTTATCCGGATTTATTGGGTTTAAAGGGTGCGTAGGCGGACTGGTAAGTCAGTGGTGAAATACTGCAGCTCAACTGTAGCATTGCCATTGATACTGTTAGTCTTGAGTACAGTTGAGGTAGGCGGAATGTGGTgtgtAGCGGTGAAATGCTTAGATATACCACAGAACACCGATTGCGAAGGCAGCTTACTAAACTGTGACTGACGCTGAGGCACGAAAGCGTGGGTATCAAACAGGATTAGATACCCTGGTAGTCCACGCTGTAAACGATGATTACTGGTTGTTTGCGATACATTGCAAGTGACATAAGCGAAAGCATTAAGTAATCCACCTGGGGAGTACGTCGGCAACGATGAAACTTAAAGGAATTGACGG
>OTU446
TAAGACGTAGGgggCGAGCGTTGTCCGGAATTACTGGGCGTAAAGGGCGTGTAGGCGGTCTGGCAAGTCAGCTGTGCAAGCCCCGGGCTCAACCCGGGGATTGCAGTTGAAACTGCTGGACTTGAGTTCAGGAGAGGGAAGTGGAATTCCCGGTGTAGCGGTGAAATGCGTAGATATCGGggggAACACCAGTGGCGAAGGCGACTTCCTGGCCTGCAACTGACGCTGAGGCGCGAAAGCCAGGGGAGCAAACAGGATTAGATACCCTGGTAGTCCTGGCTGTAAACGTTGGGTACCAGGTGTAGGgggTTTAGATACCCTCTGTGCCGCAGTAAACGCACTAAGTACCCCGCCTGGGGAGTACGGCCGCAAGGTTGAAACTTAAAGGAATTGACGG
>OTU447
TAATACAGAGACTGCAAGCGTTATTCGGATTCACTGGGCGTAAAGGGTGCGCAGGCGGCCAAGTgtgtgGGGCGTGAAAGCCCGATGCTTAACATCGGAATTGCGCCTCAAACTACATGGCTAGAGCATTGGAGAGGGTAGCGGAATTCACGGTGTAGCAGTGAAATGCGTAGATATCGTGAGGAACACCAGAGGCGAAGGCGGCTACCTGGACAATTGCTGACGCTCAGGCACGAAAGCGTGGGGAGCAAAAGGGATTAGATACCCCTGTAGTCCACGCCCTAAACGGTGCACACTAGGTCTTGGCGGATTCGACCCCACCAGGGCCCAAGCTAACGCGTTAAGTGTGCCGCCTGAGGACTACGGTCGCAAGACTAAAACTCAAATGAATTGACGG
>OTU448
TAATACGGAGGATGCGAGCGTTATCCGGATTTATTGGGTTTAAAGGGTGCGTAGGCTGATATTTAAGTCAGTGGTGAAATATTCCGGCTCAACCGGGAGGCTGCCATTGATACTGGATATCTGGAGTGTAAGCGAAGTGGGCGGAATGTGGAGTGTAGCGGTGAAATGCATAGATATTCCACAGAACACCGATAGCGAAGGCAGCTCACTAGGATACAACTGACGCTGAGGCACGAAAGCGTGGGGAGCAAACAGGATTAGATACCCTGGTAGTCCACGCTGTAAACGATGATCACTAGCTGTAGGCGATACACTGTCTGTGGCTAAGCGAAAGCGATAAGTGATCCACCTGGGGAGTACGTCGGCAACGATGAAACTTAAAGGAATTGACGG
>OTU449
TAAAACGTAGGAGGCGAGCGTTATCCGGATTTACTGGGTGTAAAGCGCGTGCAGGCGGTTGGGAAAGTTGGATGTGAAAGCTCCCGGCTCAACTGGGAGAGGTCGTTCAAAACTGCTCGACTAGAGCGTGGTAGGGGAAGGTAGAATTCCGGGTGTAGTGGTGAAATGCGTAGATATCCGGAGGAATACCAGTGGCGAAGGCGGCCTTCTGGACCACGACTGACGCTCAGACGCGAAAGCTAGGGTAGCAAACGGGATTAGAGACCCCGGTAGTCCTAGCCGTAAACGATGTGAACTTGGCGTTGGGCGGGTAAAACCGTTCAGTGCCGTAGCAAACGCGATAAGTTCACCACCTGGGGACTACGGCCGCAAGGTTAAAACTCAAAGGAATTGACGG
>OTU450
TAATACGGAGGGTGCAAGCGTTGTTCGGAATTACTGGGCGTAAAGGGCGTGCAGGCGGGATAGTAAGTCGGATGTGAAAGCCCAGGGCTCAACCCTGGAAGTGCATTCGATACTGCTATCCTAGAGTATGGGAGAGGAGAGTGGAATTCCGAGTGTAGAGGTGAAATTCGTAGATATTCGGAGGAACACCCGTGGCGAAGGCGACTctctGGACCAATACTGACGCTGAGACGCGAAAGCGTGGGGAGCAAACAGGATTAGATACCCTGGTAGTCCACGCTGTAAACGATGAGAACTAGGTGTAGCGGGTATTGACCCCTGCTGTGCCGTAGCTAACGCATTAAGTTCTCCGCCTGGGGAGTACGGCCGCAAGGCTAAAACTTAAATGAATTGACGG
>OTU451
TAAGACGGAGGgggCAAGCGTTGTCCGGAATTACTGGGCGTAAAGCGCTCGTAGGCGGTCGCATACGGCGGTGGTGAAAGCTCCCGGCTCAACTGGGAGAGGCCCGCCGCAACGGTGCGACTCGAGGATGGTAGAGGCAGATGGAATTCCTGGTGTAGCGGTGAAATGCGTAGAGATCAGGAGGAACACCCATGGCGAAGGCAGTCTGCTGGGCCACACCTGACGCTGAGGAGCGAAAGCTAGGGGAGCGAACGGGATTAGATACCCCGGTAGTCCTAGCCGTAAACGATGGATACTAGGTGTCAGCGGTATCGACCCCGCTGGTGCCGGAGCTAACGCGTGAAGTATCCCGCCTGGGGAGTACGGCCGCAAGGTTGAAACTTAAAGGAATTGACGG
>OTU452
TAATACAGAGGGTGCGAGCGTTGTTCGGAATTACTGGGCGTAAAGGGCgcgcAGGTGGTTTGTTAAGTCTACTCGTGAAATGCCGGGGCTCAACCCCGAGCGCTGCGGgggATACTGGCAGACTGGAGACACGTAGAGGCAAGCGGAATTCCGGGTGTAGCGGTGGAATGCGTAGAGATCCGGAAGAACACCGGAGGCGAAGGCGGCTTGCTGGGCGTGATCTGACACTGAGGCGCGAAAGCGTGGGGAGCAAACAGGATTAGATACCCTGGTAGTCCACGCCGTAAACGATGGGCACTAGACGCGGGTGGGATCGACCCTGTCCGTGTCGCAGCTAACGCGATAAGTGCCCCGCCTGGGGAGTACGGCCGCAAGGCTGAAACTCAAAGGAATTGACGG
>OTU453
TAATACCCGCAGCCCAAGTGGTGATCATTATTATTGAGCCTAAAGCGTTCGTAGCCTGTCTGTTAAATCCCTGGGTAAATCGGCCAGCTTAACTGTCCGAATTCCGGGGAGACTGGCAGACTTGGGACCGGGAGAGGTCAGAGGTACTCTTGGGGTAGGGGTGAAATCCTGTAATCCTGAGAGGACCACCAGTGGCGAAGGCGTCTGACTAGAACGGATCCGACGGTGAGGGACGAAGCCCTGGGGCGCAAACCGGATTAGATACCCGGGTAGTCCAGGGTGTAAACGCTGCAGACTTGGTGTCGGGAATCCTACGTGGATGCCCGGTGCCGGAgagaAGTTGTTAAGTCTGCCGCTTGGGGAGTACGGTCGCAAGACTGAAACTCAAATGAATTGACGG
>OTU454
TAATACGTAGGgggCAAGCGTTGTCCGGATTTACTGGGTGTAAAGGGCGCGTAGGCGGAACTATAAGTCAGAGGTGAAATCCTGCAGCTTAACTGCAGAACTGCCTTTGATACTGTAGTTCTTGAGTGCGGAAGagagagaCGGAATTCCAGGTGTAGTGGTGAAATACGTAGATATCTGGAAGAACACCAGTTGCGAAGGCGGTCTCTTGGTCCGTAACTGACGCTCAGGCGCGAAAGCGTGGGTAGCAAACAGGATTAGATACCCTGGTAGTCCACGCTGTAAACGATGAATACTAGGTGTTGGGTCGCAAGACTCAGTGCCGCAGCAAACGCATTAAGTATTCCACCTGGGGAGTACGATCGCAAGGTTGAAACTCAAATGAATTGACGG
>OTU455
TAATACAGAGGgggCAAGCGTTGTTCGGAATTACTGGGCGTAAAGGGCGCGTAGGCGGCCTGCTAAGTCGAACGTGAAATCCCTGGGCTCAACCCAGGAACTGCGTCCGATACTGGTTGGCTTGAATCCGGGAGAGGGATGCGGAATTCCAGGTGTAGCGGTGAAATGCGTAGATATCTGGAGGAACACCGGTGGCGAAGGCGGCATCCTGGACCGGCATTGACGCTGAGGCGCGAAAGCCAGGGGAGCAAACGGGATTAGATACCCCGGTAGTCCTGGCCCTAAACGATGAATGCTTGGTGTGGCGGGTATCGATCCCTGCCGTGCCGAAGCTAACGCATTAAGCATTCCGCCTGGGGAGTACGGTCGCAAGGCTGAAACTTAAATGAATTGACGG
>OTU456
TAAGACGAAGGATGCAAGCGTTATCCGGATTCATTGGGTTTAAAGGGAGCGTAGGTGGCCTTATAAGTCAGTGGTGAAATCCTGCAGCTTAACTGTAGAATTGCCATTGATACTGTAGGGCTTGAGTACAGATGCCGTTGGCGGAATATGACATGTAGTGGTGAAATACTTAGATATGTCATAGAACACCGATTGCGAAGGCAGCTGACGAAACTGTAACTGACACTGAGGCTCGAAAGTGTGGGGATCAAACAGGATTAGATACCCTGGTAGTCCACACTGTAAACGATGATTACTCGCTGCTGGGAGGCAACTCTCAGTGGCTAAGCAAAAGCGATAAGTAATCCACCTGGGGAGTACGCCGGCAACGGTGAAACTCAAATGAATTGACGG
>OTU457
TAATACGTAGGTGGCAAGCGTTATCCGGAATCACTGGGCGTAAAGAGTgtgtAGGCGGTGCTTTAAGTCAGATGTTAAATATACAGGCTCAACCTGTATCCTGCGTTTGATACTGAAGTACTTGAGGTCGGAAGAGGCAAGCGGAATTCATGGTGTAGCAGTGAAATGCGTAGATATCATGAGGAACACCAATGGCGAAGGCAGCTTGCTGGGCCGATTCTGACGCTGAGACACGAAAGCGTGGGGAGCGAACGGGATTAGATACCCCGGTAGTCCACGCCGTAAACGATGCCTACTAGCTGTCCCGGGCTCGACCCTTGGGGTAGCGAAGCTAACGCGTTAAGTAGGCCGCCTGGGGAGTACGATCGCAAGATTAAAACTTAAAGGAATTGACGG
>OTU458
TAATACGTAGGTGGCGAGCGTTGTCCGGATTTACTGGGCGTAAAGGGCTTGTAGGCGGTCTGTTAAGTCTGGTGTGAAATCTCCCGGCCCAACTGGGAGGGGTCATCGGATACTGGCAGACTGGAGGTGGGCAGAGGAAAGCGGAATTCCCGGTGTAGCGGTGAAATGCGTAGATATCGGGAGGAACACCAGTGGCGAAGGCGGCTTTCTGGGCCTATCCTGACGCTGAGGAGCGAAAGCGTGGGGAGCGAACCGGATTAGATACCCGGGTAGTCCACGCCCTAAACGGTGGATGCTAGGTGTGGggggTGTCGACCcccTCCGTGCCGCAGCTAACGCTTTAAGCATCCCGCCTGGGGAGTACAACCGCAAGGTTAAAACTCAAAGGAATTGACGG
>OTU459
TAATACGTAGGTGGCGAGCGTTGTCCGGATTTACTGGGCGTAAAGCgcgcgcAGGCGGACTGGTTAGTCCGGGGTGAAATCTCACGGCTCAACCGTGAGCGGTCCCCGGATACTGCCGGTCTTGAGGTGTCTAGAGGAGAGCGGAATTCCCGGTGTAGTGGTGGAATGCGTAGATATCGGGAAGAACACCAGTGGCGAAAGCGGCTctctGGGGACCACCTGACGCTGAGGCGCGAAAGCGTGGGGAGCGAACCGGATTAGATACCCGGGTAGTCCACGCCGTAAACGATGAGTACTAGCTGTCGGgggTATCGACCcccTCGGTAGCGCAGCTAACGCGTTAAGTACTCCGCCTGGGGACTACGGCCGCAAGGCTAAAACTCAAAGGAATTGACGG
>OTU460
TAATACCGGCAGCGCAAGTGATGGCCGATTTTATTGGGCCTAAAGCGTCCGTAGCTGGCCGCGCAAGTCCATCGGGAAATCCACCCGCTCAACGGGTGGACGGCCGGTGGAAACTGCACGGCTTGGGACCGGAAGACCCAACGGGTACGTCCGGGGTAGGAGTGAAATCCCGTAATCCTGGACGGACCGCCGATGGCGAAAGCACGTTGGGAAGACGGATCCGACAGTGAGGGACGAAAGCTAGGGTCTCGAACCGGATTAGATACCCGGGTAGTCCTAGCCGTAAACGATGCCCGCTAGGTGTGCCACAGGCTACGCGCCTGTGCTGCGCCGCAGGGAAGCCGCTAAGCGGGCCGCCTGGGAAGTACGTCTGCAAGGATGAAACTCAAATGAATTGACGG
>OTU461
TAAGACGAACCGTGCGAACGTTATTCGGAATCACTGGGCTTAAAGAGCGCGTAGGCGGCATCGTAAGTTGGAGGTGAAATCCTGACGGCTCAACCGCAGAATTGCCcccAATACTGCGATGCTTGAGTGAGATAGGGGCATGTGGAACTTCCAGTGGAGCGGTGAAATGTGTTGAGATTGGAAGGAACGCCGGTGGCGAAAGCGACATGCTGGATCTTTTCTGACGCTGAGGCGCGAAAGCTAGGGGAGCGAACGGGATTAGATACCCCGGTAGTCCTAGCCGTAAACGATGGGTACTGGGTAGAAAGCGTGCCGATGCGCCTTCTGCCGAAGCGAAAGTGTTAAGTACCCCGCCTGGGGAGTATGGTCGCAAGGCTGAAACTCAAAGGAATTGACGG
>OTU462
TAATACGAACTGTGCGAACGTTATTCGGAATCACTGGGCTTAAAGGGTGCGTAGGCGGTTATCTAAGTCAGGTGTGAAATCTTCCGGCTCAACCGGAAAACTGCGCCTGATACTGGATGACTGGAGTGATGCAGGGGTgtgtgGAACTTCCGGTGGAGCGGTGAAATGTGTAGATATCGGAAGGAACGCCAGCAGCGAAAGCGGCACACTGGGCATTTTCTGACGCTGAGGCACGAAAGCCAGGGGAGCGAACGGGATTAGATACCCCGGTAGTCCTGGCCGTAAACACTGAGCACTAGAGGAGGggggTTTCGGCCTTCTTTCTCGTAGCGAAAGCGTTAAGTGCTCCGCCTGGGGAGTATGGTCGCAAGGCTGAAACTCAAATGAATTGACGG
>OTU463
TAATACGTAGGGAGCAAGCGTTGTCCGGAATTACTGGGCGTAAAGGGCGAGCAGGCGGGCGCTTAAGTTAGATGTGAAaaaCCGGGGCTTAACCCCGGTATTGCATTTAAAACTGGGCGACTTGAGGATGAgagagGAAAGTGGAATTCCTAGTGTAGCGGTGAAATGCGTAGATATTAGGAGGAACACCAGTGGCGAAGGCGACTTTCTGGCTCATACCTGACGCTGAGGCGCGAAAGCGTGGGTAGCAAACAGGATTAGATACCCTGGTAGTCCACGCCGTAAACGATGAGTACTAGGTGTAGGAGGTATCGACCCCTTCTGTGCCGCAGCAAACGCATTAAGTACTCCGCCTGGGGACTACGGTCGCAAGACTGAAACTCAAATGAATTGACGG
>OTU464
TAAGACGAAGGTGGCTAGCGTTGTTCGGTGTCACTGGGCTTAAAGCGTATGTAGGCGGAAAAGTAAGCGTTTTGTGAAATCCCTCGGCTCAACCGAGGAATTGCTTGACGAACTGCTTTTCTTGAGGCAAGTAGGGGTGCATGGAACTCTTGGTGGAGCGGTGGAATGCGTAGATATCAAGAGGAACGCCAATGGAGAAATCAGTGCACTGGGCTTGTCCTGACGCTGAGATACGAAAGCGTGGGGAGCGAACGGGATTAGATACCCCGGTAGTCCACGCTGTAAACGATGTCTACTAGGTTGTGGGAGTTCTGACACTCTCGCGACCGAAGCAAAAGTGTTAAGTAGACCGCCTGGGGAGTACGGTCGCAAGGCTAAAACTCAAAGGAATTGACGG
>OTU465
TAATACGGAGGGTGCGAGCGTTATCCGGAATCACTGGGCGTAAAGGGCGCGTAGGCGGTCTTTCGAGTCCGATGTTAAAGAGCGGGGCTCAACCCCGTCGTGGCGTTGGATACTGGGAGGCTTGACGGCTGGAGAGGCAAGTGGAATTGCCAGTGTAGCGGTGGAATGCGTAGATACTGGTAGGAACGTCGATTGCGAAGGCAGCTTGCTGGACAGTTTGTGACGCTGAGGCGCGAAAGTGTGGGGAGCGAACCGGATTAGATACCCGGGTAGTCCACACCCTAAACGATGCATACTTGGTGTCGGCCTGTTGGGGTCGGTGCCGGAGCTAACGTGTTAAGTATGCCGCCTGGGAAGTACGGCCGCAAGGTTGAAACTTAAATGAATTGACGG
>OTU466
TAATACGTAGGGTGCAAGCGTTAATCGGAATTACTGGGCGTAAAGCGTGCGCAGGCGGTTTCGTAAGACAGGTGTGAAATCCCCGGGCTTAACCTGGGAATTGCATTTGTGACTGCGAGGCTAGAGTgtgtCAGAGGGAGGTGGAATTCCGCGTGTAGCAGTGAAATGCGTAGAGATGCGGAGGAACACCGATGGCGAAGGCAGCCTCCTGGGATAACACTGACGCTCATGCACGAAAGCGTGGGGAGCAAACAGGATTAGATACCCTGGTAGTCCACGCCCTAAACGATGTCTACTAGTTGTCGGTCCTTAATTGGATTGGTAACGCAGCTAACGCGTGAAGTAGACCGCCTGGGGAGTACGGTCGCAAGATTAAAACTCAAAGGAATTGACGG
>OTU467
TAATACAGAGGTCCCAAGCGTTGTTCGGATTCACTGGGCGTAAAGGGTGCGTAGGTGGTCGGGTAAGTCTGATGTGAAATCTCCGAGCTTAACTCGGAAATGGCATTGGAAACTATTCGACTAGagagTTGGAGGggggACTGGAATACTTGGTGTAGCAGTGAAATGCGTAGATATCAAGTGGAACACCAGTGGCGAAGGCGAGTCCCTGGACAACTTCTGACACTGAGGCACGAAAGCTAGGGGAGCAAACAGGATTAGATACCCTGGTAGTCCTAGCTGTAAACGGTGCATATTTGCTGTAAAAGGAATCGACCCCTTTTGTGGCGTAGCAAACGCGTTAAATATGCCGCCTGGGAAGTACGGTCGCAAGATTAAAACTCAAATGAATTGACGG
>OTU468
TAATACGGggggTGCAAGCGTTATTCGGAATTATTGGGCGTAAAGGGCGCGTAGGCGGTTGTGCAAGTCAGTTGTGAAAGTCCAGGGCTCAACCCTGGAAGTGCGATTGATACTGCATAACTTGAGTATGGGAGAGGGAAGTGGAATTCCTGGTGTAGAGGTGAAATTCGTAGATATCAGGAGGAACACCGGTGGCGAAGGCGACTTCCTGGACCAATACTGACGCTGAGGCGCGAAGGCGTGGGGAGCAAACAGGATTAGATACCCTGGTAGTCCACGCAGTAAACGGTGATCACTAGGTGTAGCGGGTATTTGACCCCTGCTGTGCCGGAGTTAACGCATTAAGTGATCCGCCTGGGGAGTACGATCGCAAGGTTAAAACTCAAAGGAATTGACGG
>OTU469
TAATACGGAGGGAGCAAGCGTTACTCGGAATTACTGGGCGTAAAGGGCGCGTAGGCGTTCTATCAAGTCTTGtgtgAAAGCCCCAAGCCTAACTTGGGAAGTGCACAAGATACTGGAAGAATAGAGTTCCGGAGAGGAAGATGGAATTCCCGGTGTAGCGGTGAAATGCGTAGATATCGGGAGGAACACCAGTGGCGAAGGCGATCTTCTGGACGGATACTGACGCTGAGGCGCGAAAGCTAGGGGAGCAAACAGGATTAGATACCCTGGTAGTCCTAGCCGTAAACAATGTGCACTTGGTGTAAGCCGGTTTTCGGTTTGTGCCGAAGTTAACGCGATAAGTGCACCGCCTGGGGAGTACGGTCGCAAGTCTGAAACTCAAAGGAATTGACGG
>OTU470
TAATACGGAGGGTGCAAGCGTTGTCCGGATTTATTGGGTTTAAAGGGTGCGTAGGCGGCCCGTTAAGTCAGCGGTGAAAGTCCCGGGCTCAACCCGGGAACTGCCGTTGATACTGTCGGGCTTGAGTGCCGGTGGGGTACATGGAATTTATGGTGTAGCGGTGAAATGCATAGATACCATAAGGAACACCGATAGCGAAGGCATTGTACTGACCGGCAACTGACGCTGAGGCACGAAAGCGTGGGTAGCGAACAGGATTAGATACCCTGGTAGTCCACGCCGTAAACGATGATCACTCGCTGTTATTCCAATAAAGGTGTAGCGGCCAAGCGAAAGCGTTAAGTGATCCACCTGGGGAGTACGCCCGCAAGGGTGAAACTCAAAGGAATTGACGG
>OTU471
TAATACGAACCGTACAAACGTTATTCGGAATCACTGGGCTTAAAGGGTGCGTAGGCGGCCATGTAAGTGAGATGTGAAATCCCTCGGCTCAACCGAGGAAGTGCATTTCATACTGCATGGCTTGAGGGAGACAGGGGTAAGCGGAACTGATGGTGGAGCGGTGAAATGCGTTGATATCATCAGGAACACCGGTGGCGAAAGCGGCTTACTGGGTCTCTTCTGACGCTGAGGTACGAAAGCTAGGGGAGCGAACGGGATTAGATACCCCGGTAGTCCTAGCTGTAAACGATGAGCACTTATCTGGGGATCCTCCCATAGGTTCCCGGATGTAGCGAAAGTGTTAAGTGCTCCGCCTGGGGAGTATGGTCGCAAGGCTGAAACTCAAAGGAATTGACGG
>OTU472
TAATACGTAGGGGTCGAGCGTTGTCCGGACTTACTGGGCGTAAAGCGTGGGTAGGTGGGTCGTGATGTGCCGTGTGAAAGCGCCGCGCTTCTCGCGGCGAGGTCGCGGTAGACacacGATCTAGAGGCACGGAGAGGGGCGTAGAATTCCCGGTGTAGTGGTGAAATGCGTAGATATCGGGAGGAATACCAGTGGCGCAAGCGGCGCCCTGGCCGTGACCTGACACTGAGCCACGACGGCGTGGGGAGCAAACGGGATTAGATACCCCGGTAGTCCACGCAGTAAACGATGCATACCCGGTGTTGGATTGGCGTCAAGCCCGTTCAGTGCCTGAGCTTACGCGATGAGTATGCCGCCTGGGGACTACGAGCGCAAGCTTAAAACTCAAAGGAATTGACGG
>OTU473
TAATACGTAGGgggCGAGCGTTGTCCGGAATTATTGGGCGTAAAGAGCACGTAGGCGGTCCGTCAAGTCGGGAGTGAAACCTCAAGGCTTAACCTTGAGCTTGCTTTCGATACTGGCGGACTTGAGGCAGGTAGGggggAGTGGAATTCCCGGTGTAGCGGTGAAATGCGCAGATATCGGGAGGAACACCAGTGGCGAAGGCGGCTCCCTGGACCTGTCCTGACGCTGAGGTGCGAAAGCGTGGGGAGCAAACAGGATTAGATACCCTGGTAGTCCACGCCGTAAACGATGGGTGCTAGGTGTGGGGTCCTATCCACGGACTCTGTGCCGAAGCTAACGCATTAAGCACCCCGCCTGGGGACTACGGCCGCAAGGCTAAAACTTAAAGGAATTGACGG
>OTU474
TAATACGTAGGGTGCGAGCGTTGTCCGGAATTATTGGGCGTAAAGAGCTCGTAGGCGGCCTGTCGCGTCTGCTGTGAAATCCCGGGGCTCAACTCCGGGACTGCAGTGGATACGGGCAGGCTAGAGTCCGGCAGGGGAGACTGGAATTCCTGGTGTAGCGGTGAAATGCGCAGATATCAGGAGGAACACCGGTGGCGAAGGCGGGTCTCTGGGCCGGTACTGACGCTGAGGAGCGAAAGCGTGGGGAGCGAACAGGATTAGATACCCTGGTAGTCCACGCCGTAAACGTTGGGCGCTAGGTGTGGGATTCCTTCCACGGGTTCCGTGCCGTAGCTAACGCATTAAGCGCCCCGCCTGGGGAGTACGGCCGCAAGGCTAAAACTTAAAGGAATTGACGG
>OTU475
TAATACGTAGGgggCGAGCGTTGTCCGGAATTACTGGGCGTAAAGCgcgcgTAGGCGGCCTGAGAAGTCATAGGTGAAAGCCCACGGCTCAACCGTGGAATGGCCTGTGAAACCATTAGGCTTGAGGACAGGAGAGGGAAGTGGAATTCCTGGTGTAGCGGTGAAATGCGTAGATATCAGGAGGAACACCAGTGGCGAAGGCGGCTTCCTGGCCTGGTTCTGACGCTGAGGTGCGAAAGCTAGGGGAGCGAACAGGATTAGATACCCTGGTAGTCCTAGCTGTAAACGATGGGCACTAGGTGTTGGggggTTCATACCCTTCAGTGCCGCAGGTAACCCAATAAGTGCCCCGCCTGGGGAGTACGGTCGCAAGACTGAAACTTAAAGGAATTGACGG
>OTU476
TAATACGGAGGgggCTAGCGTTGTTCGGAATTACTGGGCGTAAAGCGCACGTAGGCGGCCGGTCCAGTCAGGCGTGAAAGCCCCGGGCTCAACCTGGGAACTGCGCTTGATACTGATCGGCTAGAGTTCGGGAGAGGGTAGTGGAATTCCCAGTGTAGAGGTGAAATTCGTAGATATTGGGAAGAACACCAGTGGCGAAGGCGGCTACCTGGACCGACACTGACGCTGAGGTGCGAAAGCGTGGGGAGCAAACAGGATTAGATACCCTGGTAGTCCACGCCGTAAACGATGAGTGCTAGATGTTGGGGAGCCTAGCTCTTCAGTGTCGCAGCTAACGCGTTAAGCACTCCGCCTGGGGAGTACGGCCGCAAGGTTAAAACTCAAAGGAATTGACGG
>OTU477
TAATACGGAGGGTCCAAGCGTTGTCCGGAATCACTGGGTGTAAAGGGTgtgtAGGCGGACTCGTAAGTCAGCGGTGAAAGCCcccGGCTCAACCGGGGAACTGCCGTTGATACTGCGGGTCTTGAGTCCTGGAGAGGTTGCTGGAATTCGTGGTGTAGCGGTGAAATGCGTAGATATCACGAGGAACACCAGAGAAGAAGTTGAGCAACTGGACAGGTACTGACGCTGAGGCACGAAAGCGTGGGGAGCAAACAGGATTAGATACCCTGGTAGTCCACGCTGTAAACGATGGATGCTCGATGCTGCGGCCTTCCGGCTGCAGTGTCCAAGCTAACGCGTTAAGCATCCCACCTGGGGAGTACGATCGCAAGGTTGAAACTTAAAGGAATTGACGG
>OTU478
TAATACGTAGGTGTCAAGCGTTGTCCGGATTTATTGGGCGTAAAGCGCCCGCAGGCGGCTCGGCAAGTTTCGGGTGAAATCTCCTGGCTCAACTGGGAGGGGTCTCGAAaaaCTATCGGGCTTGAGGCAGGGAGAGGGAAGCAGAATTCCAGGTGTAGCGGTGAAATGCGTAGATATCTGGAGGAATACCAGTGGCGAAGGCGGCTTCCTGGCCCTGTCCTGACGCTCAGGGGCGAAAGCGTGGGTAGCAAACCGGATTAGATACCCGGGTAGTCCACGCCGTAAACGATGAGTACTAGGGGTAGGgggTATCGACCcccTCTGTCCCGAAGCTAACGCGATAAGTACTCCGCCTGGGGACTACGGCCGCAAGGCTAAAACTCAAAGGAATTGACGG
>OTU479
TAATACGTAGGgggCAAGCGTTGTCCGGATTTACTGGGCGTAAAGCgcgcgTAGGCGGAGGCGTAAGTGTGGCCTGAAAGCCcccGGCTCAACCGGGGAGGGCGGCTGCAAACTGGGCCTCTTGAGGGCGAgagagGAGCGTGGAATTCCGGGTGTAGCGGTGAAATGCGTAGAGATCCGGAGGAACACCAGTGGCGAAGGCGGCGCTCTGGCTCGACCCTGACGCTGAGGCGCGAAAGCGTGGGGAGCGAACGGGATTAGATACCCCGGTAGTCCACGCCGTAAACGATGGTCACCAGGTgtgtgCGGTATCGACCCCGCACGTGCCGTCGCTAACGCATTAAGTGACCCGCCTGGGGAGTACGGCCGCAAGGTTGAAACTCAAAGGAATTGACGG
>OTU480
TAATACGTAGGGCGCAAGCGTTGTCCGGAATTATTGGGCGTAAAGAGCTCGTAGGTGGTTTGTCGCGTCCGCTGTGAAAACCCGAGGCTCAACCTCGGGCCTGCAGTGGGTACGGGCAGACTAGAGTGCGGTAGGGGAGACTGGAATTCCTGGTGTAGCGGTGGAATGCGCAGATATCAGGAGGAACACCGATGGCGAAGGCAGGTCTCTGGGCCGCAACTGACACTGAGGAGCGAAAGCATGGGGAGCGAACAGGATTAGATACCCTGGTAGTCCATGCCGTAAACGTTGGGCACTAGGTGTGGGGCTCATTCCACGAGTTCCGTGCCGCAGCTAACGCATTAAGTGCCCCGCCTGGGGAGTACGGCCGCAAGGCTAAAACTCAAAGGAATTGACGG
>OTU481
TAACACGTAGGgggCAAGCGTTGTCCGGAATTACTGGGCGTAAAGGGCGCGTAGGCGGACTATCAAGTCAGGTGTGAAATTCCTCGGCTTAACCGGgggACTGCATTTGAAACTGTTAGTCTTGAGGTCAGAAGAGGAGAGTGGAATTCCCGGTGGAGCGGTGAAATGCGTAGAGATCGGGAGGAACACCAGTGGCGAAGGCGACTctctGGTCTGTCACTGACGCTGAGGCGCGAAAGCTAGGGGAGCAAACAGGATTAGATACCCTGGTAGTCCTAGCTGTAAACGATGGGCACTAGGTGTGGGAGGTATCGACCCCTTCCGTGCCGGAGTTAACGCATTAAGTGCCCCGCCTGGGGAGTACGACCGCAAGGTTGAAACTTAAAGGAATTGACGG
>OTU482
TAAGACGAACTGTGCAAACGTTATTCGGAATCACTGGGCTTGAAGAGTGCGTAGGCGGTTTCGTAAGTAGGGTGTGAAAGCCCTCGGCTCAACCGGGGAATTGCGTCCTAAACTGCGAGGCTAGAGTGAGGTAGGGGTGTGCGGAACTTCCAGTGGAGCGGTGAAATGTGTTGATATTGGAAGGAACGCCGGTGGCGAAAGCGGCACACTGGACCTTGTCTGACGCTGAGGCACGAAAGCCAGGGGAGCAAACGGGATTAGATACCCCGGTAGTCCTGGCCGTAAACGATGAGTACTAGTGGGGAGGATCGCAAGGTCTTCCTCACGGAGCGAAAGTTTTAAGTACTCCGCCTGGGGAGTATGGTCGCAAGGCTGAAACTCAAAGGAATTGACGG
>OTU483
TAATACGTAGGTGGCAAGCGTTGTCCGGAATTATTGGGCGTAAAGCgcgcgcAGGTGGGATATTAAGTCTGGTGTTAAAGTTCGGGGCTCAACCCCGTGAAGCATTTGGAAACTGATATTCTTGAGTGCAGGAGAGGAAAGTGGAATTCCTAGTGTAGCGGTGAAATGCGTAGATATTAGGAGGAACACCAGTGGCGAAGGCGACTTTCTGGACTGTGTCTGACACTGAGGCGCGAAAGCCAGGGTAGTGAACGGGATTAGATACCCCGGTAATCCTGGCCGTAAACGATGGGTACTAGGTGTTGGgggTATCGACCCCTCCAGTGCCGGAGTTAACGCAATAAGTACCCCGCCTGGGGAGTACGGCCGCAAGGTTGAAACTTAAATGAATTGACGG
>OTU484
TAATACAGAGGGTGCGAGCGTTGTTCGGAATTACTGGGCGTAAAGCGCGTGTAGGCGGCGGGATAAGTCGAATGTGAAAGCCCTCAGCTCAACTGAGGAAGTGCATTCGATACTGTTTCGCTTGAATGCCGGAGGGGATGGCGGAATTCCTGGTGTAGAGGTGAAATTCGTAGATATCAGGAGGAACACCTGTGGCGAAGGCGGCCATCTGGACGGCAATTGACGCTGAGACGCGAAAGCGTGGGTAGCAAACAGGATTAGATACCCTGGTAGTCCACGCTGTAAACGATGAGTGCTAGACGTCGCGGGTATTGACCCCTGCGGTGTCGAAGGTAACCCGTTAAGCACTCCGCCTGGGGAGTACGGTCGCAAGATTAAAACTCAAATGAATTGACGG
>OTU485
TAATACGTAGGgggCGAGCGTTGTCCGGAGTTACTGGGCGTAAAGAGCGTGTAGGCGGTTAGAAAAGTCAGGTGTGAAATTTCTCGGCTCAACCGGgggACTGCATCTGAAACTTTCTGACTGGAGTTCGGGAGGGGTTACCGGAATTCCTGGTGTAACGGTGAAATGTGTAGATATCAGGAGGAACACCCGTGGCGAAGGCGGGTAACTGGACCGAAACTGACGCTGAGACGCGAAAGCGTGGGGAGCAAACAGGATTAGATACCCTGGTAGTCCACGCCGTAAACGATGAGTGCTAGGTGTAGGAGGTATCGACTCCTTCTGTGCCGCAGTTAACGCATTAAGCACTCCGCCTGGGGATTACGGCCGCAAGGTTAAAACTCAAAGGAATTGACGG
>OTU486
TAATACGTAGGATCCGAGCGTTGTCCGGATTTACTGGGTGTAAAGGGCGTGTAGGTGGGTCTCTAAGTCGGTGGTGAAATCTTGCAGCTCAACTGTAAAATTGCCATTGATACTGGAGGTCTTGAGTACGGCAGAGGGAAATAGAATTCATGGTGTAGCGGTGAAATGTGTAGATATCATGAAGAATACCGGTAGCGAAGGCGGTTTCCTGGTCCGTAACTGACACTGAGGCGCGAAAGCGTGGGGAGCAAACAGGATTAGATACCCTGGTAGTCCACGCCTTAAACGATGAATACTAGGTGCTGGGCCGTAAGGTTCAGTGCCAAAGCTAACGCATTAAGTATTCCACCTGGGGAGTACGATCGCAAGGTTGAAACTTAAAGGAATTGACGG
>OTU487
TAATACGGAGGGTGCAAGCGTTAATCGGAATTACTGGGCGTAAAGCgcgcgTAGGCGGTTATGTAAGTTGGATGTGAAAGCCCCGGGCTCAACCTGGGAATTGCATCCAATACTGCATGGCTAGAGTTTGATAGAGGAGAGTGGAATTCCCGGTGTAGCGGTGAAATGCGTAGATATCGGGAGGAACACCAGTGGCGAAGGCGACTctctGGATCAAAACTGACGCTGAGGTGCGAAAGCGTGGGGAGCAAACAGGATTAGATACCCTGGTAGTCCACGCCCTAAACGATGAGAACTAGCTGTTGGGTGGATCTTGCCGCTCAGTGGCGCAGCTAACGCATTAAGTTCTCCGCCTGGGGAGTACGGCCGCAAGGTTGAAACTTAAAGGAATTGACGG
>OTU488
TAAGACGAGGTCCACAAACGTTATTCGGAATTACTGGGCTTAAAGCGTGCGTAGGCGGCCTAGCAAGTCAGGTGTGAAAGCCCTCGGCTCAACCGAGGAATTGCGCCCGAAACTGCTGGGCTTGAGTGAGACAGAGGTGAGCGGAACTGATGGTGGAGCGGTGAAATGCGTTGATATCATCAGGAACACCGGTGGCGAAGGCGGCTCACTGGGTCTCAACTGACGCTGAGGTACGAAAGCCAGGGTAGCGAACGGGATTAGATACCCCGGTAGTCCTGGCCTTAAACGATGAGCACTAGCCCGAAGATCTGCACAGGTTtttGGGCGTAGCGAAAGTGTTAAGTGCTCCGCCTGGGGAGTATGGTCGCAAGGCTGAAACTCAAATGAATTGACGG
>OTU489
TAATACGTAGGgggCAAGCGTTGTCCGGAATTATTGGGCGTAAAGGGTGCGTAGGCGGCCAACCCAGTCAGATGTGAAAGACCACGGCTTAACCGTGGGGCTGCATTTGATACTAGTTGGCTTGAGTGTCGGAGAGGGTAGTGGAATTCCTGGAGTAGCGGTGAAATGCGTAGATATCAGGAGGAACACCAGTGGCGAAGGCGACTACCTGGACGATCACTGACGCTGAGGCACGAAAGCTAGGGGAGCAAACAGGATTAGATACCCTGGTAGTCCTAGCTGTAAACGATGGGTACTAGGTGTAGGgggTTTCGATACCTTCTGTGCCGGCGTTAACGCAATAAGTACCCCGCCTGGGGACTACGGTCGCAAGACTGAAACTCAAAGGAATTGACGG
>OTU490
TAATACGAACTGTGCGAACGTTATTCGGAATCACTGGGCTTAAAGGGTGCGTAGGCGGTTATCTAAGTCAGGTGTGAAATCtctcGGCTCAACCGGGAAACTGCGCTTGAAACTGGGTGACTGGAGGGATGCAGGGGTgtgtgGAACTTCCGGTGGAGCGGTGAAATGTGTAGATATCGGAAGGAACGCCAGCAGCGAAAGCGGCACACTGGGCATCTACTGACGCTGAGGCACGAAAGCTAGGGGAGTGAACGGGATTAGATACCCCGGTAATCCTAGCCGTAAACACTGAGCACTGGgggAGGGAGGTTTCGGCCTTCTTTCCCGTAGCGAAAGCGTTAAGTGCTCCGCCTGGGGAGTATGGTCGCAAGGCTGAAACTTAAAGGAATTGACGG
>OTU491
TAATACAGAGGTGGCAAGCGTTGTTCGGAATTACTGGGCGTAAAGGGCGCGTAGGCGGCCTTGTAAGTCCTGtgtgAAATCCcccGGCTCAACTGGGGAACTGCACAGGAGACTGCTTGGCTTGAGTTCGGGAGAGGGAAGCGGAATTCCGGGTGTAGCGGTGAAATGCGTAGATATCCGGAGGAACACCGGTGGCGAAGGCGGCTTCCTGGACCGACACTGACGCTGAGGCGCGAAAGCCAGGGGAGCAAACGGGATTAGATACCCCGGTAGTCCTGGCTGTAAACGATGAGCGCTGGGTGTAGGgggTATTGACCcccccTGTGCCGAAGCTAACGCATTAAGCGCTCCGCCTGGGGAGTACGGTCGCAAGGCTGAAACTCAAAGGAATTGACGG
>OTU492
TAATACGTAGGgggCAAGCGTTGTCCGGATTTATTGGGCGTAAAGGGTGCGTAGGCGGCCTATTAAGTCTGATGTGAAAGACCACGGCTTACCCGTGGGGTTGCATTGGAAACTGGTGGGCTTGAGTATCGGAGAGGGTAGTGGAATTCCTGGTGTAGCGGTGAAATGCGTAGATATCAGGAGGAACACCAGTGGCGAAGGCGACTACCTGGACGAAAACTGACGCTGAGGCACGAAAGCTAGGGGAGCAAACAGGATTAGATACCCTGGTAGTCCTAGCTGTAAACGATGGGTACTAGGTGTAGGAGGTTTCGATACCTTCTGTGCCGCAGTTAACGCAATAAGTACCCCGCCTGGGGAGTACGGTCGCAAGACTGAAACTTAAATGAATTGACGG
>OTU493
TAATACGGAGGATGCAAGCGTTATCCGGAATTATTGGGCGTAAAGCGTCCGCAGGTGGCAATTCAAGTCTGCTGTTAAAGGTTCTGGCTCAACCAGAAACAGGCAGTGGAAACTGAACAGCTAGAGTGCGGTAGGGGCAGAGGGAATTCCCAGTGTAGCGGTGAAATGCGTAGAGATTGGGAAGAACACCGGTGGCGAAAGCGCTCTGCTAGACCGTAACTGACACTCATGGACGAAAGCTAGGGGAGCGAATGGGATTAGATACCCCAGTAGTCCTAGCCGTAAACGATGGATACTAGGCGTTGCGAGTATCGACCCTCGCAGTGCCGTAGCTAACGCGTTAAGTATCCCGCCTGGGGAGTACGcgcgcAAGCGTGAAACTCAAAGGAATTGACGG
>OTU494
TAATACGAAGGGTGCAAGCGTTACTCGGAATTACTGGGCGTAAAGCGTGCGTAGGTGGTCGTTTAAGTCCGTTGTGAAAGCCCTGGGCTCAACCTGGGAACTGCAGTGGATACTGGACGACTAGAGTGTGGTAGAGGGTAGCGGAATTCCTGGTGTAGCAGTGAAATGCGTAGAGATCAGGAGGAACATCCATGGCGAAGGCAGCTACCTGGACCAACACTGACACTGAGGCACGAAAGCGTGGGGAGCAAACAGGATTAGATACCCTGGTAGTCCACGCCCTAAACGATGCGAACTGGATGTTGGGTGCAATTTGGCACGCAGTATCGAAGCTAACGCGTTAAGTTCGCCGCCTGGGGAGTACGGTCGCAAGACTGAAACTCAAATGAATTGACGG
>OTU495
TAAGACGAACCGTCCAAACGTTATTCGGAATTACTGGGCTTAAAGGGTGCGTAGGCGGTGCGGAAAGTTGGGTGTGAAATCCCTCGGCTCAACCGAGGAACTGCGCTCAAAACTACCGTGCTGGAGGAAGACAGAGGTGAGCGGAACTAAGGGTGGAGCGGTGAAATGCGTTGATATCCTTAGGAACACCGGTGGCGAAAGCGGCTCACTGGGTCTTTTCTGACGCTGAGGCACGAAAGCTAGGGGAGCGAACGGGATTAGATACCCCGGTAGTCCTAGCTGTAAACGATGAGCACTGGGTTGGAGAGGCTCTCATACCTTTCTGGCCGCATTGAAaaaGTTAAGTGCTCCGCCTGGGGAGTATGGTCGCAAGGCTGAAACTCAAATGAATTGACGG
>OTU496
TAAGACGAACCGTACGAACGTTATTCGGAATCACTGGGCTTAAAGGGTGCGTAGGCGGTGCGGAAAGTTGGGTGTGAAATCCCTCGGCTCAACCGAGGAATGGCGCCCAAAACTACCGTGCTCGAGGGAGACAGAGGTGAGTGGAACTTAGGGTGGAGCGGTGAAATGCGTTGATATCCTAAGGAACACCAGTGGCGAAAGCGACTCACTGGGTCTCTTCTGACGCTGAGGCACGAAAGCTAGGGTAGCGAACGGGATTAGATACCCCGGTAGTCCTAGCTGTAAACGATGAGCACTGGGTTGGAGGGCCTTCCATAGCCTTCCAGCCGAAGCGAAAGTATTAAGTGCTCCGCCTGGGGAGTATGGTCGCAAGGCTGAAACTCAAAGGAATTGACGG
>OTU497
TAATACGGggggAGCAAGCGTTGTCCGGAATTATTGGGCGTAAAGGGCGTGTAGGCGGCCTGGTCAGTCGAATGTGAAATCCCACGGCTCAACCGTGGAATTGCGTTCGATACTGCCTGGCTTGAGTATGTGAGAGGTGTGCGGAATTCCTGGTGTAGCGGTGGAATGCGTAGATATCAGGAAGAACACCGATGGCGAAGGCAGCACACTGGCACAATACTGACGCTGAGGCGCGAAAGCGTGGGGAGCAAACAGGATTAGATACCCTGGTAGTCCACGCTGTAAACGATGGGTACTGGGTTTCGGGAGTCTCAACCCTCTCGGAGCCGTAGCTAACGCGTTAAGTACCCCGCCTGGGGAGTACGGTCGCAAGGCTGAAACTCAAATGAATTGACGG
>OTU498
TAATACGGAGGgggCTAGCGTTGTTCGGAATTACTGGGCGTAAAGCGCACGTAGGCGGACTGGAAAGTTGGgggTGAAATCCCAGGGCTCAACCCTGGAACTGCCTCCAAAACTATCAGTCTAGAGTTCGAgagagGTGAGTGGAATTCCGAGTGTAGAGGTGAAATTCGTAGATATTCGGAGGAACACCAGTGGCGAAGGCGGCTCACTGGCTCGATACTGACGCTGAGGTGCGAAAGCGTGGGGAGCAAACAGGATTAGATACCCTGGTAGTCCACGCCGTAAACGATGAATGCCAGTTGTCGGCAGGCATGCCTGTCGGTGACacacCTAACGGATTAAGCATTCCGCCTGGGGAGTACGGCCGCAAGGTTAAAACTTAAATGAATTGACGG
>OTU499
TAATACGGAGGGTGCAAGCGTTGTCCGGAATCACTGGGTGTAAAGGGTgtgtAGGTGGGGCTTCAAGTCAGAGGTGAAAGCCCACGGCTTAACCGTGGAACTGCCTTTGATACTGTAGCTCTTGAGTCCTGGAGAGGTCACTAGAATTCGTGGTGTAGCGGTGAAATGCGTAGATATCACGAGGAATACCAGAGGTGTAGACGGGTGACTGGACAGGTACTGACACTGAGGCACGAAAGCGTGGGGAGCAAACAGGATTAGATACCCTGGTAGTCCACGCCGTAAACGATGGATGCTCGGTGTTGCCTCTTTCATGGAGGCAGCGCCTAAGCTAACGCGTTAAGCATCCCACCTGGGGAGTACGTTCGCAAGAATGAAACTCAAAGGAATTGACGG
>OTU500
TAAGACGAAGGATGCAAGCGTTATCCGGATTCATTGGGTTTAAAGGGTGCGTAGGCGGACTTGTAAGTCAGTGGTGAAATCTCTTTGCTTAACAAAGAAACTGCCATTGATACTGCAGGTCTAGAGTATAGATGACGTTGGCGGAATATGACATGTAGTGGTGAAATACTTAGATATGTCATAGAACACCGATTGCGAAGGCAGCTAACGAAACTATAACTGACGCTGAGGCACGAAAGTGCGGGGATCAAACAGGATTAGATACCCTGGTAGTCCGCACCGTAAACGATGATTACTCGTTGTTGGCGATATGACAGTCAGCGACCAAGCGAAAGCGATAAGTAATCCACCTGGGGAGTACGCCGGCAACGGTGAAACTCAAATGAATTGACGG
>OTU501
TAATACGTAGGGAGCAAGCGTTATCCGGAATTATTGGGCGTAAAGCGTGCGTAGGCGGTTTGGTAAGTCAAACGTAAAATCCCATGGCTTAACCATGGAATGTCGTTTGAAACTACCAGGCTAGAGTACGGTAGAGGTTAGTGGAATGCGATGTGTAGCGGTAAAATGCGTTGATatatCGCGGAACACCAGTGGCGAAGGCGGCTAACTGGACCGGAACTGACGCTGAGGCACGAAAGCGTGGGGAGCAAACAGGATTAGATACCCTGGTAGTCCACGCCGTAAACGATGAGAACTAAGTGTTGGGGTCACTCAGTGCTGAAGTTAACGCATTAAGTTCTCCGCCTGGGGATTACGGCCGCAAGGCTGAAACTTAAAGGAATTGACGG
>OTU502
TAATACGGAGGGTGCGAGCGTTGTCCGGAATCACTGGGCGTAAAGGGCGCGTAGGCGGCCTGATAAGTAGGgggTGAAATCCTGCGGCTTAACCGCAGGGCTGCCTTCTAAACTGTCAGGCTCGAGCACAGTAGAGGCAGGTGGAATTCCCGGTGTAGCGGTGGAATGCGTAGAGATCGGGAAGAACATCAGTGGCGAAGGCGGCCTGCTGGGCTGTTGCTGACGCTGAGGCGCGACAGCGTGGGGAGCAAACAGGATTAGATACCCTGGTAGTCCACGCCGTAAACGATGGGCACTAGGCGTCGGggggAGCGACCCTCCCGGTGCCGTCGCTAACGCAGTAAGTGCCCCGCCTGGGGAGTACGGCCGCAAGGCTGAAACTCAAAGGAATTGACGG
>OTU503
TAATACGGAGGGTGCAAGCGTTAATCGGAATTACTGGGCGTAAAGGGCACGTAGGCGGCATGGCCAGTTGGATGTGAAAGCCCCGGGCTTAACCTGGGAATTGCATTCAATACTGCCAAGCTAGAGTTCGGTAGAGGGTAGTGGAATTCCGGGTGTAGCGGTGAAATGCGTAGATATCCGGAGGAACACCAGTGGCGAAGGCGACTGCCTGGACCGAAACTGACGCTGAGGTGCGAAAGCGTGGGTAGCAAACAGGATTAGATACCCTGGTAGTCCACGCCGTAAACGATGACAACTAGCCGTTGGGATCCTTGATGATCTTAGTGGCGCAGCTAACGCGTTAAGTTGTCCGCCTGGGGAGTACGGCCGCAAGGCTAAAACTTAAAGGAATTGACGG
>OTU504
TAATACGTAGGgggCAAGCGTTATCCGGAATCACTGGGCGTAAAGGGTGCGTAGGTGGCTCATCAAGTCAGGGGTGAAAGGCATTGGCTCAACCAATGTAAGCCTTTGAAACTGAAGAGCTTGAGTGCAGGAGAGGTAAGTGGAATTCCTAGTGTAGAGGTGAAATTCGTAGATATTAGGAGGAACACCAGTGGCGAAGGCGACTTACTGGACTGTAACTGACACTGAGGCACGAAAGCGTGGGGAGCGAACAGGATTAGATACCCTGGTAGTCCACGCCGTAAACGATGAATACTAGGTGTCGGgggTCGAACCTCGGTGCCGCAGCAAACGCATTAAGTATTCCGCCTGGGGAGTACGCACGCAAGTGTGAAACTCAAAGGAATTGACGG
>OTU505
TAAGACGAAGGTGGCAAGCGTTGTTCGGAATCACTGGGCTTAAAGCGCACGCAGGCGGGGTGCCAAGCGTCTTGTGAAAGCCCTCGGCTCAACCGAGGAATTGCTTGGCGAACTGGTACCCTTGAGGCAGGTAGGGGCGAGTGGAACTCTTGGTGGAGCGGTGGAATGCGTAGATATCAAGAGGAACGCCGGAGGCGAAGGCGACTCGCTGGGCCTGTCCTGACGCTGAGGTGCGAAAGCCAGGGGAGCGAACGGGATTAGATACCCCGGTAGTCCTGGCCCTAAACGATGTCCACTAGGTCGGAGGCCTTCTGACAGAGTTCCGGCCGAAACAAAAGCGTTAAGTGGACCGCCTGGGGAGTACGGTCGCAAGGCTAAAACTTAAAGGAATTGACGG
>OTU506
TAATACGTAGGTGGCAAGCGTTGTCCGGATTTACTGGGCGTAAAGGGAGCGTAGGCGGACACTTAAGTGGGATGTGAAATCCCCGGGCTTAACCCGGGAGCTGCATTCCAAACTGGGTGTCTAGAGTGCAGGAGAGGAAAGTGGAATTCCTAGTGTAGCGGTGAAATGCGTAGAGATTAGGAAGAACACCAGTGGCGAAGGCGACTTTCTGGACTGTAACTGACGCTGAGGCTCGAAAGCGTGGGGAGCAAACAGGATTAGATACCCTGGTAGTCCACGCCGTAAACGATGAATACTAGGTGTGGgggTTTCGACACCTCCGTGCCGCCGTTAACACATTAAGTATTCCGCCTGGGGAGTACGGTCGCAAGATTAAAACTTAAATGAATTGACGG
>OTU507
TAATACGAGGGGTGCAAGCGTTGTTCGGAATCACTGGGCGTAAAGGGAGCGTAGGCGGGATGCCAAGTCAGTTGTTTAATCCCGGGGCCCAACCCCGGACTTGCAATTGAAACTGGCATTCTTGAATAGGTCATAGGCGGATGGAATTCCTGGTGTAGCGGTGGAATGCGTAGATATCAGGAAGAACACCTGTGGTGAAGACGGTTCGCTGGGACCTTATTGACGCTGATGCTCGAAAGCGTGGGTAGCAAACAGGATTAGATACCCTGGTAGTCCACGCTGTAAACTATGTTCACTGGGTGTCTGTCCTTCGGGATGGGTGCCGTAGCTAACGCGTTAAGTGAACCGCCTGGGGAGTACGCTCGCAAGAGTGAAACTCAAATGAATTGACGG
>OTU508
TAATACGAAGGGCCCGAGCGTTATTCGGAATCACTGGGCTTAAAGCGTACGTAGGCGGACATGCAGGCATCTTGTGAAATCCCTCGGCTCAACCGAGGAACTGCTTGGTGAACCGCATGTCTTGAGGCAAGTAGGGGCTGTCGGAACGATAGGTGGAGCGGTGAAATGCGTTGATATCTATCGGAACGCCGAAGGTGAAGACAGGCAGCTGGGCTTGTTCTGACGCTCATGTACGAAAGCGTGGGGAGCGAACGGGATTAGATACCCCGGTAGTCCACGCCGTAAACGATGTGCACTAGATCGTGGgggTTCTGACACCGCTCACGGTCGAAGCAAAAGTGTTAAGTGCACCGCCTGGGGAGTACGGTCGCAAGGCTAAAACTTAAATGAATTGACGG
>OTU509
TAATACAGAGGTGGCAAGCGTTGTTCGGATTTATTGGGCGTAAAGGGTCCGTAGGCGGTTTGGATAGTCGGATGTGAAATCCCACAGCTCAACTGTGGAACTGCATTCGAAACTTCCAGACTTGAGTATGAGAGGGGTAAAGGGAATTCCCGGTGTAAGGGTGAAATCTGCAGAGATCGGGAGGAACACCAGTCGCGAAGGCGCTTTACTGGCTCATTACTGACGCTCAGGGACGAAAGCTAGGGTAGCAAACGGGATTAGATACCCCGGTAGTCCTAGCCGTAAACTATGGTCACTAGGTGTTGGgggggTTAAACCCTTCAGTGCCGTCGCTCACGCATTAAGTGACCCGCCTGGGGAGTACGGTCGCAAGGCTGAAACTCAAATGAATTGACGG
>OTU510
TAATACGGAGGGTGCGAGCGTTGTTCGGAATTATTGGGCGTAAAGCGCACGTAGGCGGCCTGGTAAGTCTCACTGTGAAAGCCCGGGGCTCAACCCCGGGAGGCCAGGGGATACTGTCGGGCTGGAGACAAGTAGAGGTGGGTAGAATTCCGGGTGTAGCGGTGGAATGCGTAGAGATCCGGAGGAATACCAGAGGCGAAGGCGGCCCACTGGACTTGTTCTGACGCTGAGGTGCGAAAGCGTGGGGAGCGAACAGGATTAGATACCCTGGTAGTCCACGCCGTAAACGATGGGCACTAGATGCCGGTGGGATCGACCCCTTCGGTGTCGCAGCTAACGCATTAAGTGCCCCGCCTGGGGAGTACGGCCGCAAGGCTGAAACTCAAAGGAATTGACGG
>OTU511
TAATACGTAGGgggCAAGCGTTGTCCGGATTTATTGGGCGTAAAGAGCTCGTAGGCGGTTTGGTAAGTCTGGTGTGAAATCTCCACGCTCAACGTGGAGGGGCCACCCGATACTGCCATGACTGGAGTCCGGTAGAGGAGTGTGGAATTCCCGGTGTAGCGGTGAAATGCGCAGATATCGGGAGGAACACCCGTAGCGAAGGCGGCACTCTGGGCCGGTACTGACGCTGAGGAGCGAAAGCGTGGGGAGCAAACAGGATTAGATACCCTGGTAGTCCACGCCGTAAACGTTGGGCACTAGGTGTGGGGCTCTATCGACGGGTTCCGTGCCGAAGCTAACGCATTAAGTGCCCCGCCTGGGGAGTACGGCCGCAAGGCTAAAACTCAAAGGAATTGACGG
>OTU512
TAATACGTGGTCCCCAAGCGTTATCCGGATTTATTGGGCGTATAGGGTCCGTAGGCGGTTCGTTAAGTTTCTTGTTAAATTCCCGGGGCTCAACCTCGAGAAGGCCGGAAaaaCTGACGAACTTGAGGACGTCAGAGGCTGGCGGAACGGCTGGTGTAGGTGTGAAAACCGTTGATATCAGCCGGAACACCGAAAGCGAAGGCAGCCAGCTGGGGCGATCCTGACGCTGAGGGACGAAGGCATGGGTAGCGAAGAGGATTAGATACCCTCGTAGTCCATGCTGTAAATGCTGAACACTAGCTTCTTGAAGTGTCGACCCTTCAAGTGGCGAAGCTAACGCGTTAAGTGTTCCGCCTGGGGAGTACGAGCGCAAGCTTAAAACTCAAAGGAATTGACGG
>OTU513
TAATACGTATGGGGCAAGCGTTATCCGGATTCATTGGGCGTAAAGCgcgcgTAGGCGGCTTGTTAAGTCAGATGTGAAAACCGGgggCTCAACCCGCGGCCTGCATCTGAAACTGGCAGGCTTGAGTCTGGTAGAGGAAAGTGGAATTCCGAGTGTAGCGGTGAAATGCGCAGATATTCGGAGGAACACCAGTGGCGAAGGCGGCTTTCTGGGCCACGACTGACGCTGAGGCGCGAAAGCTAGGGGAGCGAACAGGATTAGATACCCTGGTAGTCCTAGCCGTAAACGATGGGCACTAGGTGTGGggggTTATCGACTCCCTCCGTGCCGTAGCTAACGCACTAAGTGCCCCGCCTGGGGAGTACGGCCGCAAGGCTAAAACTTAAAGGAATTGACGG
>OTU514
TAATACCGGCACCACAAGTGGTATCCACGAATATTGGGTCTAAAGCGCTCGTAGTCGGCTAAATAAGCTATTGGTGAAATTCTTGAGCTCAACTTGAGAGCGTGCCAGTAGAACTGTTTGGCTTGGGAGTGGgggAGGTTAGAAGTACGCTTGGGGTAGGGGTTAAATCCGTTAATCCTGGGCGGACTAGCAGTGGCGAAGGCGTCTAACCAAAACACGTCCGACGATGAGGTGCGAAGGCCAGGGGAGCAAACGGGATTAGATACCCCGGTAGTCCTGGCAGTAAATGATGTAGATTTGGTGTTACGTTTGCCTCGAGCTGACGTAGTGCCGTAGCGTAGGTGTTAAATCTACCACCTGGGGAGTACGGTCGCAAGACTAAAACTTAAAGGAATTGACGG
>OTU515
TAATACGAAGGgggCTAGCGTTGTTCGGAATTACTGGGCGTAAAGCGTGCGCAGGCGGTTtttCAAGTCAGAGGTGAAAGCCCTGGGCTCAACCCAGGAATGGCCTTTGAGACTGGAAAGCTAGAGTGTGAgagagGTGAGTGGAATTCCCAGTGTAGAGGTGAAATTCGTAGATATTGGGAAGAACACCCGTGGCGAAGGCGGCTCACTGGCTCGCAACTGACGCTCAGGCACGACAGCGTGGGGAGCAAACAGGATTAGATACCCTGGTAGTCCACGCCGTAAACGATGGATGCTAGGTGCCGGCGAGCTTGCTCGTCGGTGCCGCAGCTAACGCCTTAAGCATCCCGCCTGGGGAGTACGGCCGCAAGGTTAAAACTCAAATGAATTGACGG
>OTU516
TAATACGTAGGGACCAAGCGTTGTTCGGATTTACTGGGCGTAAAGGGCGCGTAGGCGGCAATTCAAGTCAGCTGTGAAATCTCTGGGCTTAACCCAGAACGGCCAGCTGATACTGCTTTGCTAGAGTGCGGTAGGGGCAATCGGAATTCTCGGTGTAGCGGTGAAATGCGTAGATATCGAGAGGAACACCTGAGGTGAAGACGGGTTGCTGGGCCGACACTGACGCTGAGGCGCGAAAGCCAGGGGAGCAAACGGGATTAGATACCCCGGTAGTCCTGGCCCTAAACGATGAATACTTGGTGTCTGGAGTTATTAGTGCTCCGGGTGCCGTCGCTAACGTTtttAGTATTCCGCCTGGGGAGTACGCTCGCAAGAGTGAAACTCAAATGAATTGACGG
>OTU517
TAATACAGAGGGTGCGAGCGTTGTCCGGAATCACTGGGCGTAAAGGGCGCGTAGGTGGCGCCCCAAGTCAGTGGTGAAAGCTCGATGCTCAACATCGAGTCGGCCACTGAGACTGGggggCTCGAGCACTGTAGAGGCAGATGGAATTCCGGGTGTAGCGGTGGAATGCGTAGAGATCCGGAAGAACACCGGTGGCGAAGGCGGTCTGCTGGGCAGTTGCTGACACTGAGGCGCGACAGCGTGGGGAGCAAACAGGATTAGATACCCTGGTAGTCCACGCCGTAAACGATGGGCACTAGATGCTTGGgggAGCGACCcccTGAGTGTCGTCGCTAACGCAGTAAGTGCCCCGCCTGGGGAGTACGGCCGCAAGGCTGAAACTTAAATGAATTGACGG
>OTU518
TAATACGGAGGGTGCAAGCGTTATCCGGATTTATTGGGTTTAAAGGGTGCGTAGGCGGTATTTTAAGTCAGTGGTGAAATGTTGCAGCTTAACTGTAGAATTGCCATTGAAACTGAAGTACTTGAGTTATCTTGAGGTAGGCGGAATGTGTAGTGTAGCGGTGAAATGCTTAGATATTACACAGAACACCGATTGCGAAGGCAGCTTACTAAGGATAAACTGACGCTCAGGCACGAAAGCGTGGGGATCGAACAGGATTAGATACCCTGGTAGTCCACGCCGTAAACGATGATAACTCGCTGTTGGCGATACACAGTCAGCGGCTTAGCGAAAGCGTTAAGTTATCCACCTGGGGAGTACGCTCGCAAGAGTGAAACTCAAAGGAATTGACGG
>OTU519
TAATACGTAGGgggCAAGCGTTGTCCGGATTTATTGGGCGTAAAGAGCGTGTAGGCGGCCAGATAGGTCCGTTGTGAAAACTCGAGGCTTAACCTCGAGACGTCGATGGAAACCATTTGGCTAGAGTCCGGAAGAGGAGAGTGGAATTCCTGGTGTAGCGGTGAAATGCGCAGATATCAGGAAGAACACCCGTGGCGAAGGCGGCTctctGGGACGGTACTGACGCTGAGACGCGAAAGCGTGGGGAGCGAACAGGATTAGATACCCTGGTAGTCCACGCCGTAAACGATGGGTGCTAGGTGTGGggggTGTCGACTCCCTCCGTGCCGAAGCTAACGCATTAAGCACCCCGCCTGGGGAGTACGGCCGCAAGGCTAAAACTCAAAGGAATTGACGG
>OTU520
TAATACAGAGGTGGCAAGCGTTGTTCGGATTTACTGGGCGTAAAGGGTCCGTAGGCGGTTCGGTTAGTCAAATGTGAAAGCCCACAGCTCAACTGTGGAACTGCATTTGAAACTGCCGAGCTAGAGTGTGAGAGGGGTTAAGGGAATTCCCGGTGTAAGGGTGAAATCTGCAGAGATCGGGAGGAACACCAGTCGCGAAGGCGCTTAACTGGCTCACTACTGACGCTCAGGGACGAAAGCTAGGGTAGCAAACGGGATTAGATACCCCGGTAGTCCTAGCCGTAAACTATGGTCACTAGGTGTTGGGAGGGTTAAACCTTTCAGTGCCGTCGCTCACGCATTAAGTGACCCGCCTGGGGAGTACGGTCGCAAGGCTGAAACTTAAAGGAATTGACGG
>OTU521
TAATACGTAGGCAGCAAGCGTTGTTCGGAATTACTGGGCGTAAAGAGTgtgtAGGCGGTGTTCTAAGTCTGTCGTGAAATCTCCCGGCTTAACTGGGAGGGTGCGGCGGAAACTGGAATGCTAGAGGATGGGAGAGGTAAGCGGAATTCCTGGTGTAGCGGTGAAATGCGTAGATATCAGGAGGAACACCTGTGGTGTAGACAGCTTACTGGACCATTTCTGACGCTGAGACACGAAAGCGTGGGTAGCAAACAGGATTAGATACCCTGGTAGTCCACGCCCTAAACGATGCATACTTGGTGTGAGCGATTCATTTCGTTCGTGCCGGAGCTAACGCGTTAAGTATGCCGCCTGGGGAGTACGGTCGCAAGGCTGAAACTTAAATGAATTGACGG
>OTU522
TAATACGTAGGGAGCAAGCGTTACTCGGAATCACTGGGCATAAAGGGCGTGTAGGCGGGTGCGTAAGTCCGGTGTGAAATCCCTCGGCTCAACCGAGGAAGGCCATCGGATACTGCGTGTCTAGAGTGTGGAAGGGGAGAGTGGAACTCTTGGTGGAGCGGTGAAATGCGTAGATATCAAGAGGAACGCCGGTGGCGAAAGCGGCTctctGGTCCATAACTGACGCTGAGGCGCGAAAGCTAGGGGAGCAAAGGGGATTAGATACCcccGTAGTCCTAGCCCTAAACGATGATTACTAGGTAGGGGTGGCTCCGATGCCGTCTCTGCCGTAGCTAATGTGCTAAGTAATCCGCCTGGGGAGTACGGTCGCAAGGCTGAAACTTAAAGGAATTGACGG
>OTU523
TAATACGTAGGgggCAAGCGTTGTCCGGAATTATTGGGCGTAAAGAGCTCGTAGGCGGTCCTTTAAGTCGGAAGTGAAATCTCAAGGCTCAACCTTGAAACCGCGTTCGATACTGGAGGACTTGAGGCAGGTAGGGGAGAGTGGAATTCCTGGTGTAGCGGTGAAATGCGCAGATATCAGGAGGAACACCAGTGGCGAAGGCGGCTctctGGGCCTGTTCTGACGCTGAGGAGCGAAAGCGTGGGGAGCAAACAGGATTAGATACCCTGGTAGTCCACGCTGTAAACGATGGGTGCTAGGTGTGGggggTTATCCACTCCCTCCGTGCCGTAGCTAACGCATTAAGCACCCCGCCTGGGGACTACGGCCGCAAGGCTAAAACTCAAATGAATTGACGG
>OTU524
CAAGACGTAAGGGGCGAGCGTTGTCCGGAGTTACTGGGCGTAAAGAGCACGTAGGCGGCTTCGCAAGCGGCGGGTGAAATCCcccGGCTCAACTGGGGAACTGCTCGCCGAACTGCGTCGCTAGAGCACGGGAGAGGGCAGTGGAATTCCTGGTGTAGCGGTGGAATGCGTCAATATCAGGAAGAACACCGGTGGCGAAGGCTGCTGCCTGGAACGTCGCTGACGCTGAGGTGCGAAAGCTAGGGGAGCGAACGGGATTAGATACCCCGGTAGTCCTAGCCGTAAACGATGGGTGCTAGGTGTTGGAGGTTTCGACCCCTTCAGTGCTGTTAAGCTAACGCGTTAAGCACCCCGCCTGGGGAGTACGGCCGCAAGGTTGAAACTTAAATGAATTGACGG
>OTU525
TAATACATAAGGAGCAAGCGTTGTCCGGAATTATTGGGCGTAAAGAGCTCGTAGGCGGTGCCGAAAGTCAGCTGTGAAATCACCAGGCTCAACCTGGTAGGGTCAGCTGAAACTTCGGTACTTGAGGGTAGAAGAGGAAAGCGGAATTCCCGGTGTAGCGGTGAAATGCGTAGATATCGGGAGGAACACCAGTGGCGAAGGCGGCTTTCTGGTCTAACCCTGACGCTGAGGAGCGAAAGCTAGGGGAGCAAACGGGATTAGATACCCCGGTAGTCCTAGCTGTAAACGATGGATACTAGGTGTAGGAGGTATCGACCCCTTCTGTGCCGCAGTTAACGCATTAAGTATCCCGCCTGGGGAGTACGGTCGCAAGGCTGAAACTTAAAGGAATTGACGG
>OTU526
TAATACGTAGGCAGCAAGCGTTGTTCGGAATTACTGGGCGTAAAGAGTGCGTAGGCGGTGCTCTAAGTTTGGTGTGAAATCTCCCGGCTTAACTGGGAGGGTGCGCCGAAGACTGGAGTGCTTGAGTATGGGAGAGGAAAGCGGAATTCCTGGTGTAGCGGTGAAATGCGTAGATATCAGGAGGAACACCTGCGGTGTAGACGGCTTTCTGGACCATGACTGACGCTGAGGCACGAAAGCGTGGGGAGCAAACAGGATTAGATACCCTGGTAGTCCACGCCCTAAACGATGCATACTTGGTGTGGGCAGTTCATTCTGTCCGTGCCGGAGCTAACGCGTTAAGTATGCCGCCTGGGGAGTACGGTCGCAAGGCTGAAACTCAAAGGAATTGACGG
>OTU527
TAATACAGAGACTGCAAGCGTTGTTCGGATTCACTGGGCGTAAAGGGTGCGCAGGCGGCCGAGTgtgtCGGGTGTGAAAGCTCAAGGCTCAACCTTGAAACTGCGCCCGAAACTATTCGGCTAGAGTACTGGAGAGGGAAGCGGAATTCACGGTGTAGCAGTGAAATGCGTAGATATCGTGAGGAACACCAATGGCGAAGGCAGCTTCCTGGACAGTTACTGACGCTCAGGCACGAAAGCGTGGGGAGCAAAAGGGATTAGATACCCCTGTAGTCCACGCCCTAAACGGTGCATACTAGGTGTTGGAGGAATCGACCCCTTCAGTGCCCAAGCTAACGCGATAAGTATGCCGCCTGAGGACTACGGCCGCAAGGCTAAAACTCAAAGGAATTGACGG
>OTU528
TAACACGTAGGgggCGAGCGTTGTCCGGAATTATTGGGCGTAAAGGGCACGCAGGCGGTCATGCAAGTCAGGCGTGAAAGGCGCGGGCTCAACCCGCGCAAGACGTTTGAAACTGTATGGCTAGAGGACAGGAGAGGAGAGCGGAACTCCTGGTGTAGTGGTGAAATACGTAGATATCAGGAGGAACACCAGTGGCGAAGGCGGCTctctGGCCTGATTCTGACGCTGAGGTGCGAAAGCCAGGGGATCGAACGGGATTAGATACCCCGGTAGTCCTGGCTGTAAACGCTGGGTACTAGGTGTTGGggggTACCACCCTCAGTGCCGGAGTTAACGCGTTAAGTACCCCGCCTGGGGATTACGGCCGCAAGGCTGAAACTCAAAGGAATTGACGG
>OTU529
TAAGACGAACCGTGCGAACGTTGTTCGGAATCACTGGGCTTAAAGGGCGCGTAGGCGGGTGGTCAAGTCGGgggTGAAATCCTGCCGCTCAACGGCAGAACTGCCTTCGATACTGGCCGTCTCGAGGGAGGTAGGGGCACGTGGAACTTCCGGTGGAGCGGTGAAATGCGTAGAGATCGGAAGGAACGCCGGTGGCGAAAGCGACGTGCTGGACCTTTTCTGACGCTGAGGCGCGAAAGCCAGGGGAGCAAACGGGATTAGATACCCCGGTAGTCCTGGCCCTAAACGATGGGTACCAGGTAGTGGACTGACATGGGTGCACTGCCGAGGCAAAAGTGTTAAGTACCCCGCCTGGGGAGTATGGTCGCAAGGCTGAAACTTAAAGGAATTGACGG
>OTU530
TAATACAGAGGTTGCGAGCGTTGTTCGGAATTATTGGGCGTAAAGCGCGTGTAGGCGGGACGGCATGTCGAATGTGAAAGCCCTCGGCTCAACCGAGGAAGTGCGTTCGAAACTACCGTTCTTGAGTGTCGGAGAGGGTGGCGGAATTCCCGGTGTAGAGGTGAAATTCGTAGATATCGGGAGGAACACCAGTGGCGAAGGCGGCCACCTGGACGAACACTGACGCTGAGACGCGAAAGCGTGGGGAGCAAACAGGATTAGATACCCTGGTAGTCCACGCCGTAAACGATGAGTGCTAGGTGTTGTGGGTGTTGACCCCTACAGTGCCGCAGCTAACGCATTAAGCACTCCGCCTGGGAAGTACGGCCGCAAGGCTAAAACTCAAAGGAATTGACGG
>OTU531
TAATACGTAGGgggCAAGCGTTGTCCGGAATTATTGGGCGTAAAGCgcgcgcAGGCGGTCATTTAAGTCTGGTGTTTAAACCTTGGGCTCAACCTGAGGTCGCACTGGAAACTGGGTGACTTGAGTACAGAAGAGGAAAGTGGAATTCCACGTGTAGCGGTGAAATGCGTAGATATGTGGAGGAACACCAGTGGCGAAGGCGACTTTCTGGGCTGTAACTGACGCTGAGGCGCGAAAGCGTGGGGAGCAAACAGGATTAGATACCCTGGTAGTCCACGCCGTAAACGATGAGTGCTAGGTGTTAGGGGTTTCGATACCCTTGGTGCCGAAGTTAACACAGTAAGCACTCCGCCTGGGGAGTACGGTCGCAAGACTGAAACTCAAATGAATTGACGG
>OTU532
TAATACGTAGGgggCGAGCGTTGTCCGGAATTATTGGGCGTAAAGGGTTCGCAGGCGGTCTTTTAAGTCAGATGTGAAAGGCTACGGCTCAACCGTGGTAAGCATTTGAAACTGAAAGACTTGAGTTAAGGAGAGGAAAGTGGAATTCCTAGTGTAGCGGTGAAATGCGTAGATATTAGGAGGAATACCAGTGGCGAAGGCGACTTTCTGGACTTATACTGACGCTGAGGAACGAAAGCGTGGGGAGCAAACAGGATTAGATACCCTGGTAGTCCACGCCGTAAACGATGAGTGCTAGGTGTTGGgggTCAAACCTCGGTGCCGCAGCTAACGCATTAAGCACTCCGCCTGGGGAGTACGTACGCAAGTATGAAACTCAAAGGAATTGACGG
>OTU533
TAATACGAAGGTGGCAAGCGTTGTTCGGATTTACTGGGCGTACAGGGAGCGTAGGCGGTTTGGTAAGCCCTCTGGGAAATCTTCGGGCTTAACCCGGAAAGTTCAGAGGGGACTGCCAGGCTAGAGGACGGGAGAGGAGCGCGGAATTCCCGGTGTAGCGGTGAAATGCGTAGAGATCGGGAGGAAGGCCGGTGGCGAAGGCGGCGCTCTGGAACGTTTCTGACGCTGAGGCTCGAAAGCGTGGGGAGCAAACAGGATTAGATACCCTGGTAGTCCACGCCCTAAACGATGGATACTAAGTGTCGGCGGTTTACCGCCGGTGCCGCAGCTAACGCAGTAAGTATCCCGCCTGGGGAGTACGGCCGCAAGGTTGAAACTCAAAGGAATTGACGG
>OTU534
TAATACAGAGGGTGCAAGCGTTAATCGGAATTACTGGGCGTAAAGCGCTCGTAGGCGGATGTCTAAGTCGATTGTGAAAGCCCTGGGCTTAACCTGGGAACTGCAGTCGATACTGGGCATCTAGAGTATGGTAGAGGATAGTGGAATTCCCGGTGTAGCAGTGAAATGCGTAGATATCGGGAGGAACACCAGTGGCGAAGGCGACTTTCTGGACCAATACTGACGCTGAGGAGCGAAAGCGTGGGGAGCAAACAGGATTAGAGACCCTGGTAGTCCACGCCGTAAACGATGAGAACTAGGCGTTGGGGAGCTTGTCTCCTTAGTGCCGCAGCTAACGCGTTAAGTTCTCCGCCTGGGGAGTACGGCCGCAAGGTTAAAACTCAAAGGAATTGACGG
>OTU535
TAAGACGGAGGGCGCGAGCGTTGTTCGGAATTACTGGGCGTAAAGCGCACGCAGGCGGTCCGCTAAGTCCTTTGTGAAAGCCCGGAGCTCAACTCCGGAACTGCGCAGGATACTGGTGGACTAGAGACTGGTAGAGGCTGGCGGAATTCCTGGTGTAGCGGTGGAATGCGTAGATATCAGGAAGAACACCTGTGGCGAAGGCGGCTAGCTGGGCCAGTTCTGACGCTCATGTGCGAAAGCGTGGGGAGCAAACAGGATTAGATACCCTGGTAGTCCACGCCGTAAACGATGGGCACTAGATGCCGGGCATATAGACGTGTTCGGTGTCGCAGCTAACGCACTAAGTGCCCCGCCTGGGGAGTACGGCCGCAAGGCTGAAACTCAAATGAATTGACGG
>OTU536
TAAGACGGAGGATGCAAGTGTTATCCGGAATCACTGGGCGTAAAGCGTCTGTAGGTGGTTTAGTAAGTCAACTGTTAAATCTTGAAGCTCAACTTCAAAATCGCAGTCGAAACTATTAGACTAGAGTATAGTAGGGGTAAAGGGAATTTCCAGTGGAGCGGTGAAATGCGTAGAGATTGGAAAGAACACCGATGGCGAAGGCACTTTACTGGGCTATTACTGACACTCAGAGACGAAAGCTAGGGTAGCAAATGGGATTAGATACCCCAGTAGTCCTAGCCGTAAACAATGGATACTAGATGTTGAACAGATCGACCTGTGCAGTATTAAAGCTAACGCGTTAAGTATCCCGCCTGGGAAGTATGCTCGCAAGAGTGAAACTTAAAGGAATTGACGG
>OTU537
TAATACGTAGGTGGCGAGCGTTATTCGGATTTACTGGGCGTAAAGGGTTCGCAGGgggTCCGGCCAGTCCGGTGTGAAAGCCCGCGGCTCAACCGCGGAACTGCACTGGAAACTGTCGGGCTTGAGTGCGCGAGAGGAAGGCGGAATTCCAGGTGTAGCGGTGGAATGCGTAGATATCTGGAAGAACACCGGCGGCGAAAGCGGCCTTCTGGCgcgcgACTGACCCTGAGGGACGAAAGCGTGGGTAGCGAACAGGATTAGATACCCTGGTAGTCCACGCTGTAAACTTTGTGCGCTCGATGCGGGAGACGCCGTTCCGGCGTTTTCCGTGTCCAAGCTAACGCGTTAAGCGCACCGCCTGGGGACTACGGCCGCAAGGCTAAAACTTAAATGAATTGACGG
>OTU538
TAATACGAAGGgggCTAGCGTTGCTCGGAATCACTGGGCGTAAAGCGCACGTAGGCGGCATCTTAAGTCGGgggTGAAATCCTGGAGCTCAACTCCAGAACTGCCTTCGATACTGGGATGCTTGAGTCCGGGAGAGGTGAGTGGAACTGCGAGTGTAGAGGTGAAATTCGTAGATATTCGCAAGAACACCAGTGGCGAAGGCGGCTCACTGGCCCGGTACTGACGCTGAGGTGCGAAAGCGTGGGGAGCAAACAGGATTAGATACCCTGGTAGTCCACGCCGTAAACGATGGATGCTAGCCGTTGGCAGGCTTGCCTGTCAGTGGCGCAGCTAACGCATTAAGCATCCCGCCTGGGGAGTACGGTCGCAAGATTAAAACTCAAAGGAATTGACGG
>OTU539
TAAAACGTAGGAGGCAAGCGTTATCCGAATTTACTGGGCGTAAAGCGCGTGCAGGCGGTTTGGTAAGTTGGATGTGAAATCTCCCGGCTCAACTGGGAGAGGTCGTTCAAGACTGCCAGACTAGAGGACGGTAGAGGAAGGTGGAATTCCCGGTGTAGTGGTGAAATGCGTAGATATCGGGAGGAACACCTGTGGCGAAAGCGGCCTTCTGGACCGTTCCTGACGCTCAGACGCGAAAGCTAGGGGAGCGAACGGGATTAGAAACCCCGGTAGTCCTAGCCGTAAACGATGTGAACTGGGTGTTGGTGGGGTAAAAGCCATCAGTGCCGAAGCTAACGCGATAAGTTCACCGCCTGAGGATTACGGCCGCAAGGTTAAAACTCAAAGGAATTGACGG
>OTU540
TAATACCTGCAGCCCAAGTGGTGCTCGTTATTATTGGGTCTAAAACGTCCGTAGTCGGCTGAGTAGATGCCCGGGTAAATCGCAGCGCTCAACGTTGCGAATTCCGGGTAGACCGCTCGGCTAGGGAGTGGGAGAAGTGCGAGGTACTCTGAGGGTAGGGGTAAAATCCTGTAATCCTTGGgggACCACCAGTGGCGAAGGCGTCGCACTAGAACACGTCCGACGATCAGGGACGAAGCCCTGGGGCGCAAACGGGATTAGATACCCCGGTAGTCCAGGGTGTAAACGCTGCCGGCTTGGTGTCGCGGATCCTACGTGGGTACGCGGTGCCGGAGTGAAGATGTTAAGCCGGCTACCTGGGGAGTACGGTCGCAAGACTGAAACTTAAAGGAATTGACGG
>OTU541
TAATACGGAGGGCGCGAGCGTTGTTCGGAATCACTGGGCGTAAAGCgcgcgcAGGCGGGACGTGCAAGTCGGAAGTGAAATCTCGGGGCTCAACTCCGAGGCTGCTCCCGATACTGCCGACCTGGAGACCAGTAGAGGTGGGTGGAATTCCCGGTGTAGCGGTGGAATGCGTAGATATCGGGAAGAACACCTGTGGCGAAGGCGGCCCACTGGGCTGGATCTGACGCTGAGGCGCGAAAGCGTGGGGAGCAAACAGGATTAGATACCCTGGTAGTCCACGCCGTAAACGATGGGCACTAGGTGCCGGggggAGCGACCCCTTCGGTGCCGTAGCTAACGCGTTAAGTGCCCCGCCTGGGGAGTACGGCCGCAAGGCTGAAACTTAAATGAATTGACGG
>OTU542
TAATACGGAGGATCCAAGCGTTATCCGGATTTATTGGGTTTAAAGGGTGCGTAGGCGGATTATTAAGTCAGTGGTGAAAGCCTGCAGCTTAACTGCAGAATTGCCATTGATACTGGTAATCTTGAGTACATTTGAGGCGGGCGGAATGTGTCATGTAGCGGTGAAATGCTTAGATATGACACAGAACACCGATTGCGAAGGCAGCTCGCTAAACTGTAACTGACGCTGAGGCACGAAAGCGTGGGTAGCAAACAGGATTAGATACCCTGGTAGTCCACGCCCTAAACGATGATTACTCGATGtgtgCGATATACTGTACGCGTCTAAGCGAAAGCATTAAGTAATCCACCTGGGGAGTACGATCGCAAGATTGAAACTCAAAGGAATTGACGG
>OTU543
TAATACGGAGGATGCGAGCGTTATCCGGACTTATTGGGTTTAAAGGGTGCGTAGGCTGATGCGTAAGTCAGTGGTGAAATATTCCGGCTCAACCGGGAGGCTGCCATTGATACTGCGTATCTGGAGTATAATCGAAGTGAGCGGAATGAGGGGTGTAGCGGTGAAATGCATAGATATCCCTCAGAACACCGATAGCGAAGGCAGCTCACTAGGCTATAACTGACGCTGAGGCACGAAAGCGTGGGTAGCAAACAGGATTAGATACCCTGGTAGTCCACGCCGTAAACGATGATCACTAGCTGTTGGCGATACACAGTCAGTGGCTAAGCGAAAGCGATAAGTGATCCACCTGGGGAGTACGTCGGCAACGATGAAACTTAAAGGAATTGACGG
>OTU544
TAACACGTAGGACGCAAGCGTTATCCGGAATTACTGGGCGTAAAGAGCGTGTAGGCGGTGCTGTAAGTCAACCGTGAAAGCTCCCGGCTAAACTGGGAGAGGTCGGATGAGACTGCAGCGCTAGTGGGTCGTAGAGGAATGTGGAATTCCGGGTGTAGTGGTGAAATGCGTAGAGATCCGGAGGAACACCAGAGGCGAAGGCGGCATTCTGGACGACATCAGACGCTGAGACGCGACAGCACGGGGAGCGAACGGGATTAGAAACCCCGGTAGTCCGTGCCGTAAACGATGTGTACTAGATGTTCGGTTGACTACGGTTGATTGAGCGTCGAAGCAAACGCGATAAGTACACCGCCTGGGGAGTACGGTCGCAAGGCTAAAACTCAAATGAATTGACGG
>OTU545
TAATACGAAGGgggCTAGCGTTGTTCGGATTTACTGGGCGTAAAGCGCACGTAGGCGGATTGTTAAGTCAGGGGTGAAATCCCGGAGCTCAACTCCGGAACTGCCTTTGATACTGGCAATCTTGAGGCTGGAAGAGGTTGGTAGAATTCCCAGTGTAGAGGTGAAATTCGTAGATATTGGGAAGAATACCAGTGGCGAAGGCGGCCAACTGGTCCAGATCTGACGCTGAGGTGCGAAAGCGTGGGGAGCAAACAGGATTAGATACCCTGGTAGTCCACGCCGTAAACTATGGGTGCTAGCCGTCAGCGGGCTTGCTCGTTGGTGGCGCAGCTAACGCATTAAGCACCCCGCCTGGGGAGTACGGTCGCAAGATTAAAACTCAAATGAATTGACGG
>OTU546
TAATACGTAGGgggCGAGCGTTGTCCGGAATCATTGGGCGTAAAGAGCTCGTAGGCGGTTCAGTAAGTCGGCTGTGAAATTCCGAGGCTCAACCTCGGAACTGCAGTCGAAACTATTGTGACTCGAGTCCGGTAGAGGAGAATGGAATTCCCGGTGTAGCGGTGAAATGCGCAGATATCGGGAGGAACACCAGTAGCGAAGGCGGTTCTCTGGGCCGGTACTGACGCTGAGGAGCGAAAGCGTGGGGAGCAAACAGGATTAGATACCCTGGTAGTCCACGCTGTAAACGTTGGACACTAGGTGTGGCGGTCTGATCAACGACTGCCGTGCCGAAGCTAACGCATTAAGTGTCCCGCCTGGGGAGTACGGCCGCAAGGCTAAAACTCAAAGGAATTGACGG
>OTU547
TAATACGGAGGATGCGAGCGTTATCCGGATTTATTGGGTTTAAAGGGTGCGTAGGCTGGTAAATAAGTCAGTGGTGAAaaaTTCGGGCTCAACCTGAATCCTGCCAATGAAACTGTTTACCTGGAGTGTAAACGAAGTGGGCGGAATGAGGGGTGTAGCGGTGAAATGCATAGATATTCCTCAGAACACCGATAGCGAAGGCAGCTCACTAGGATACAACTGACGCTGAGGCACGAAAGCGTGGGTATCAAACAGGATTAGATACCCTGGTAGTCCACGCTGTAAACGATGATCACTAGCTGTAGGCGACacacTGTCTGTGGCTAAGCGAAAGCGATAAGTGATCCACCTGGGGAGTACGTCGGCAACGATGAAACTCAAAGGAATTGACGG
>OTU548
TAAAACGTGGGAGGCAAGCGTTATCCGGAATTACTGGGCGTAAAGCGCATGCAGGCGGTTtttCAAGTCGGACGTAAAAGCTCCTGGCTCAACTGGGAGAGGCCGTTCGAAACTGAAGAACTTGAGGGTGGTAGAGGCGAGTGGAATTCCCGGTGTAGTGGTGAAATGCGTAGATATCGGGAGGAACACCAGTGGCGAAGGCGGCTCGCTGGGCCACATCTGACGCTCAGATGCGAAAGCTAGGGGAgagaACGGGATTAGAAACCCCGGTATTCCTAGCTGTAAACGATGTCAACTAGGCGTAGGCGGTTATTGACCCCGTCTGTGCTGTAGCAAACGCGTTAAGTTGACCGCCTGGGGACTACGGCCGCAAGGCTAAAACTTAAAGGAATTGACGG
>OTU549
TAATACGGAGGATCCAAGCGTTATCCGGATTCATTGGGTTTAAAGGGTGCGTAGGCGGAATGATAAGTCAGTGGTGAAATCCTGCAGCTTAACTGCAGAACTGCCATTGATACTGTCAATCTTGAGTACATTTGATGTGGGCGGAATGTGTCATGTAGCGGTGAAATGCTTAGATATGACACAGAACACCGATTGCGAAGGCAGCTCACAAAACTGTAACTGACGCTGAGGCACGAAAGCGTGGGTATCAAACAGGATTAGATACCCTGGTAGTCCACGCTGTAAACTATGATTACTCGATGTTTGCGATACACTGTAAGCGTCTAAGCGAAAGCGATAAGTAATCCACCTGGGGAGTACGCTCGCAAGAGTGAAACTCAAAGGAATTGACGG
>OTU550
TAATACGGAGGATGCAAGCGTTATCCGGATTCATTGGGTTTAAAGGGTGCGCAGGTGGGCTTTTAAGTCAGTGGTGAAATGCTGCCGCTTAACGGTAGAATTGCCATTGATACTGAGAGTCTTGAGTATGGTTGAGGTAGGCGGAATGTGTTGTGTAGCGGTGAAATGCATAGATATGACACAGAACGCCGATTGCGAAGGCAGCTTACTAAGCCATTACTGACGCTGAGGCACGAAAGCGTGGGGAGCGAACAGGATTAGATACCCTGGTAGTCCACGCTGTAAACGATGTTCACTCGCTGTTTGCGATACACAGCAAGCGGCTTAGCGAAAGCATTAAGTGAACCACCTGGGGAGTACGATCGCAAGGTTGAAACTCAAAGGAATTGACGG
>OTU551
TAATACGGAGGTGGCTAGCGTTACTCGGTATGACTGGGTGTAAAGGGTCCGTAGGCGGTTATGtgtgtgGTAGGTGAAAGCTTTCGGCTTAACCGGAAAATTGCCTATCAAACTACATAGCTTGAGGATGGAAGAGGAGAGTGGAACTGCCGGTGTAAGGGTGAAATCTGTGGATATCGGCAGGAACGCCAGCGGAGAAGTCGGCTctctGGTCCATACCTGACGCTCAGGGACGAAAGCTAGGGTAGCGAACAGGATTAGATACCCTGGTAGTCCTAGCCGTAAACGATGGGCACTAGATGCTTGTTCTTTAGAGTGAGTGTCGTAGCTAACGCGTTAAGTGCCCCACCTGGGGACTACGGCCGCAAGGCTAAAACTTAAAGGAATTGACGG
>OTU552
TAATACGTAGGgggCAAGCGTTGTCCGGAATTACTGGGCGTAAAGCGCACGCAGGCTGACTTATAAGTCGGTAGTCTAATGCGGAGGCTCAACTTCCGTTTATCTATCGATACTGTAAGACTAGAGTATGTGAGAGGGAAGTGGAATTCCCGGTGTAGCGGTGAAATGCGTAGATATCGGGAGGAACACCAGTGGCGAAGGCGACTTCCTGGCACAATACTGACGCTCATGTGCGAAAGCTAGGGTAGCGAACGGGATTAGATACCCCGGTAGTCCTAGCCGTAAACGATGGATACTAGGTGTGGGTGTCGCAGGGCATCCGTGCCGCAGCTAACGCGTTAAGTATCCCGCCTGGGGACTACGGTCGCAAGACTGAAACTCAAAGGAATTGACGG
>OTU553
TAATACGGAGGATGCAAGCGTTATCCGGATTTATTGGGTTTAAAGGGTGCGTAGGCGGACTGGTAAGTCAGTGGTGAAATACTGCAGCTTAACTGTAGAATTGCCGTTGATACTGTCAGTCTTGAGTATGGTTAAGGTAGGCGGAATGTGTAATGTAGCGGTGAAATGCTTAGATATTACACAGAACACCGATTGCGAAGGCAGCTTACTGAACCATAACTGACGCTGAGGCACGAAAGCGTGGGGAGCGAACAGGATTAGATACCCTGGTAGTCCACGCCGTAAACGATGATCACTCGCTGTTAGCGATACACAGTTAGCGGCTAAGCAAAAGCATTAAGTGATCCACCTGGGGAGTACGGCCGCAAGGCTGAAACTTAAAGGAATTGACGG
>OTU554
TAAGACGAAGGTGGCTAGCGTTATTCGGATTCACTGGGCATAAAGCgcgcgTAGGCGGCTCTTCAAGTCGGgggTGAAAGCCCGCAGCTTAACTGCGGAACTGCCTTCGATACTGTCGAGCTTGAGTGCAGGAGGGGTGATCGGAACTCCAGGTGTAGCGGTGAAATGCGTAGATATCTGGAGGAACACCGGAGGCGAAGGCGGATCACTGGACTGCCACTGACGCTGAGGCGCGAAAGCTAGGGGAGCAAACAGGATTAGATACCCTGGTAGTCCTAGCTGTAAACGATGGGTACTAGGCAGCGGgggCCCGATGCTCTCGCTGTCGAAGCGAATGTGCTAAGTACCCCGCCTGGGGAGTACGGCCGCAAGGCTGAAACTCAAAGGAATTGACGG
>OTU555
TAAGACGAACCGTCCAAACGTTATTCGGAATCACTGGGCTTACAGAGTTCGTAGGCGGTCTGGAAAGTTGGGTGTGAAATCCCTCGGCTCAACCGAGGAACTGCGCTTGAAACTACCAGACTCGAGGgggATAGAGGAAAGCGGAACTGATGGTGGAGCGGTGAAATGCGTTGATATCATCAGGAACACCGGTGGCGAAGGCGGCTTTCTGGGTCTTACCTGACGCTGAGGAACGAAAGCCAGGGGAGCGAACGGGATTAGATACCCCGGTAGTCCTGGCCGTAAACGATGAGCACTAGGTCGTGGGCCTCCACAGGCCCTCGGCCGTAGCGAAAGTGTTAAGTGCTCCGCCTGGGGAGTATGGTCGCAAGGCTGAAACTCAAAGGAATTGACGG
>OTU556
TAATACGGAGGGTGCAAGCGTTGTTCGGAATTATTGGGCGTAAAGCGCGTGTAGGCGGTTTGTTAAGTCTGGTGTGAAAGCCCTGGGCTCAACCTGGGAAGTGCATTGGATACTGGCAAACTTGAGTACGGGAGAGGATAGTGGAATTTCGAGTGTAGGGGTGAAATCCGTAGATATTCGAAGGAACACCGGTGGCGAAGGCGGCTATCTGGACCGATACTGACGCTGAGACGCGAAAGCGTGGGGAGCAAACAGGATTAGATACCCTGGTAGTCCACGCCGTAAACGATGGGCACTAGGTGTCGCGGGTATTGACCCCTGCGGTGCCGAAGCTAACGCATTAAGTGCCCCGCCTGGGGAGTACGGTCGCAAGACTAAAACTCAAAGGAATTGACGG
>OTU557
TAAAACGTAGGACGCAAACGTTATCCGGAATTACTGGGCGTAAAGGGCgcgcAGGCGGTTGGATAAGTGAGGCATGAAAGCCCCATGGCTAAACCTGGGGAGGTTGTCTGAGACTGTCCGACTAGAGTACGATAGAGGGGTGTAGAATTCCGCGTGTAGTGGTGAAATGCGTAGAGATGCGGAGGAATACCAGAGGCGAAGGCGGCACCCTGGATCGTAACTGACGCTGAGGCGCGAAAGCATGGGTAGCGAACGGGATTAGAAACCCCGGTAGTCCATGCCGTAAACGATGTGTACTCGATGTTCGGCCTACATTGTAGGTTGAGTGTCCAAGCAAACGCGTTAAGTACACCGCCTGGGGAGTACGGTCGCAAGGCTAAAACTTAAATGAATTGACGG
>OTU558
TAACACGAACCGTCCAAACGTTATTCGGTATCACTGGGCTTAAAGCGTGCGTAGGCGGCTTGGAAGGTGAGATGTGAAAGCCCACGGCTCAACCGTGGAACTGCGTTTCAAACCATCAGGCTTGAGGAAGACAGGGGTGATGGGAACTTATGGTGGAGCGGTGAAATGCGTTGATATCATAGGGAACACCGGTGGCGAAAGCGCATCACTGGGTCTTTTCTGACGCTGAGGCACGAAAGCTAGGGTAGCGAACGGGATTAGATACCCCGGTAGTCCTAGCCGTAAACGATGAGCACTAGGCTGAGGGAACTTCCACATTCtctcGGCCGTAGCGAAAGCATTAAGTGCTCCGCCTGGGGAGTATGGTCGCAAGGCTGAAACTCAAAGGAATTGACGG
>OTU559
TAATACGGAGGGTGCGAGCGTTAATCGGAATTACTGGGCGTAAAGCGTACGTAGGTGGCTTGATAAGTCGAATGTGAAAGCCCTGGGCTTAACCTGGGAACTGCATCCGAAACTGTCTGGCTAGAGTAAGGGAGAGGGAAGCGGAATTTCCGGTGTAGCGGTGAAATGCGTAGATATCGGAAGGAACACCAGTGGCGAAGGCGGCTTCCTGGCCCATTACTGACACTGAGGTACGAAAGCGTGGGGAGCAAACAGGATTAGATACCCTGGTAGTCCACGCTGTAAACGATGAGAACTAGATGTTGGAAGCATCGGGCTTTCAGTGTCGCAGCTAACGCGTTAAGTTCTCCGCCTGGGGAGTACGGCCGCAAGGTTGAAACTTAAATGAATTGACGG
>OTU560
TAACACGTAGGgggCGAGCGTTGTCCGGAATTACTGGGCGTAAAGGGCGTGTAGGCGGCCTTACAAGTCAGTTGTGAAACCcccAGGCTCAACCTGGGGATTGCAGTTGAAACTGTAGGGCTTGAGTGCAGGAGAGGAGAGTGGAATTCCTAGTGTAGCGGTGATATGCGTAGATATTAGGAGGAACACCAGTGGCGAAGGCGGCTctctGGACTGTAACTGACGCTGAGGCGCGAAAGCGTGGGGAGCAAACAGGATTAGATACCCTGGTAGTCCACGCTGTAAACGATGGGTACTAGGTGTAGGgggTTTAGATACCCTCTGTGCCGCAGCAAACGCATTAAGTACCCCGCCTGGGGAGTACGGCCGCAAGGTTGAAACTCAAAGGAATTGACGG
>OTU561
TAATACGGAGGATCCAAGCGTTATCCGGATTTATTGGGTTTAAAGGGTGCGTAGGCGGGCCTTTAAGTCAGTGGTGAAAGTTTGCAGCTCAACTGTAAAATTGCCATTGAAACTGAGGGCCTTGAGTGTAAATGAGGTAGGCGGAATGTGTTGTGTAGCGGTGAAATGCTTAGATATAACACAGAACACCGATTGCGAAGGCAGCTTACTGGGATACAACTGACGCTGAGGCACGAAAGCGTGGGGATCAAACAGGATTAGATACCCTGGTAGTCCACGCAGTAAACGATGAATACTAACTGTTTGCGATATTACAGTAAGCGGTACAGCGAAAGCGTTAAGTATTCCACCTGGGGAGTACGTTCGCAAGAATGAAACTCAAATGAATTGACGG
>OTU562
TAATACGGAGGGTGCAAGCGTTATCCGGATTCACTGGGTTTAAAGGGTGCGCAGGCGGCCTGTTAAGTCAGCGGTGAAAGCCCACGGCTCAACCGTGGAATTGCCGTTGAAACTGCCAGGCTTGAGTACAGTTGAGGCGGGCGGAATACATCATGTAGCGGTGAAATGCTTAGATATGATATAGAACGCCCATTGCGAAGGCAGCTCGCTAAACTGTAACTGACGCTCAGGCACGAAAGCGTGGGGAGCAAACAGGATTAGATACCCTGGTAGTCCACGCCCTAAACGATGAATACTCGATGTATGCCCAACTGGGTGTGCGTCCAAGCGAAAGCATTAAGTATTCCACCTGGGAAGTACGGCCGCAAGGTTAAAACTCAAATGAATTGACGG
>OTU563
TAATACGTAGGGTGCGAGCGTTAATCGGAATTACTGGGCGTAAAGCGTGCGCAGGCGGTTAtataAGACAGATGTGAAATCCCCGGGCTCAACCTGGGACCTGCATTTGTGACTGTATAGCTAGAGTACGGTAGAGGgggATGGAATTCCGCGTGTAGCAGTGAAATGCGTAGATATGCGGAGGAACACCGATGGCGAAGGCAATCCCCTGGACCTGTACTGACGCTCATGCACGAAAGCGTGGGGAGCAAACAGGATTAGATACCCTGGTAGTCCACGCCCTAAACGATGTCAACTGGTTGTTGGGTCTTCACTGACTCAGTAACGAAGCTAACGCGTGAAGTTGACCGCCTGGGGAGTACGGCCGCAAGGTTGAAACTCAAAGGAATTGACGG
>OTU564
TAATACGTAGGgggCAAGCGTTGTCCGGATTTATTGGGCGTAAAGCGCTCGCAGGTGGTTCATTGCGTCGTGCGTGAAAGGCCCTGGCTCAACTGGGGAGTGTCGTGCGAAACGGGTGAACTAGAGGCCAGTAGGgggATGTGGAATTCCGGGTGTAGTGGTGGAATGCGTAGAGATCCGGAGGAACACCAGCGGCGAAGGCGGCATCCTGGACTGGTCCTGACACTCAGGAGCGAAAGCGTGGGGAGCGATCCGGATTAGATACCCGGGTAGTCCACGCTGTAAACGATGAGTACTAGGTGTTGGgggTATCGACCcccTCAGTGCCGAAGCTAACGCGATAAGTACTCCGCCTGGGGACTACGGCCGCAAGGCTAAAACTCAAAGGAATTGACGG
>OTU565
TAATACGGAGGATGCAAGCGTTATCCGGATTTATTGGGTTTAAAGGGTGCGTAGGCGGAACGATAAGTCAGTGGTGAAATCTTGCAGCTTAACTGTAAAATTGCCGTTGATACTGTCGTTCTTGAGTACAGTTGAGGTGGGCGGAATGTGTAATGTAGCGGTGAAATGCTTAGATATTACACAGAACACCGATTGCGTAGGCAGCTCGCTAAACTGTTACTGACGCTGAGGCACGAAAGCATGGGGAGCAAACAGGATTAGATACCCTGGTAGTCCATGCCGTAAACGATGATCACTCGCTGTTGGCGATatatTGTCAGCGGCCAAGCGAAAGCATTAAGTGATCCACCTGGGGAGTACGACCGCAAGGTTGAAACTCAAAGGAATTGACGG
>OTU566
TAATACGGAGGgggCAAGCGTTATTCGGAATTATTGGGCGTAAAGGGCgcgcAGGCGGCCTGGCAAGTCGAAGGTGAAATCCCTCGGCTCAACCGAGGAATTGCCTTCGATACTGCCAGGCTCGAGGCCGGGAGGgggTAGCGGAATTCCCAGTGTAGCGGTGAAATGCGTAGATATTGGGAGGAACACCAGTGGCGAAGGCGGCTACCTGGACCGGTTCTGACGCTGAGGCGCGAAAGCGTGGGGAGCAAACAGGATTAGATACCCTGGTAGTCCACGCTGTAAACGATGAGTGCTCGGTGCTGCGGGTATCGACCCCTGCAGTGCCTTAGCTAACGCGTTAAGCACTCCGCCTGGGGAGTACGGTCGCAAGGCTGAAACTCAAAGGAATTGACGG
>OTU567
TAATACGTAGGGTGCGGGCGTTAATCGGAATTACTGGGCGTAAAGCGTGCGCAGGCGGTCTGTTAAGACAGGTGTGAAATCCCCGGGCTTAACCTGGGAACTGCGCTTGTAACTGGCAGACTGGAGTGTGGCAGAGGggggTGGAATTCCAAGTGTAGCAGTGAAATGCGTAGATATTTGGAGGAACACCGATGGCGAAGGCAGCCcccTGGGCTAACACTGACGCTCATGCACGAAAGCGTGGGGAGCAAACAGGATTAGATACCCTGGTAGTCCACGCCCTAAACGATGTCAACTGGTTGTCGGGGAAGCAATTCCTTGGTAACGAAGCTAACGCGTGAAGTTGACCGCCTGGGGAGTACGGCCGCAAGGTTAAAACTCAAAGGAATTGACGG
>OTU568
TAAGACAGAGGGTGCAAACGTTGTTCGGAATTACTGGGCGTAAAGCgcgcgTAGGCGGCAGCGTgtgtCGGGCGTGAAATCCCACGGCTCAACCGTGGAAGTGCACTCGAAACTGCGCAGCTAGAGTCTCGGAGAGGAAGGCGGAATGCTTGGTGTAGAGGTGAAATTCGTAGATATCAAGCGGAACACCGGTGGCGAAGGCGGCCTTCTGGACGATGACTGACGCTGAAGTGCGAAAGCGTGGGGAGCAAACAGGATTAGATACCCTGGTAGTCCACGCCGTAAACGATGAGTGCTAGGTGTCACGGGCTTTGACCCTCGTGGTGCCGCAGCTAACGCGTTAAGCACTCCGCCTGGGGAGTACGGCCGCAAGGCTAAAACTTAAAGGAATTGACGG
>OTU569
TAATACAGAGGGTGCAAGCGTTGTTCGGAATTACTGGGCGTAAAGCgcgcgcAGGCGGATCCTGTAAGTCTGGAGTGAAATTTCACCGCTCAACGGTGAAGCTGCTTTGGATACTGCGGATCTGGAGACCGGTAGAGGCTGGTAGAATTGCAGGTGTAGCGGTGGAATGCGTAGAGATCTGCAAGAATACCCGTGGCGAAGGCGGCCAGCTGGGCCGGTTCTGACGCTGAGGCGCGAAAGCGTGGGGAGCAAACAGGATTAGATACCCTGGTAGTCCACGCCGTAAACGATGGGCACTAGGTGCTGGggggAGCGACCCCGTCAGTGCCGTAGCTAACGCGATAAGTGCCCCGCCTGGGGAGTACGGCCGCAAGGCTGAAACTCAAAGGAATTGACGG
>OTU570
TAAAACGGAGGGTGCAAGCGTTGTTCGGAATTACTGGGCGTAAAGCGCGTGCAGGCGGCTTTCTAAGTTTCGTGTGAAATCCCTTGGCTTAACCGAGGAACAGCGCGGAAAACTGGAAGGCTCGAGTACGGGAGAAGTGGGCGGAATTCCCAGTGTAGAGGTGAAATTCGTAGATATTGGGAGGAACACCGGCGGCGAAAGCGGCTCACTAGACCGATACTGACGCTCATACGCGAGAGCATGGGTAGCAAACAGGATTAGATACCCTGGTAGTCCATGCTGTAAACGATGGATGCTAGGTGTTCGGGGAGTTGACCccccGAGTGCCGAAGTCAACACATTAAGCATCCCGCCTGGGAAGTACGGTCGCAAGACTAAAACTCAAAGGAATTGACGG
>OTU571
TAATACGGAGGGTGCGAGCGTTATCCGGAATTACTGGGTTTAAAGGGTGCGTAGGCGGAATAATAAGTCAGGAGTGAAAGCTTCCCGCTTAACGGGAGAATTGCTTTTGATACTGTTGTTCTTGAATCAAGATGAGGTTGGCGGAATGTGGCATGTAGCGGTGAAATGCATAGATATGCCATGGAACACCGATTGCGAAGGCAGCTGACTGGACTTGAATTGACGCTGAGGCACGAAAGCGTGGGGAGCGAACAGGATTAGATACCCTGGTAGTCCACGCCCTAAACGATGCTAACTCGACGTTTGGTTTTAAAATTGAGCGTCCAAGGGAAACCGTTAAGTTAGCCACCTGGGGAGTACGATCGCAAGGTTGAAACTCAAATGAATTGACGG
>OTU572
TAATACGAAGGgggCTAGCGTTGTTCGGAATTACTGGGCGTAAAGCGCACGTAGGCGGGTCGTTAAGTCAGGGGTGAAATCCCGGAGCTCAACTCCGGAACTGCCTTTGATACTGGCGATCTAGAGATCGAgagagGTGAGTGGAATTCCGAGTGTAGAGGTGAAATTCGTAGATATTCGGAAGAACACCAGTGGCGAAGGCGGCTCACTGGCTCGATACTGACGCTGAGGTGCGAAAGCGTGGGGAGCAAACAGGATTAGATACCCTGGTAGTCCACGCCGTAAACTATGGGTGCTAGCCGTCAGGGAGCTTGCTCTTTGGTGGCGCAGCTAACGCATTAAGCACCCCGCCTGGGGAGTACGGTCGCAAGATTAAAACTCAAATGAATTGACGG
>OTU573
TAACACGAACTGCGCGAACGTTATTCGGAATCACTGGGCTTAAAGAGTTCGTAGGCGGCCAAGCAAGTCGGGTGTGAAATCCCTCGGCCCAACCGAGGAATGGCGCCCGATACTGTCTGGCTTGAGGAAGTTAGGGGTGAGCGGAACTGATGGTGGAGCGGTGAAATGCGTTGATATCATCAGGAACACCGGTGGCGAAAGCGGCTCACTGGGACTTTTCTGACGCTGAGGAACGAAAGCTAGGGGAGCGAACGGGATTAGATACCCCGGTAGTCCTAGCCGTAAACGATGAGCACTAGGTCGAGGGGACTTCCACATCTTCTCGGCCGTAGCGAAAGTGTTAAGTGCTCCGCCTGGGGAGTATGGTCGCAAGGCTGAAACTCAAATGAATTGACGG
>OTU574
TAATACGGAGGGTGCGAGCGTTGTCCGGATTTATTGGGTTTAAAGGGTGCGTAGGCGGGCGATTAAGTCAGCGGTGAAATCCcccGGCTCAACCGGgggCGTGCCATTGATACTGGTTGCCTTGAGTACAGACGAGGTGGGCGGAATTTACGGTGTAGCGGTGAAATGCATAGATACCGTAAAGAACTCCGATAGCGTAGGCAGCCCACTAGCCTGGCACTGACGCTGAGGCACGAAAGCATGGGGATCGAACAGGATTAGATACCCTGGTAGTCCATGCCGTAAACGATGATCACTCGCTGTTGGCTAAACATTGTCAGCGGCCAAGCGAAAGCGTTAAGTGATCCACCTGGGGAGTACGTCCGCAAGGATGAAACTCAAAGGAATTGACGG
>OTU575
TAATACGTAGGGAGCAAGCGTTGTCCGGATTCACTGGGTGTAAAGGGTGCGCAGGCGGATTGGTAAGTCAGGGGTGAAATCTCACGGCTTAACCGTGAAATTGCCTTTGATACTGCCAATCTTGAGTTCGGGAGAGGTCGATGGAATTCCAGGTGTAGCGGTGAAATGCGTAGATATCTGGAAGAACACCAGTAGCGAAGGCGGTCGACTGGCCCGTAACTGACGCTCAGGCACGAAAGCGTGGGTAGCGAACAGGATTAGATACCCTGGTAGTCCACGCCCTAAACGATGTATGCTTGGTGTCGGCTCTTTCGAGTCGGTGCCGTAGGTAACCTGATAAGCATACCACCTGGGGAGTACGCTCGCAAGGGTGAAACTTAAAGGAATTGACGG
>OTU576
TAACACGTAAGGGGCGAGCGTTGTTCGGAATTATTGGGCGTAAAGAGCgcgcAGGCGGTTTGCCAAGCCTGATGTGAAAGACCTCGGCTTAACTGAGGCAGTGCGTTGGGAACTGGCAGGCTAGAGTATAGGAGGgggAGTTGGAATTCCTGGTGTAGGGGTGAAATCTGTAGATATCAGGAAGAACACCGGTGGCGAAGGCGAACTCCTGGCCATATACTGACGCTGAGGCGCGAAAGCGTGGGGAGCGAACAGGATTAGATACCCTGGTAGTCCACGCTGTAAACGATGTGCACCAGGTGTTGGATGGGAGCATTCAGTGCCGCAATTAACGTGGTAAGTGCACCGCCTGGGGAGTATGCTCGCAAGAGTGAAACTCAAAGGAATTGACGG
>OTU577
TGATACGTAGGgggCAAGCGCTGTCCGGATTTACTGGGCGTAAAGGGTgtgtAGGCGGACTGATGTGTCGATGGTGAAAGCTTCCGGCTTAACCGGGAAAGTGCTGTCGAAACTATTGGTCTTGAGGGCAGGAGAGGAAACTGGAACTTCCGGTGTAGCGGTAAAATGCGTAGATATCGGAAGGAACGCCGACAGCGAAGGCAGGTTTCTGGAATGTCCCTGACGCTGAGACACGAAAGCCAGGGGAGCAAACAGGATTAGATACCCTGGTAGTCCTGGCTGTAAACGATGCATACTAGGCGTGGGAATGGAAGTTTCCGTGCCGCAGCTAACGCGTTAAGTGTGCCGCCTGGGGACTACGGCCGCAAGGTTGAAACTTAAAGGAATTGACGG
>OTU578
TAACACGTGCAGTCCAAGTGGTATCCACTTATATTGGGCTTAAAGGGCTCGTAGCCGGCTAGGTAAGTTCTTAGTGAAATCCCAAGGCTCAACCTTGGGAAGGGCTAAGAATACTGCTTAGCTTGGGGACGGGAgagaCCACGGGTACTCCGGgggTAGCGGTAAAATGCTATAATCCTTGGgggACCAACGGTAGCGAAAGCGCGTGGTCAGAACGTGCCCGACGGTGAGGGGCGAAGGCCAGGGGCGCGACTCGGATTAGATACCCGGTTAGTCCTGGCTGTAAATTATGCGAATTAGGTACATCAGAGCCCACGAGGCGCTGAGGTGCCGTAGGGAAACCGTTAAATTCGCCGCCTGGGGAGTACGGTCGCAAGGCTGAAACTTAAAGGAATTGACGG
>OTU579
TAAGACGGAGGGTGCAAGCGTTGTTCGGAATCATTGGGCGTAAAGGGCgcgcAGGCGGTCCGGCAAGTCCGACGTGAAATCCCGGAGCTCAACTCCGGAACTGCGTTGGAAACTGTCAGACTTGAGTATGAgagagGTCCGTGGAATTCCAGGTGTAGGGGTGAAATCCGTAGATATCTGGAGGAACACCAGCGGCGATAGCGACGGACTGGATCATAACTGACGCTGAGGCGCGAAAGCGTGGGGAGCAAAGAGGATTAGATACCCTCGTAGTCCACGCCGTAAACGATGTTCACTAGTTGCTGTCTCAATTGAGGGGCAGTGACGCAGCTAACGCACTAAGTGAACCGCCTGGGGAGTACGGTCGCAAGACTAAAACTCAAATGAATTGACGG
>OTU580
TAACACGTAGGgggCGAGCGTTGTCCGGAATTATTGGGCGTAAAGGGCACGCAGGCGGTCATACCAGTCAGGCGTGAAATTCGCGGGCTCAACCTGCGAAGTGCGTTTGAAACTGTATGGCTAGAGTATAGGAGAGGAGAGCGGAACTCCTGGTGTAGTGGTGAAATACGTAGATATCAGGAGGAACACCGGTGGCGAAGGCGGCTctctGGCCTGTAACTGACGCTGAGGTGCGAAAGCCAGGGGAGCGAACGGGATTAGATACCCCGGTAGTCCTGGCTGTAAACGCTGGGTACTAGGTGTTGGAAGCTACCAAGCTTTCAGTGCCGGAGTTAACGCGCTAAGTACCCCGCCTGGGGATTACGGCCGCAAGGCTGAAACTTAAATGAATTGACGG
>OTU581
TAATACAGGgggggCAAGCGTTATCCGGAATGATTGGGCGTAAAGCGTCTGTAGGTGGTTTAAaaaGTCTACTGTCAAATACCAAGGCTTAACCTTGGACAGGCAGTAGAGTACTTTTAGACTTGAGTGCGGTAGAGGTAGAGGGAATCCCTAGCGTAACAGTGAAATGTGTAGATTTTAGGGAGAACACCAGCGGCGAAGGCGCTCTACTGGGCCGAGACTGACACTGAgagaCGAAAGCTAAGGGAgagaATAGGATTAGATACCCTAGTATTCTTAGCTGTAAACGATGGAAACTAAGTGCTGCCGAATGCAGTGCTGCAGCTAACGCGTTAAGTTTCCCGCCTGGGGAGTATGCCCGCAAGGGTGAAACTCAAATGAATTGACGG
>OTU582
TAATACGGAGGgggTTAGCGTTGTTCGGAATTACTGGGCGTAAAGCGCACGTAGGCGGATCAGAAAGTTGGgggTGAAATCCCGGGGCTCAACCCCGGAACGGCCTCCAAAACTCCTGGTCTTGAGTTCGAgagagGTGAGTGGAATTCCGAGTGTAGAGGTGAAATTCGTAGATATTCGGAGGAACACCAGTGGCGAAGGCGGCTCACTGGCTCGATACTGACGCTGAGGTGCGAAAGTGTGGGGAGCAAACAGGATTAGATACCCTGGTAGTCCACACCGTAAACGATGAATGCCAGTCGTCGGGTAGTATACTGCTCGGTGACacacCTAACGGATTAAGCATTCCGCCTGGGGAGTACGGTCGCAAGATTAAAACTCAAAGGAATTGACGG
>OTU583
TAATACGGggggggCGAGCGTTGTTCGGAATTACTGGGCGTAAAGGGCGCGTAGGCGGTCTGCTAAGTTGGATGTGAAAACTCTGGGCTTAACCCAGAGCCTGCATTCAAAACTGACAGGCTAGAGTTCTGGAGGGGATAGCGGAATTCCTGGTGTAGCGGTGAAATGCGTAGATATCAGGAGGAACACCGGTGGCGAAGGCGGCTATCTGGACAGAGTCTGACGCTGAGGCGCGAAAGCTAGGGGAGCAAACAGGATTAGATACCCTGGTAGTCCTAGCCCTAAACGATGGATACTTGGTGTGACTGGGATTGAATCCAGTCGTGCCGAAGCTAACGCATTAAGTATCCCGCCTGGGGAGTACGGTCGCAAGGCTGAAACTTAAAGGAATTGACGG
>OTU584
TAATACGTAGGGCGCGAGCGTTGTCCGGAATTATTGGGCGTAAAGAGCTCGTAGGCGGTCTGTCGCGTCGGATGTGAAAGCCCGGGGCTTAACCCCGGGTCTGCATTCGATACGGGCAGACTAGAGTGTGGTAGGGGAGATCGGAATTCCTGGTGTAGCGGTGAAATGCGCAGATATCAGGAGGAACACCGGTGGCGAAGGCGGATCTCTGGGCCATTACTGACGCTGAGGAGCGAAAGCGTGGGGAGCGAACAGGATTAGATACCCTGGTAGTCCACGCCGTAAACGGTGGGAACTAGGTGTTGGCGACATTCCACGTCGTCGGTGCCGCAGCTAACGCATTAAGTTCCCCGCCTGGGGAGTACGGCCGCAAGGCTAAAACTCAAAGGAATTGACGG
>OTU585
TAAGACGTAGGgggCGAGCGTTGTCCGGAATCACTGGGCGTAAAGCGCGTGTAGGCGGCCCATCAAGTCAGTTGTGAAATTCCTCGGCTCAACCGGgggCCCGCAATTGAAACTGGTGGGCTTGAGTGCAGGAGAGGGAAGCGGAATTCCCGGTGTAGCGGTGAAATGCGTAGATATCGGGAGGAACACCAGTGGCGAAAGCGGCTTCCTGGCCTGCCACTGACGCTGAGGCGCGAAAGCCAGGGGAGCGAACAGGATTAGATACCCTGGTAGTCCTGGCCGCAAACGCTGGGTACTAGGTGTAGGGAGTTAGACACTctctGTGCCGCAGTTAACGCGTTAAGTACCCCGCCTGGGGACTACGGCCGCAAGGCTGAAACTTAAAGGAATTGACGG
>OTU586
TAATACAGAGGGTGCGAGCGTTGTCCGGAATCACTGGGCGTAAAGGGCGCGTAGGCGGCCTGGTAAGTACGGGGTGAAATCTCACGGCTCAACCGTGAGGCTGCCTCGTAGACTGCCGGGCTCGAGCAGAGCAGAGGCTAGCGGAATTCCCGGTGTAGCGGTGGAATGCGTAGAGATCGGGAAGAACATCGGTGGCGAAGGCGGCTAGCTGGGCTCTTGCTGACGCTGAGGCGCGACAGCGTGGGGAGCAAACAGGATTAGATACCCTGGTAGTCCACGCCGTAAACGATGGGTACTAGGCGTCGGggggAGCGACCCCTTCGGTGCCGTCGCTAACGCAATAAGTACCCCGCCTGGGGAGTACGGCCGCAAGGCTGAAACTTAAAGGAATTGACGG
>OTU587
TAATACGTAGGTGGCAAGCGTTGTCCGGAATTACTGGGTGTAAAGGGCGTGTAGGCGGGAAGATAAGTCAGATGTGAAATACCACAGCTCAACTGTGGgggTGCATCTGAAACTATTtttCTTGAGTGCTGGAGAGGAAAGCGGAATTCCTAGTGTAGCGGTGAAATGCGTAGATATTAGGAGGAACACCAGTGGCGAAGGCGGCTTTCTGGACAGTAACTGACGCTGAGGCGCGAAAGCGTGGGGAGCAAACAGGATTAGATACCCTGGTAGTCCACGCCGTAAACGATGGATACTAGGTGTAGGgggTATCGACCcccccTGTGCCGGAGTTAACACATTAAGTATCCCACCTGGGGAGTACGGCCGCAAGGTTGAAACTTAAAGGAATTGACGG
>OTU588
TAATACGGAGGGTGCAAGCGTTAATCGGAATTACTGGGCGTAAAGGGCGCGTAGGCGGTTTGGTAAGCGAGTTGTGAAAGCCCCGGGCTCAACCTGGGAATGGCAATTCGAACTGCCAGGCTAGAGTGCAGCAGAGGACAGTGGAATTCCCGGTGTAGCGGTGAAATGCGTAGATATCGGGAGGAACACCAGTGGCGAAGGCGACTGTCTGGGCTGACACTGACGCTGAGGTGCGAAAGCGTGGGTAGCAAACAGGATTAGATACCCTGGTAGTCCACGCTGTAAACGATGAGAACTAGTCGTTGGGACTCTTGAAGTCTTAGTGACGCAGCTAACGCAATAAGTTCTCCGCCTGGGGAGTACGGCCGCAAGGTTAAAACTCAAAGGAATTGACGG
>OTU589
TAAAACGTAGGgggCGAGCGTTGTCCGGAATTACTGGGCGTAAAGGGCGTGTAGGCGGTTTGGTAAGTCAGTCGTGAAAACCCAGGGCTTAACCCTGGGATTGCGGTTGAAACTGTTAAACTTGAGTGCAGGAGAGGGGAGTGGAATTCCCGGTGTAGCGGTGAAATGCGTAGATATCGGggggAACACCAGTGGCGAAGGCGACTctctGGCCTGTAACTGACGCTGAGGCGCGAAAGCCAGGGGAGCGAACAGGATTAGATACCCTGGTAGTCCTGGCTGTAAACGATGGGTACTAGGTGTAGGgggTTTAGATACCTTCTGTGCCGCAGTTAACacacTAAGTACCCCGCCTGGGGAGTACGGCCGCAAGGTTGAAACTCAAATGAATTGACGG
>OTU590
TAATACGGAGGGTGCAAGCGTTATCCGGATTCACTGGGTTTAAAGGGTGCGTAGGCGGCTAtataAGTCAGTGGTGAAAGCCCGCAGCTCAACTGCGGAATTGCCATTGAAACTGTATAGCTTGAATCTGGTTGAAGTGGGCGGAATACATCATGTAGCGGTGAAATGCTTAGATATGATGTAGAACACCGATTGCGAAGGCAGCTCACTAAGCCAACATTGACGCTGAGGCACGAAAGCGTGGGTAGCGAACAGGATTAGATACCCTGGTAGTCCACGCCCTAAACGATGAATACTCGATGtgtgCTCCTTGAGGGTACGCGTCCAAGCAAAAGCGTTAAGTATTCCACCTGGGAAGTACGGCCGCAAGGTTAAAACTTAAAGGAATTGACGG
>OTU591
TAATACGGAGGGTGCAAGCGTTGTCCGGATTTATTGGGTTTAAAGGGTGCGTAGGCGGGAAACTAAGTCAGCGGTGAAATTCTCCGGCTCAACCGGGGACGTGCCATTGATACTGGTTTCCTTGAGTACAGACGAGGTGGGCGGAATTTACGGTGTAGCGGTGAAATGCATAGATACCGTAAAGAACTCCGATAGCGTAGGCAGCTCACTAGACTGGTACTGACGCTGATGCACGAAAGCATGGGGATCGAACAGGATTAGATACCCTGGTAGTCCATGCCGTAAACGATGATCACTCGCTGTTGGCTAAACATTGTCAGCGGCCAAGCGAAAGCGTTAAGTGATCCACCTGGGGAGTACGTCCGCAAGGATGAAACTCAAATGAATTGACGG
>OTU592
TAATACGGAGGGTGCAAGCGTTAATCGGAATTACTGGGCGTAAAGGGCACGTAGGCGGCCAGGTAAGTTAGCTGTGAAAGCCCCGGGCTCAACCTGGGAATTGCAGTTAATACTGCTTGGCTAGAGTCTGGTAGAGGGTGGTGGAATTCCCGGTGTAGCGGTGAAATGCGTAGATATCGGGAGGAACACCAGTGGCGAAGGCGGCCACCTGGACCAAGACTGACGCTGAGGTGCGAAAGCGTGGGGAGCAAACAGGATTAGATACCCTGGTAGTCCACGCCGTAAACGCTGAGAACTAGCCGTTGGACCCATTCAAGGGTTTAGTGGCGAAGCTAACGCGTTAAGTTCTCCGCCTGGGGAGTACGGCCGCAAGGTTAAAACTCAAATGAATTGACGG
>OTU593
TAACACGTACTGTGCGAACGTTATTCGGAATCACTGGGCTTAAAGGGTGCGTAGGCGGCAATTCAAGTCAGGTGTGAAATGCCTGAGCTCAACTGAGGCATTGCGCTTGAAACTGAACTGCTAGAGTATCCCAGGGGTGTGCGGAACTGCCAGTGGAGCGGTGAAATGTGTTGATATTGGCAGGAACACCGGAGGCGAAAGCGGCACACTGGgggATAACTGACGCTGAGGCACGAAAGCCAGGGGAGCGAACGGGATTAGATACCCCGGTAGTCCTGGCCGTAAACGATGAGCACTGGGCGGGAGGAGGTCTCCTTtttCTGCCGTAGCGAAAGCGTTAAGTGCTCCGCCTGGGGAGTATGGTCGCAAGGCTGAAACTCAAAGGAATTGACGG
>OTU594
TAATACGTAGGgggCAAGCGTTGTCCGGAATTATTGGGCGTAAAGAGCGTGTAGGCGGATATTTAAGTCAGATGTGAAAACTGGCGGCTCAACCGTGAGACTGCATCTGATACTGGATATCTTGAGGGTAAGagagGGCAGTGGAATTCCTAGTGTAGCGGTGAAATGCGTAGATATTAGGAGGAACACCAGTGGCGAAGGCGACTGCCTGGCTTACAACTGACGCTGAGACGCGAAAGCGTGGGGAGCAAACAGGATTAGATACCCTGGTAGTCCACGCCGTAAACGATGGGTACTAGGTGTAGGAGGTATCGACCCCTTCTGTGCCGCAGTTAACACATTAAGTACCCCGCCTGGGGAGTACGGCCGCAAGGTTGAAACTTAAAGGAATTGACGG
>OTU595
TAATACGGAGGATGCGAGCGTTATCCGGAATTATTGGGTTTAAAGGGTGCGTAGGCTGACAAGTAAGTCAGTGGTGAAATACCCCGGCTTAACCGGggggTTGCCATTGATACTGTTTGTCTGGAGTGTAATCGAAGTGGGCGGAATGAGGGGTGTAGCGGTGAAATGCATAGATATTCCTCAGAACACCGATAGCGCAAGGCAGCTCACTAGCTTACCACTGACGCTGAGGCACGAAAGCGTGGGGATCAAACAGGATTAGATACCCTGGTAGTCCACGCTGTAAACGATGATCACTAGCTGTTTGCGATACACAGTAAGTGGCTAAGCGAAAGCGATAAGTGATCCACCTGGGGAGTACGTCGGCAACGATGAAACTTAAAGGAATTGACGG
>OTU596
TAATACGGAGGGTGCAAGCGTTATCCGGAATCACTGGGCGTAAAGGGCGCGTAGGCGGTCTACTAAGTCCGATGTTAAAGACCGGGGCTCAACCCCGACACGGCGTTGGATACTGGTAGGCTTGACGGCTGGAGAGGCAAGTAGAATTACCAGTGTAGCGGTGGAATGCGTAGATACTGGTAGGAATACCTATGGCGAAGGCAGCTTGCTGGACAGCACGTGACGCTGAGGCGCGAAAGTGTGGGGAGCAAACCGGATTAGATACCCGGGTAGTCCACACCCTAAACGATGCATACTTGGTGTTGGCTCGATGGAGTCAGCGCCGGAGTTAACGCGTTAAGTATGCCGCCTGGGAAGTACGGCCGCAAGGTTGAAACTCAAAGGAATTGACGG
>OTU597
TAATACGTAGGAGGCAAGCGTTATCCGGATTTACTGGGCGTAAAGCGGGTGTAGGCGGCCTGTCAAGTCCGGTGTGAAATCTCCCGGCTTAACTGGGAGGGTGCACTGGATACTGGCGGGCTGGAGTGCAGCAGAGGAAAGCGGAATTCCCGGTGTAGTGGTGAAATGCGTAGATATCGGGAGGAACACTAGTGGCGAAGGCGGCTTTCTGGGCTGTAACTGACGCTGAGACCCGAAGGCGTGGGTAGCAAACAGGATTAGATACCCTGGTAGTCCACGCAGTAAACGATGGATACTAGGTATAGGGAGTATCGACCCTctctGTGCCGAAGCTAACGCCTTAAGTATCCCGCCTGGGGACTACGGTCGCAAGACTAAAACTCAAAGGAATTGACGG
>OTU598
TAATACGGAGGgggCAAGCGTTGTTCGGAATTACTGGGCGTAAAGGGCGCGTAGGCGGAATATCAAGTTAGGGGTGAAAGGCCTGGGCTCAACCTAGGAACGGCCTCTAAAACTGATAATCTTGAGTCCGGAAGAGGATGGCGGAATTCCCAGTGTAGAGGTGAAATTCGTAGATATTGGGAAGAACACCGGTGGCGAAGGCGGCCATCTGGTCCGGAACTGACGCTGAGGCGCGAAAGCGTGGGGAGCAAACAGGATTAGATACCCTGGTAGTCCACGCCGTAAACGATGtgtgCTAGCCGTTGGGGCACTTAGTGTCTCGGTGGCGCAGCTAACGCGTTAAGCACACCGCCTGGGGAGTACGGTCGCAAGATTAAAACTCAAAGGAATTGACGG
>OTU599
TAATACGTAGGCAGCGAGCGTTGTTCGGAATTACTGGGCGTAAAGAGTgtgtAGGCGGTGCTCTAAGTCTGTCGTGAAATCTCCCGGCTTAACTGGGAGGGTGCGGCGGATACTATTGTGCTAGAGGGTGGGAGAGGAAAGCGGAATTCCTGGTGTAGCGGTGAAATGCGTAGATATCAGGAGGAACACCTGCGGTGTAGACAGCTTTCTGGACCACTTCTGACGCTGAGACACGAAAGCGTGGGTAGCAAACAGGATTAGATACCCTGGTAGTCCACGCCCTAAACGATGCATACTTGGTGTGAGCCATTCAGTTGGTTCGTGCCGGAGCTAACGCGTTAAGTATGCCGCCTGGGGAGTACGGTCGCAAGGCTGAAACTTAAAGGAATTGACGG
>OTU600
TAATAGCAGCACCGCGAGTGGTGGCCACGATTATTGGGCTTAAAGCGTCCGTAGCCGGCTTCATAAGTCCGCTGTGAAATCTGGTAGCTTAACTATCAGAAGTGCGGTGGATACTATGGGGCTTGGGACCGGAAGGCGTCGAGGCTATTCCTGGAGTAGGGGTGAAATCCTAAAATTCCAGGAGGAGCGCCGGTGGCGAAAGCGCTCGGCGATTACGGATCCGACGGTGAGGGACGAAAGCCAGGGGAGCAAAGGGGATTAGATACCCCTGTAGTCCTGGCCGTAAACGATGTCCACTTGATGTAAGGAATCTTCCGAGGATTCCTTGTGCCGAAGGAAAACCGTTAAGTGGACCGCCTGGGGAGTACGGTCGCAAGGCTAAAACTCAAATGAATTGACGG
>OTU601
TAATACGTAGGTGACAAGCGTTATCCGGAATTACTGGGCGTAAAGCGCACGCAGGTGGTTTATCAAGTCTGGCGTGAAATCTCCTGGCTTAACCAGGAGCGGTCGCTGGAAACTGATAGACTTGAGGCGGTGAGAGGGGTGCAGAATTCCTGGTGTAGTGGTGGAATGCGTAGATATCAGGAGGAATACCAGTGGCGAAGGCGGCACCCTGGCACCGAACTGACGCTCAGGTGCGAAAGCGTGGGGAGTGAACGGGATTAGATACCCCGGTAATCCACGCTGTAAACGATGAACACTAGGTGTAGGCGGGGTCAAAGCCGTCTGTGCCAAAGCCAACGCGTTAAGTGTTCCGCCTGGGAAGTACGGCCGCAAGGCTAAAACTCAAAGGAATTGACGG
>OTU602
TAAGACGTAGGgggCTAGCGTTGTCCGGAATTACTGGGCGTAAAGGGCGTGTAGGCGGCCCAGCAAGTCAGTGGTGAAAGACCCCGGCTCAACCGGGGCAGTGCCATTGAAACTGTTGGGCTTGAGGGTAGAAGAGGAGTGTGGAATTCCCGGTGTAGCGGTGAAATGCGTAGATATCGGGAGGAACACCAGTGGCGAAGGCGGCACTCTGGTCTATCCCTGACGCTGAGGCGCGAAAGCTAGGGGAGCAAACAGGATTAGATACCCTGGTAGTCCTAGCTGTAAACGATGGGTACTAGGTGTAGGAGGTTTAGATACCTTCTGTGCCGCAGCTAACGCATTAAGTGCCCCGCCTGGGGAGTACGGTCGCAAGGCTGAAACTTAAAGGAATTGACGG
>OTU603
TAATACCGGCAGCCCGAGTGATGGCCGATCTTATTGGGCCTAAAGCGTCCGTAGCTGGCCGCGCAAGTCCATCGGGAAATCTCCCCGCTCAACGGGGAGCCGCCCGGTGGAAACTGCGTGGCTTGGGACCGGAAGGCGCGACGGGTACGTCCGGGGTAGGAGTGAAATCCCGTAATCCTGGACGGACCGCCGATGGCGAAAGCACGTCGCGAGAACGGATCCGACAGTGAGGGACGAAAGCCAGGGTCTCGAACCGGATTAGATACCCGGGTAGTCCTGGCCGTAAACGATGCCTGTTAGGTGTGGCTCCCACTACGAGTGGGTGCTGTGCCGTAGGGAAGCCGCTAAACAGGCCGCCTGGGAAGTACGTCCGCAAGGATGAAACTTAAAGGAATTGACGG
>OTU604
TAATACGTAGGGTGCGAGCGTTAATCGGAATTACTGGGCGTAAAGCGTGCGCAGGCGGTTTTGTAAGACAGATGTGAAATCCCCGGGCTTAACCTGGGAACTGCGTTTGTGACTGCAAGGCTAGAGTACGGCAGAGGggggTGGAATTCCACGTGTAGCAGTGAAATGCGTAGATATGTGGAGGAACACCGATGGCGAAGGCAGCCcccTGGGCCTGTACTGACGCTCATGCACGAAAGCGTGGGGAGCAAACAGGATTAGATACCCTGGTAGTCCACGCCCTAAACGATGTCAACTAGTTGTTCGTAGAGGTAACTCTGTGAGTAACGCAGCTAACGCGTGAAGTTGACCGCCTGGGGAGTACGGCCGCAAGGTTAAAACTCAAAGGAATTGACGG
>OTU605
TAATACGGAGGGTGCAAGCGTTATCCGGAATCATTGGGCGTAAAGCGTCCGCAGGCGGTTTGTTAAGTTGGGTGTTAAATTTTGCAGCTCAACTGTAAaaaTGCATCCAAAACTGGCAAACTAGAGTGCTTCAGAGGTACGTGGAATTCTGtgtgtAGGGGTAAAATCCGTAGATACACAGAGGAACACCGAAAGCGAAGGCAGCGTACTGGGAAGCTACTGACGCTCAGGGACGAAAGCGTGGGGAGCGAACGGGATTAGATACCCCGGTAGTCCACGCCGTAAACGATGGATACTAGGTGTTGGgggACTCGACCcccTCAGTGCCGTCGCTAACGCATTAAGTATCCCGCCTGGGGAGTACGGTCGCAAGATTAAAACTCAAAGGAATTGACGG
>OTU606
TAATACGTAGGTGGCGAACGTTATCCGGATTTACTGGGCGTAAAGagagTGTAGGTGGTCTTCCAAGTCGGgggTGAAATATCCTGACTTAATTGGGATAGGACGTTCGATACTGGAGGACTTGAGGACATCAGAGGGAGGTGGAATTCCCGGTGTAGCGGTGATATGCGTAGATATCGGGAGGAACACCAGTGGCGAAAGCGACCTCCTGGGGTGCTCCTGACACTGAGACTCGAAAGCGTGGGGAGCGAAACGAATTAGATACTCGTGTAGTCCACGCCATAAACTGTGGATACTAGGTATGGggggTATCGACCCTCTCCGTGCCGAAGCTAACGCATTAAGTATCCCGCCTGGGGACTACGGTCGCAAGACTAAAACTCAAATGAATTGACGG
>OTU607
TAACACGTAGGATCCAAGCGTTATCCGGATTTACTGGGCGTAAAGCGTgtgtAGGTGGTTTGCTAAGTTGGGTGTTAAATCtctcGGCTCAACTGAGAGTTGTCGCTCAAAACTAGCAGACTGGAGGACGGTAGAGGAAGGTAGAATTCCGGGTGTAGTGGTGAAATGCGTAGATATCCGGAGGAATACCAGTGGCGAAGGCGGCCTTCTGGACCGTTCCTGACACTCAGACACGAAAGCTAGGGGAGCAAACGGGATTAGAAACCCCGGTAGTCCTAGCTGTAAACGATGTGAACTTGGTGTTGGCGGGGTAAAACCTGTCGGTGCCGAAGCAAACGCGATAAGTTCACCGCCTGGGGACTACGGCCGCAAGGTTAAAACTCAAAGGAATTGACGG
>OTU608
TAATACGTAGGAGGCTAACGTTATCCGGATTTACTGGGCGTAAAGCGCGTGTAGGCGGTATGGTAAGTTGGACGTGAAAGCTCCCGGCTCAACTGGGAGAGGTCGTTCAATACTGCCAGACTAGAGGATGGTAGAGGGAGGTGGAATTCCGGGTGTAGTGGTGAAATGCGCAGATATCCGGAGGAACACCAGTGGCGAAGGCGGCCTCCTGGACCACTCCTGACGCTCAGACGCGAAAGCTAGGGTAGCAAACGGGATTAGAGACCCCGGTAGTCCTAGCCGTAAACGATGTGAACTTGGCGTCGGTGGGATTAAATCCATCGGTGTCGAAGCTAACGCGATAAGTTCACCGCCTGAGGACTACGGCCGCAAGGTTAAAACTCAAATGAATTGACGG
>OTU609
TAAGACGGAGGGTGCAAGCGTTGTTCGGAATCATTGGGCGTAAAGGGCGCGTAGGCGGTCTGGCAAGTTCGGCGTGAAATCCCGGGGCTCAACCCCGGAACTGCGTCGAAAACTGCCCGACTTGAGTGTGGGAGAGGTTCGTGGAATTCCAGGTGTAGGGGTGAAATCCGTAGAGATCTGGAGGAACACCGGCGGCGAAAGCGACGAACTGGACCACAACTGACGCTGAGGCGCGAAAGCGTGGGTAGCAAACAGGATTAGATACCCTGGTAGTCCACGCCGTAAACGATGTTCACTAGTTGCTGCTTCAATTGAGAAGCAGTGACGCAGCTAACGCACTAAGTGAACCGCCTGGGGAGTACGGTCGCAAGACTAAAACTCAAAGGAATTGACGG
>OTU610
TAATACGTAGGAGGCGAACGTTATCCGGATTTACTGGGCGTAAAGGGAGCGTAGGCGGTTGCTTAAGTCGGGTGTGAAATCTCCTGACTCAATCAGGAGGGGTCATCCGATACTGGGCAACTCGAGGGCGGCAGAAGGAAACGGAATTCCGAGTGTAGCGGTGAAATGCGTTGATATTCGGAAGAACACCAGTGGCGAAGGCGGTTTCCTAGGCTGTTCCTGACGCTGTGGCTCGAAAGCGTGGGGAGCGAAGCGGATTAGATACCCGCGTAGTCCACGCCGTAAACGGTGGACACTTGATATGGGGAGTATCGACCCTCCTCGTGTCGAAGCTAACGCTTTAAGTGTCCCGCCTGGGGAGTACGGCCGCAAGGCTAAAACTCAAAGGAATTGACGG
>OTU611
TAAGACGTAGGGAGCGAGCGTTGTCCGGAATTACTGGGCGTAAAGAGCTCGTAGGCGGGAGCgcgcgTCTGGGAGGAAATCTCACGGCTCAACTGTGAGGCTTTCCCAGATACGGCGCTTCTTGAGGGCAGGAGAGGAAACTGGAATTCCCGGTGTAGCGGTGAAATGCGTAGATATCGGGAGGAACACCAGTGGCGAAGGCGAGTTTCTGGCCTGCATCTGACGCTGAGGAGCGAAAGCGTGGGGAGCAAACGGGATTAGATACCCCGGTAGTCCACGCGGTAAACGATGGATACTAGGTGTAGGAGGTATCGACTCCTTCTGTGCCGCCGTTAACACATTAAGTATCCCGCCTGGGGAGTACGGCCGCAAGGTTGAAACTCAAAGGAATTGACGG
>OTU612
TAATACGTAGGAGGCGAGCGTTATCCGGAATTACTGGGCGTAAAGGGCGTGTAGGCGGCCTCTTAAGTTCGTGGTAAAAGCTCCCGGCTTAACCGGGAGAGGCCTGCGAATACTGGGAGGCTAGAGGGCAACAGAGGAAAGCGGAATTCCCGGTGTAGCGGTGATATGCGTAGATATCGGGAGGAACACCAGTGGCGAAGGCGGCTTTCTGGGTTGCACCTGACGCTGAGGCGCGAAAGCGTGGGGAGCGAAGTGGATTAGATACCCACGTAGTCCACGCTGTAAACGGTGGATACTAGGTATAGGgggTATCGACCcccTCTGTGCCGAAGCTAACGCTTTAAGTATCCCGCCTGGGGACTACGGCCGCAAGGCTAAAACTCAAATGAATTGACGG
>OTU613
TAAGACGTAGGgggCGAGCGTTGTCCGGAATCACTGGGCGTAAAGGGCGTGTAGGCGGCCTGTCAAGTCAGCTGTGAAATTCCCCGGCTTAACCGGgggCCTGCAGTTGAAACTGATGGGCTTGAGTACAGGAGAGGAAGGTGGAATTCCCGGTGTAGCGGTGAAATGCGTAGATATCGGGAGGAACACCGGTGGCGAAGGCGGCCTTCTGGCCTGTTACTGACGCTGAGGCGCGAAAGCCAGGGGAGCGAACAGGATTAGATACCCTGGTAGTCCTGGCTGTAAACGCTGGGTACTAGGTGTAGGGAGTTTAGACGCTTTCTGTGCCGTAGTTAACGCATTAAGTACCCCGCCTGGGGAGTACGATCGCAAGGTTGAAACTCAAATGAATTGACGG
>OTU614
TAAGACGAACCGTGCAAACGTTATTCGGAATCACTGGGCTTAAAGGGTGCGTAGGCGGTCCTGTAAGTTGGGTGTGAAATCCCTCGGCTCAACCGAGGAACGGCGCCCAAAACTACAGGGCTTGAGGAAGACAGAGGTGAGCGGAACTTAGGGTGGAGCGGTGAAATGTGTTGATATCCTAAGGAACACCGGTGGCGAAAGCGGCTCACTGGGTCTTTTCTGACGCTGAGGCACGAAAGCTAGGGTAGCGAACGGGATTAGATACCCCGGTAGTCCTAGCCGTAAACGATGAGCACTGGGTCGGAGGGTCTTCCATAACCTTCTGGCCGTAGCGAAAGTGTTAAGTGCTCCGCCTGGGGAGTATGGTCGCAAGGCTGAAACTTAAAGGAATTGACGG
>OTU615
TAATACGTAGGgggCAAGCGTTATCCGGAATTATTGGGCGTAAAGCGCACGTAGGCGGCCATGTAAGTCGGTTGTGAAATCCCGGGGCTCAACCCCGGAACTGCATCCGATACTGCATGGCTTGAGGAAGGTAGAGGAGAGTGGAATTCCCGGTGTAGCGGTGGAATGCGCAGATATCGGGAGGAACACCAGCGGCGAAGGCGGCTctctGGGCCTTTCCTGACGCTGAGGTGCGAAAGTGTGGGTAGCGAACAGGATTAGATACCCTGGTAGTCCACACCGTAAACGATGGGTGCTAGGTGTGGGGATCAGTTCACGATCTCCGTGTCGAAGCTAACGCGTTAAGCACCCCGCCTGGGGACTACGGCCGCAAGGCTAAAACTCAAAGGAATTGACGG
>OTU616
TAATACGTAGGTGGCAAGCGTTGTCCGGATTTATTGGGCGTAAAGCGAGCGCAGGCGGAAGAATAAGTCTGATGTGAAAGCCCTCGGCTTAACCGAGGAACTGCATCGGAAACTGTTtttCTTGAGTGCAGAAGAGGAGAGTGGAACTCCATGTGTAGCGGTGGAATGCGTAGATatatGGAAGAACACCAGTGGCGAAGGCGACTctctGGTCTGCAACTGACGCTGAGGCTCGAAAGCATGGGTAGCGAACAGGATTAGATACCCTGGTAGTCCATGCCGTAAACGATGAGTGCTAAGTGTTGGGAGGTTTCCGCCTCTCAGTGCTGCAGCTAACGCATTAAGCACTCCGCCTGGGGAGTACGACCGCAAGGTTGAAACTCAAATGAATTGACGG
>OTU617
TAATACGGAGGGTGCGAGCGTTGTCCGGATTCATTGGGTTTAAAGGGTGCGTAGGCGGCCCGATAAGTCAGCGGTGAAAGACCCCGGCTCAACCGGGGCAGTGCCGTTGATACTGTTGGGCTTGAGTCACGGAGGGGTACATGGAATTTATGGTGTAGCGGTGAAATGCATAGATACCATAAGGAACCCCGATAGCGAAGGCATTGTACTTGCCGTGCACTGACGCTGATGCACGAAAGCGTGGGTAGCGAACAGGATTAGATACCCTGGTAGTCCACGCCGTAAACGATGGTCACTCGCTGTCCTGCCCTAGTTGGCGCGGCGGCCAAGCGAAAGCGTTAAGTGACCCACCTGGGGAGTACGCCGGCAACGGTGAAACTCAAAGGAATTGACGG
>OTU618
TAAGACGAACCTGACGAACGTTATTCGGAATTACTGGGCTTAAAGGGTGCGTAGGCGGTGCGGTCAGTCGGGTGTGAAATCCCTCGGCTCAACCGAGGAACTGCGCCCGATACTGCCGTGCTTGAGGGAGACAGAGGTAAGCGGAACTGATGGTGGAGCGGTGAAATGCGTTGATATCATCAGGAACACCGGTGGCGAAAGCGGCTTACTGGGTCTCTTCTGACGCTGAGGCACGAAAGCTAGGGTAGCGAACGGGATTAGATACCCCGGTAGTCCTAGCCGTAAACGATGAGCACTTGATCGAGGATCCccccATAGGTTCTCGGTCGTAGCGAAAGTGTTAAGTGCTCCGCCTGGGGAGTATGGTCGCAAGGCTGAAACTCAAAGGAATTGACGG
>OTU619
TAATACGTAGGgggCGAGCGTTGTCCGGATTTATTGGGCGTAAAGAGCGCGTAGGCGGTTTTGAGAGTCGGCTGTGAAATCTCCAGGCCTAACCTGGAGGGGTCGGCCGAGACCTTGAGACTTGAGGGTGGTAGAGGAAGGTGGAATTCCGGGTGTAGTGGTGAAATGCGTAGAGATCCGGAGGAACACCAGTGGCGAAGGCGGCCTTCTGGGCCATACCTGACGCTGAGGCGCGAAAGCGTGGGGAGCGAACCGAATTAGATACTCGGGTAGTCCACGCCCTAAACGATGGACGCTAGGTGTCGGgggTATCGACCCCTCCGGTGCCCGAGCTAACGCAGTAAGCGTCCCGCCTGGGGAGTACGGCCGCAAGGCTAAAACTTAAAGGAATTGACGG
>OTU620
TAATACGGAGGGTGCAAGCGTTGTCCGGAATCATTGGGTGTAAAGGGTGCGTAGGCGGGTCTTTAAGTCTGGGGTGAAATCTTGCGGCTCAACCGTAAAATGGCCTCGGATACTGGAGACCTTGAGTATGACAGAGGGTGGCGGAATTCGTAGTGTAGCGGTGAAATGCATAGATATTACGAAGAACACCAGTGGCGTAGGCGGCCACCTGGGTCATAACTGACGCTGAGGCACGAGAGCGTGGGGAGCGAACAGGATTAGATACCCTGGTAGTCCACGCTGTAAACGATGTATACTAGGTGTCGGGTCCTTCGGGATTCGGTGCTGCAGCTAACGCATTAAGTATACCACCTGGGGAGTACGTCGGCAACGATGAAACTCAAATGAATTGACGG
>OTU621
TAATACAGAGACTGCAAGCGTTGTTCGGATTTACTGGGCGTAAAGGGTGCGCAGGCGGCCGGATGTGTCGGGTGTGAAATTTCGAGGCTCAACCTCGAAACTGCGCCCGAAACTATTCGGCTAGAGTACTGGAGAGGGAAGCGGAATTCACGGTGTAGCAGTGAAATGCGTAGATATCGTGAGGAACACCAGTGGCGAAGGCGGCTTCCTGGACAGTTACTGACGCTCAGGCACGAAAGCGTGGGGAGCGAAAGGGATTAGATACCCCTGTAGTCCACGCCCTAAACGGTGCGCATTAGGTGTTGGAGGATTCGACCCCTTCAGTGCCCAAGCTAACGCGATAAATGCGCCGCCTGAGGACTACGGCCGCAAGGCTAAAACTCAAAGGAATTGACGG
>OTU622
TAATACGGAGGGTGCAAGCGTTATCCGGATTCACTGGGTTTAAAGGGTgtgtAGGCGGGCTGTTAAGTCAGTGGTGAAATCTCCGGGCTCAACCCGGAAACTGCCATTGATACTATCAGTCTTGAATATCGATGAGGTGGGCAGAATATGTCATGTAGCGGTGAAATGCATAGATATGACATAGAATACCGATTGCGAAGGCAGCTCACTAACCGATCATTGACGCTGAGGCACGAAAGCGTGGGGATCAAACAGGATTAGATACCCTGGTAGTCCACGCCCTAAACGATGATTACTCGACATACGCGATACTACTGtgtgtgtCTGAGCGAAAGCATTAAGTAATCCACCTGGGAAGTACGTCCGCAAGGATGAAACTCAAAGGAATTGACGG
>OTU623
TAATACGTAGGgggCGAGCGTTGTCCGGAATTACTGGGCGTAAAGGGCGAGTAGGCGGTTATGTAAGTCAGATGTGAAATACCGGGGCTTAACCCCGGGGCTGCATTTGAAACTGTATAACTTGAGTACAGGAGAGGAAAGTGGAATTCCCAGTGTAGCGGTGATATGCGTAGATATTGGGAGGAACACCAGTGGCGAAGGCGACTTTCTGGACTGTAACTGACGCTGAGGCGCGAAAGCGTGGGGAGCAAACAGGATTAGATACCCTGGTAGTCCACGCCGTAAACGATGAGTGCTAGGTGTAGGgggTATCGACCCCTCCTGTGCCGCAGTTAACACAATAAGCACTCCGCCTGGGGAGTACGGTCGCAAGACTGAAACTTAAATGAATTGACGG
>OTU624
TAAAACGTAGGgggCAAGCGTTGTCCGGAATTACTGGGCGTAAAGGGTATGTAGGCGGTCATGCAAGTCAGATGTGAAAGGTCCTGGCTCAACCAGGGATGTGCATTTGAAACTGAATGACTTGAGTGCAGGAGAAGagagTGGAATTCCTGGAGTAGCGGTGAAATGCGTAGATATCAGGAAGAACACCAGTGGCGAAGGCGGCTctctAGACTGCAACTGACGCTGAGGTACGAAAGCTGGgggAGCAAACAGGATTAGATACCCTGGTAGTCCCAGCTGTAAACGCTGATTACTAGGTGTGGGAGGTTCAACTCCTTCCGTGCCGGAGTTAACGCAATAAGTAATCCGCCTGGGGAGTACGGTCGCAAGGCTGAAACTTAAAGGAATTGACGG
>OTU625
TAATACATAGGgggCAAGCGTTATCCGGAATTATTGGGCGTAAAGGGTGCGTAGGCGGTTATTTAAGTCTTTGGTGTAAGTGCAGTGCTTAACGCTGTGATGCTAAAGAAACTGGATGACTTGAGTTAGATAGAGGCAAGTGGAATTCCATGTGTAGCGGTAAAATGCGTAAATatatGGAGGAACACCAGTGGCGAAGGCGGCTTGCTGGGTCTATACTGACGCTGAGGCACGAAAGCGTGGGGAGCAAACAGGATTAGATACCCTGGTAGTCCACGCCGTAAACGATGAGTACTAAGTGTTGGAGAAATTCAGTGCTGTAGTTAACGCAATAAGTACTCCGCCTGAGTAGTACGTGCGCAAGCATGAAACTTAAAGGAATTGACGG
>OTU626
TAATACGAGAGGTGCAAGCGTTGTCCGGATTTATTGGGCGTAAAGCGTTTCTAAAGGCGCTTTTGTAAGTTAGTTTTCAAAGACCGAGGCTCAACCTCGGGAAGGgggCTAATACTGCAAGAGTTGAAATATTTCGGGGTTACTAGAACTATTGGTGTAGGGGTGAAATCCGTTGATATCAATAGGAATTCCAAGGGCGAAGGCAGGTAACTAGGAATTttttGACGCTGATGAACGAAAGCTAGGGGAGCGAAAGGGATTAGAGACCCCTGTAGTCCTAGCCGTAAACTATGCTCGCTACTCCATGGATTttttCATGGAGGTAAGCTAACGCGTGAAGCGAGCCGCCTGGGGAGTACGAACGCAAGTTTAAAACTCAAAGGAATTGACGG
>OTU627
TAACACGTATGGGGCGAGCGTTGTTCGGAATTATTGGGCGTAAAGGGCGCGTAGGCGGTCTTGCAAGCTTGGTgtgtAAGCCCACGGCTTAACTGTGGAGTCGCGCTGAGAACTGCAAGACTTGAGTTCTGGAGGGGAAGCTGGAATTCCTGGTGTAGGGGTGAAATCTGTAGATATCAGGAAGAACATCAGTGGCGAAGGCGAGCTTCTGGCCAAGGACTGACGCTGAGGCGCGAAAGCGTGGGGAGCGAACAGGATTAGATACCCTGGTAGTCCACGCCGTAAACGATGTGCACTAGGTGTTGGGCCATGGAGGTTCAGTGCCGTAGCTAACGCGATAAGTGCACCGCCTGGGGAGTATGCCGGCAACGGTGAAACTTAAAGGAATTGACGG
>OTU628
TAATACGAAGGgggCTAGCGTTGTTCGGAATCACTGGGCGTAAAGCGTATGCAGGCGGATCGCTAAGTCGGgggTGAAATCCCGAGGCTCAACCTCGGAACTGCCTTCGATACTGGCGATCTTCGAGTCCGGGAGAGGTGAGTGGAACTGCGAGTGTAGAGGTGAAATTCGTAGATATTCGCAAGAACACCAGTGGCGAAGGCGGCTCACTGGCCCGGTACTGACGCTGAGATACGAAAGCGTGGGGAGCAAACAGGATTAGATACCCTGGTAGTCCACGCCGTAAACGATGAATGCTAGCCGTCGGTGGGCATGCCCTTCGGTGGCGCAGCTAACGCAATAAGCATTCCGCCTGGGGAGTACGATCGCAAGATTAAAACTCAAAGGAATTGACGG
>OTU629
TAATACGTAGGTGGCAAGCGTTGTCCGGAATTATTGGGCGTAAAGCgcgcgcAGGCGGTTAATTAAGTCTGATGTGAAATCTCGAGGCTCAACCTCGAGCGGCCATTGGAAACTGGTTGACTTGAGTGCAGAAGAGGAGAGTGGAATTCCATGTGTAGCGGTGAAATGCGTAGATatatGGAGGAACACCAGTGGCGAAGGCGACTctctGGTCTGTAACTGACGCTGAGGCGCGAAAGCGTGGGGAGCAAACAGGATTAGATACCCTGGTAGTCCACGCCGTAAACGATGAGTGCTAGGTGTTAGGGGTTTCGATGCCCTTAGTGCCGAAGTTAACACATTAAGCACTCCGCCTGGGGAGTACGACCGCAAGGTTGAAACTCAAATGAATTGACGG
>OTU630
TAAGACGAACCGAGCGAACGTTGTTCGGAATCACTGGGCTTAAAGGGCGCGTAGGCGGGTTCTCAAGTCCGGGGTGAAATCCCACAGCTCAACTGTGGAACTGCCTCGGATACTGGgggTCTCGAGGGTGGCAGGGGTATGCGGAACTATCGGTGGAGCGGTGAAATGCGTTGATATCGATAGGAACTCCGGTGGCGAAGGCGGCATACTGGTCCACTTCTGACGCTGAGGCGCGAAAGCCAGGGGAGCAAACGGGATTAGATACCCCGGTAGTCCTGGCCCTAAACGATGGGAACTAGCTAGTAGGCTTCACATGGGTTTACTGGCGAAGCAAAAGTGCTAAGTTCCCCGCCTGGGGAGTATGGTCGCAAGGCTGAAACTTAAAGGAATTGACGG
>OTU631
TAAGACGAAGGTGGCAAGTGTTGTTCGGAATCACTGGGCTTAAAGGGCACGTAGGCGGACCGCCAAGCGTCCTGTGAAAGCCCTCGGCCCAACCGAGGAATTGCAGGGCGAACTGACGGTCTTGAGGCAGGTAGGGGCGAGTGGAACTCTCGGTGGAGCGGTGGAATGCGTAGATATCGAGAGGAACGCCGGAGGCGAAGGCGACTCGCTGGGCCTGACCTGACGCTGAGGTGCGAAAGCCAGGGGAGCAAACGGGATTAGATACCCCGGTAGTCCTGGCTGTAAACGATGTCCACTAGGCCGGAGATCTTTTGATAGGTTTTCGGCCGTAACGAAAGCATTAAGTGGACCGCCTGGGGACTACGGTCGCAAGGCTAAAACTCAAATGAATTGACGG
>OTU632
TAATACGGAGGGTGCAAGCGTTAATCGGAATTACTGGGCGTAAAGAGCACGTAGGTGGCTTGGCCAGTTGGATGTGAAAGCCCCGGGCTTAACCTGGGAACTGCATTCAATACTGCCAGGCTAGAGTTCGGTAGAGGGTAGCGGAATTCCGGGTGTAGCGGTGAAATGCGTAGATATCCGGAGGAACACCAGTGGCGAAGGCGGCTACCTGGACCGAAACTGACACTGAGGTGCGAAAGCGTGGGTAGCAAACAGGATTAGATACCCTGGTAGTCCACGCCGTAAACGATGTCAACTAGCCGTTGGGATCCTTGATGATCTTAGTGGCGAAGCTAACGCGTTAAGTTGACCGCCTGGGGAGTACGGCCGCAAGGTTAAAACTTAAATGAATTGACGG
>OTU633
TCATACGTAGGACCCAAGCGTTATCCGGATTGACTGGGCGTAAAGAGTTGCGTAGGTGGCGATTTAAGCGAATAGTGAAATCTTGTGGCTCAACCATAAGGCTATTATTCGAACTGGGTCGCTCGAGAATGGGAGAGGTATCTGGAATTCCTCATGTAGGGGTAATATCCGTAGATATGAGGAGGAACACCAATGGCGTAGGCAGGATACTGGCCCATTTCTGACACTGAGGCACGAAAGCGTGGGGAGCGAACCGGATTAGATACCCGGGTAGTCCACGCCGTAAACGATGAATACTAGTTGTATGCAGTATCGACCCTGtgtgtAACGAAGCTAACGCGTTAAGTATTCCGCCTGGGGAGTACGGTCGCAAGACTAAAACTCAAAGGAATTGACGG
>OTU634
TAATACGGAGGATGCAAGCGTTATCCGGATTTATTGGGTTTAAAGGGTGCGTAGGCGGACTATTAAGTCAGTGGTGAAATCCcccGGCTCAACCAGGGAACTGCCATTGATACTGCTAGTCTAGAGTACAGTTGAAGTGGGCGGAATGTAGCATGTAGCGGTGAAATGCATAGATATGCTACAGAACACCGATAGCGAAGGCAGCTCACTAAGCTGTAACTGACGCTAAGGCACGAAAGCGTGGGGATCAAACAGGATTAGATACCCTGGTAGTCCACGCTGTAAACGATGATCACTCGTTGTTGGCGATACACTGTCAGCGACTGAACGAAAGTATTAAGTGATCCACCTGGGAAGTACGATCGCAAGGTTGAAACTTAAATGAATTGACGG
>OTU635
TAATACGAAGGGCGCAAGCGTTAATCGGAATCACTGGGCGTAAAGGGCGCGTAGGCGGCTTGGTAAGTCGGGTGTGAAAGCCCCGGGCTCAACCTGGGAATGGCATCCGATACTGCTGAGCTAGAGTCCGGTAGAGGGTAGTGGAATTCCCGGTGTAGCGGTGAAATGCGTAGATATCGGGAGGAACACCAGTGGCGAAGGCGACTGCCTGGACCGAGACTGACGCTGAGGCGCGAAAGCGTGGGTAGCAAACAGGATTAGATACCCTGGTAGTCCACGCCGTAAACGTTGAGGACTAGCCGTTGGGCCTATTAATAGGCTTAGTGGCGCAGCTAACGCATTAAGTCCTCCGCCTGGGGAGTACGGCCGCAAGGCTAAAACTCAAATGAATTGACGG
>OTU636
TAACACGTATGGGGCGAGCGTTGTTCGGAATTATTGGGCGTAAAGGGCGCGTAGGCGGCCATGCAAGTCTGGTGTGAAAGACCGCAGCTTAACTGCGGGAGCgcgcCGGAAACTGTATGGCTTGAGTTCTGGAGGgggAGTTGGAATTCCAGGTGTAGGGGTGAAATCTGTAGATATCTGGAAGAACATCGGTGGCGAAGGCGAACTCCTGGCCATGAACTGACGCTGAGGCGCGAAAGCGTGGGGAGCGAACAGGATTAGATACCCTGGTAGTCCACGCTGTAAACGATGTGCACTAGGTGTCGGGCCGTTGAGGCTCGGTGCCGTAGCTAACGCGTTAAGTGCACCGCCTGGGGAGTATGCCCGCAAGGGTGAAACTTAAAGGAATTGACGG
>OTU637
TAATACGGAGGGTGCAAGCGTTGTTCGGAATTATTGGGCGTAAAGCGCGTGCAGGCGGTCTGTTAAGTCTGATGTGAAAGCCCCGGGCTCAACCCGGGAAGTGCATTGGAAACTGGCCGACTTGAGTACGGGAGAGGGTAGTGGAATTCCGAGTGTAGGGGTGAAATCCGTAGATATTCGGAGGAACACCGGTGGCGAAGGCGGCTACCTGGACCGATACTGACGCTGAGACGCGAAAGCGTGGGGAGCAAACAGGATTAGATACCCTGGTAGTCCACGCCGTAAACGATGGGTACTAGGTGTTGCGGGTATTGATCCCTGCAGTGCCGAAGCTAACGCATTAAGTACCCCGCCTGGGGAGTACGGCCGCAAGGCTAAAACTCAAAGGAATTGACGG
>OTU638
TAATACGGAAGGTCCGGGCGTTATCCGGATTTATTGGGTTTAAAGGGAGCGTAGGCCGGAGATTAAGCGTGTTGTGAAATGTAGTGGCTCAACCTCTGCACTGCAGCGCGAACTGGTCTTCTTGAGTACGCACAACGTGGGCGGAATTCGTGGTGTAGCGGTGAAATGCTTAGATATCACGAAGAACTCCGATTGCGAAGGCAGCTCACGGGAGCGCAACTGACGCTGAAGCTCGAAAGTGCGGGTATCGAACAGGATTAGATACCCTGGTAGTCCGCACGGTAAACGATGGATGCCCGCTGTTGGCCTGAATAGGTCAGCGGCCAAGCGAAAGCATTAAGCATCCCACCTGGGGAGTACGCCGGCAACGGTGAAACTCAAAGGAATTGACGG
>OTU639
TAATACGTAGGgggCGAGCGTTATCCGGAATTATTGGGCGTAAAGGGTTCGCAGGTGGTCTAATAAGTCAGGTGTGAAAGGCAGTGGCTCAACCATTGTAAGCACTTGAAACTGTTAGACTTGAGTACAGGAGAGGAAAGCGGAATTCCTAGTGTAGCGGTGAAATGCGTAGATATTAGGAGGAACACCAGTGGCGAAGGCGGCTTTCTGGACTGTAACTGACACTGAGGAACGAAAGCGTGGGGAGCAAACAGGATTAGATACCCTGGTAGTCCACGCCGTAAACGATGAGTGCTAGGTGTTGGgggTCGAACCTCAGTGCCGCAGCTAACGCATTAAGCACTCCGCCTGGGGAGTACGGTCGCAAGACTTAAACTCAAAGGAATTGACGG
>OTU640
TAATACGTAGGGCGCGAGCGTTATCCGGAATTATTGGGCGTAAAGAGCTCGTAGGCGGTTTGTCGCGTCTGCCGTGAAAGTCCGGGGCTTAACCCCGGATCTGCGGTGGGTACGGGCAGACTGGAGTGCAGTAGGGGAGACTGGAATTCCTGGTGTAGCGGTGAAATGCGCAGATATCAGGAGGAACACCGATGGCGAAGGCAGGTCTCTGGGCTGTTACTGACGCTGAGGAGCGAAAGCATGGGGAGCGAACAGGATTAGATACCCTGGTAGTCCATGCCGTAAACGTTGGGCACTAGGTGTGGgggCCATTCCACGGTTTCCGCGCCGCAGCTAACGCATTAAGTGCCCCGCCTGGGGAGTACGGCCGCAAGGCTAAAACTTAAATGAATTGACGG
>OTU641
TAATACGGAGGgggCTAGCGTTGTTCGGAATTACTGGGCGTAAAGCgcgcgTAGGCGGGCTTGCAAGTCAGGGGTGAAATCCCGGGGCTCAACCTCGGAACTGCCTTTGATACTGCGAGCCTCGAGGCCGAgagagGTGAGTGGAATTCCTAGTGTAGAGGTGAAATTCGTAGATATTAGGAAGAACACCAGTGGCGAAGGCGGCTCACTGGCTCGGTACTGACGCTGAGGCGCGAAAGCGTGGGGAGCAAACAGGATTAGATACCCTGGTAGTCCACGCCGTAAACTATGGGTGCTAGCCGTCGGGGAGCATGCTCTTCGGTGGCGCAGCAAACGCATTAAGCACCCCGCCTGGGGAGTACGGTCGCAAGATTAAAACTCAAAGGAATTGACGG
>OTU642
TAAGACGAACCGTCCAAACGTTATTCGGAATTACTGGGCTTAAAGGGTGCGTAGGCGGCCCGGTAAGTTGGGTGTGAAATCCCTCGGCTCAACCGAGGAACTGCGCCCAAAACTACCGGGCTAGAGGGAGACAGAGGTGAGCGGAACTTAGGGTGGAGCGGTGAAATGCGTTGATATCCTAAGGAACACCTGTGGCGAAAGCGGCTCACTGGGTCTCTTCTGACGCTGAGGCACGAAAGCTAGGGGAGCGAACGGGATTAGATACCCCGGTAGTCCTAGCTGTAAACGATGAGCACTGGGCCGGAGGGTCCTCCATAGCTTTCCGGCCGTAGCGAAAGTGTTAAGTGCTCCGCCTGGGGAGTATGGTCGCAAGGCTGAAACTCAAATGAATTGACGG
>OTU643
TAATACGAAGGgggCTAGCGTTGTTCGGAATTACTGGGCGTAAAGCGCACGTAGGCGGACTATTAAGTCAGGGGTGAAATCCCGGGGCTCAACCCCGGAACTGCCTTTGATACTGGTAGTCTCGAGTCCGGAAGAGGTGAGTGGAATTCCGAGTGTAGAGGTGAAATTCGTAGATATTCGGAGGAACACCAGTGGCGAAGGCGGCTCACTGGTCCGGTACTGACGCTGAGGTGCGAAAGCGTGGGGAGCAAACAGGATTAGATACCCTGGTAGTCCACGCCGTAAACGATGGAAGCTAGCCGTCGGCAAGTTTACTTGTCGGTGGCGCAGCTAACGCATTAAGCTTCCCGCCTGGGGAGTACGGTCGCAAGATTAAAACTCAAATGAATTGACGG
>OTU644
TAACACGAACTGTGCAAACGTTATTCGGAATCACTGGGCTTAAAGAGTTCGTAGGCGGCGCGTCAAGTCGGGTGTGAAATCCCTCGGCTCAACCGAGGAATTGCGTCCGAAACTGGCGTGCTTGAGTGAGATAGAGGTGAGCGGAACTGATGGTGGAGCGGTGAAATGCGTTGATATCATCAGGAACACCGGTGGCGAAAGCGGCTCACTGGGTCTCAACTGACGCTGAGGAACGAAAGCTAGGGGAGCGAACGGGATTAGATACCCCGGTAGTCCTAGCCGTAAACGATGAGCACTAGGTTGAGGGGACCTCCACATCCccccGGCCGTAGCGAAAGTGTTAAGTGCTCCGCCTGGGGAGTATGGTCGCAAGGCTGAAACTTAAAGGAATTGACGG
>OTU645
TAATACGAAGGTGGCAAGCGTTGTTCGGATTTACTGGGCGTACAGGGAGCGTAGGCGGTTCGGTAAGCCCTTTGTGAAATCTCCAGGCTTAACCTGGAACAGTCGGAGGGGACTGCTGGGCTAGAGGACGGGAGAGGAGCGCGGAATTCCCGGTGTAGCGGTGAAATGCGTAGAGATCGGGAGGAAGGCCGGTGGCGAAGGCGGCGCTCTGGAACGTTTCTGACGCTGAGGCTCGAAAGCGTGGGGAGCAAACAGGATTAGATACCCTGGTAGTCCACGCCTTAAACTATGAATACTAAGTGTCGGCGGGTTACCGCCGGTGCCGCAGCTAACGCATTAAGTATTCCGCCTGGGAAGTACGGCCGCAAGGTTGAAACTCAAATGAATTGACGG
>OTU646
TAATACGGAGGGTGCGAGCGTTGTCCGGATTTATTGGGTTTAAAGGGTGCGCAGGCGGCCTGATAAGTCAGCGGTGAAATACTCCGGCTCAACCGGAGGGGTGCCGTTGATACTGTTTGGCTTGAGTGCGGTCTACGTACATGGAATTTATGGTGTAGCGGTGAAATGCATAGATACCATAAGGAACACCGATAGCGAAGGCATTGTACGGGGCCGTAACTGACGCTGAGGCACGAAAGCGTGGGTAGCGAACAGGATTAGATACCCTGGTAGTCCACGCCGTAAACGATGATCACTCGCTGTTATCCTGTTAAGGGGTAGTGGCCAAGCGAAAGCGTTAAGTGATCCACCTGGGGAGTACGCCGGCAACGGTGAAACTCAAAGGAATTGACGG
>OTU647
TAATACGTAGGGTCCGAGCGTTGTCCGGAATTATTGGGCGTAAAGAGCTCGTAGGCGGTCCGTTAAGTCGGAAGTGAAATCTCAGGGCTCAACCCTGAAATTGCTTCCGATACTGGCGGACTTGAGGCAGGTAGGGGAAGGTGGAATTCCTGGTGTAGCGGTGAAATGCGCAGATATCAGGAGGAACACCGGTGGCGAAGGCGGCCTTCTGGGCCTGTTCTGACGCTGAGGAGCGAAAGCGTGGGGAGCAAACAGGATTAGATACCCTGGTAGTCCACGCCGTAAACGATGGGTGCTAGGTGTGGGTGGTTATCCACTCCATCCGTGCCGTAGCTAACGCATTAAGCACCCCGCCTGGGGATTACGACCGCAAGGTTAAAACTCAAATGAATTGACGG
>OTU648
TAATACGGAGGATGCGAGCGTTATCCGGATTTATTGGGTTTAAAGGGTGCGTAGGCGGATTAATAAGTCAGTGGTGAAAACCTGCAGCTTAACTGTAGAATTGCCATTGATACTGTTAGTCTTGAGTACGGTCAAGGTAGGCGGAATGTGTAATGTAGCGGTGAAATGCTTAGATATTACACAGAACACCGATTGCGAAGGCAGCTTACTGGGCCATTACTGACGCTGAGGCACGAAAGCGTGGGGAGCGAACAGGATTAGATACCCTGGTAGTCCACGCCGTAAACGATGATCACTCGCTGTTGGCGATACACAGTCAGCGGCTAAGCAAAAGCATTAAGTGATCCACCTGGGGAGTACGGCCGCAAGGCTGAAACTCAAAGGAATTGACGG
>OTU649
TAATACGGgggTGGCAAGCGTTGTTCGGATTTACTGGGTGTAAAGGTCGCGTAGGTGTCTTGTTAAGTCGGATGTGAAATCCCCTGGCTCAACCAGGGAACTGCATTCGATACTGACGAGATTGAGTACGGGAGAGGTAAGCGGAATTCCGGAAGTAAGGGTGAAATCTGTAGATATCCGGAAGAACACCATTAGCGAAGGCGGCTTACTGGCCCGATACTGACACTGAGGCGAGAAAGCTAGGGGAGCGAACAGGATTAGATACCCTGGTAGTCCTAGCTGTAAACGATGGGCACTAGGTGCAGGCTGTAAAAGGTCTGTGTCGGAGCAAACGCGTTAAGTGCCCCACCTGGGGACTACGGTCGCAAGGCTAAAACTTAAAGGAATTGACGG
>OTU650
TAATACAGAGGGTGCGAGCGTTAATCGGAATTACTGGGCGTAAAGCgcgcgTAGGCGGTTTTGTAAGTCGGGTGTGAAATCCCAGGGCTCAACCCTGGAACTGCATTCGAGACTGCAAGACTGGAGTATGGGAGAGGGCAGTGGAATTTCCGGTGTAGCGGTGAAATGCGTAGATATCGGAAGGAACATCAGTGGCGAAAGCGACTGCCTGGCCCAATACTGACGCTCATGTGCGAAAGCGTGGGGAGCAAACAGGATTAGATACCCTGGTAGTCCACGCCATAAACGATGAGAACTAGACGTCGGAAGGCATGACTTTTCGGTGTCGCAGCTAACGCGATAAGTTCTCCGCCTGGGGAGTACGGCCGCAAGGTTGAAACTTAAATGAATTGACGG
>OTU651
TAATACGTAGGgggCAAGCGTTGTCCGGATTTACTGGGCGTAAAGAGCgcgcAGGCGGTCCCGTAAGTTGGCTGTGAAATCTCCGGGCTCAACTCGGAGGGGTCAGTCGATACTGCGGGGCTTGAGGGCGGTAGGgggAGATGGAATTCCCGGTGTAGTGGTGAAATGCGTAGATATCGGGAGGAACACCGATGGCGAAAGCGATCTCCTGGGCCGTACCTGACGCTGAGGCGCGAAAGCGTGGGGAGCGAACTGAATTAGATACTCAGGTAGTCCACGCCCTAAACGATGGACACTAGGTGTGGggggTATCGACCCCTCCCGTGCCGCAGCTAACGCAATAAGTGTCCCGCCTGGGGAGTACGGCCGCAAGGCTAAAACTTAAATGAATTGACGG
>OTU652
TAATACGGggggggCAAGCGTTGTTCGGAATCATTGGGCGTAAAGGGCGCGTAGGCGGTGTCGTAAGTCTGGTGTGAAATCCCCGAGCTTAACTCGGGACCCGCGCCAGAGACTGCGGTGCTGGAGTGTGGGAGAGGAGAGTGGAATTCCCGGTGTAGCGGTGAAATGCGTAGATATCGGGAGGAACACCCGTGGCGAAGGCGGCTctctGGACCACTACTGACGCTGAGGCGCGAAAGCCGGgggAGCAAACAGGATTAGATACCCTGGTAGTCCCGGCCCTAAACGATGAACACTTGGCGTGACGGGTCTCAACCcccGTCGTGCCGGAGCTAACGCGTTAAGTGTTCCGCCTGGGGAGTACGGTCGCAAGGCTGAAACTCAAATGAATTGACGG
>OTU653
TAATACGTAGGGTGCGAGCGTTAATCGGAATTACTGGGCGTAAAGCGTGCGCAGGCGGTTTCGTAAGACAGATGTGAAATCCCCGGGCTTAACCTGGGAACTGCATTTGTGACTGCGAGACTAGAGTGCGGCAGAGGggggTAGAATTCCACGTGTAGCAGTGAAATGCGTAGATATGTGGAGGAATACCGATGGCGAAGGCAGCCcccTGGGTCGACACTGACGCTCATGCACGAAAGCGTGGGGAGCAAACAGGATTAGATACCCTGGTAGTCCACGCCCTAAACGATGTCAACTAGGTGTTGGgggAGGAGACTTCCTTAGTACCGCAGCTAACGCGTGAAGTTGACCGCCTGGGGAGTACGGCCGCAAGGTTGAAACTCAAAGGAATTGACGG
>OTU654
TAATACAGAGGGCGCAAGCGTTGTTCGGAATCACTGGGCGTAAAGCgcgcgcAGGCGGGACGACAAGTCGGAAGTGAAATCCCGGGGCTCAACTCCGGGGCTGCTTCGGAAACTGTCGACCTGGGGACCGGTAGGGGTCGGTGGAATTCCCGGTGTAGCGGTGGAATGCGTAGATATCGGGAAGAACACCCGTGGCGAAGGCGGCCGGCTGGGCCGGATCCGACGCTGAGGCGCGAAAGCGTGGGGAGCAAACAGGATTAGATACCCTGGTAGTCCACGCCGTAAACGATGGGCACTAGGTGCCGGggggAGCGACCCCTTCGGTGCCGCAGCTAACGCGATAAGTGCCCCGCCTGGGGAGTACGGCCGCAAGGCTGAAACTTAAAGGAATTGACGG
>OTU655
TAATACGTAGGgggCGAACGTTGTCCGGATTTATTGGGCGTAAAGAGCTCGTAGGCGGCTCAGCAAGTCGGCCGTGAAAGCCCGGGGCTCAACCCCGGGATGCCGGTCGAAACTGCTGTGGCTAGGGTCCGGTAGAGGAGAGTGGAATTCCCGGTGTAGCGGTGAAATGCGCAGATATCGGGAGGAACACCAGTAGCGAAGGCGGCTctctGGGCCGGTACCGACGCTGAGGAGCGAAAGCTAGGGGAGCGAACAGGATTAGATACCCTGGTAGTCCTAGCCGTAAACGTTGGGCACTAGGTGTGGCGGACTCATTGACGTCTGCCGTGCCGCAGCTAACGCATTAAGTGCCCCGCCTGGGGAGTACGGTCGCAAGGCTAAAACTTAAAGGAATTGACGG
>OTU656
TAACACAGAGGTGGCGAGCGTTGTTCGGATTTACTGGGCGTAAAGGGTGCGTAGGCGGTTGCGTATGTCGGGTGTGAAAGCCCTTCGTTCATCGTTGGAATGTCACTCGAAACTGCGCAACTAGAGTACGGGAGAGGAGAGCGGAATTCACGGTGTAGCGGTGAAATGCGTAGATATCGTGAAGAACACCGGTGGCGAAGGCGGCTctctGGAACGATACTGACGCTGAGGCACGAAAGCTGGgggAGCAAACAGGATTAGATACCCTGGTAGTCCCAGCTGTAAACGGTGTGCACTTGGTGTGGGGCGGTTTATCCCGCTCCGTGCCGTAGCTAACGCGATAAGTGCACCGCCTGGGGAGTACGGTCGCAAGGCTAAAACTTAAAGGAATTGACGG
>OTU657
TAATACGAAGGGTGCAAGCGTTACTCGGAATTACTGGGCGTAAAGCGTGCGTAGGTGGTGAGTTAAGTCTGTCGTGAAAGCCCCGGGCTCAACCTGGGAATGGCGATGGATACTGGCTCGCTAGAGTGCGGTAGAGGAGAGTGGAATTCCCGGTGTAGCAGTGAAATGCGTAGAGATCGGGAGGAACATCAGTTGCGAAGGCGGCTctctGGACCAGCACTGACACTGAGGCACGAAAGCGTGGGGAGCAAACAGGATTAGATACCCTGGTAGTCCACGCCCTAAACGATGCGAACTGGACGTTGGGAGCAACTAGGCTCTCAGTGTCGAAGCTAACGCGTTAAGTTCGCCGCCTGGGGAGTACGGTCGCAAGACTGAAACTCAAAGGAATTGACGG
>OTU658
TAATACGAAGGgggCTAGCGTTGTTCGGAATAACTGGGCGTAAAGCGCACGTAGGCGGATTGCTAAGTCAGAGGTGAAATCCCGGGGCTCAACCCCGGAACTGCCTTTGATACTGGCAATCTCGAGTCCGAgagagGTGAGTGGAATTCCGAGTGTAGAGGTGAAATTCGTAGATATTCGGAGGAACACCAGTGGCGAAGGCGGCTCACTGGCTCGGTACTGACGCTGAGGTGCGAAAGCGTGGGGAGCAAACAGGATTAGATACCCTGGTAGTCCACGCCGTAAACGATGGAAGCCAGCCGTCGGGCAGTTTACTGCTCGGTGGCGCAGCTAACGCATTAAGCTTCCCGCCTGGGGAGTACGGTCGCAAGATTAAAACTCAAATGAATTGACGG
>OTU659
TAATACGTAGGGAGCAAGCGTTGTCCGGAATTACTGGGCGTAAAGGGTGCGTAGGCGGCATGGCAAGTCAGATGTGAAATCCCCGGGCTTAACTCGGGTGGTGCATTTGAAACTGCCAAGCTTGAGTGCAGGAGAGGAAAGCGGAATTCCTAGTGTAGCGGTGAAATGCGTAGATATTAGGAGGAACACCAGTGGCGAAGGCGGCTTTCTGGACTGTAACTGACGCTGAGGCACGAAAGCGTGGGGAGCAAACAGGATTAGATACCCTGGTAGTCCACGCTGTAAACGATGGATACTAGGTGTGGgggACATACAACCTCCGTGCCGGAGCTAACGCAATAAGTATCCCGCCTGGGGAGTACGGTCGCAAGGCTGAAACTTAAAGGAATTGACGG
>OTU660
TAAGACGAACCGGACAAACGTTATTCGGAATTACTGGGCTTAAAGGGTACGTAGGCGGTCCCGTAAGTGGGGTGTGAAATCCCTCGGCTCAACCGAGGAACTGCGCCCCATACTGCGGGACTGGAGGGAGACAGAGGTGAGCGGAACTGATGGTGGAGCGGTGAAATGCGTTGATATCATCAGGAACACCGGTGGCGAAAGCGGCTCACTGGGTCTCTTCTGACGCTGAGGTACGAAAGCTAGGGGAGCGAACGGGATTAGATACCCCGGTAGTCCTAGCTGTAAACGATGAGCACTTGATCGAGGGCCcccccATAGGCTCTTGGTCGAAGCGAAAGTGTTAAGTGCTCCGCCTGGGGAGTATGGTCGCAAGGCTGAAACTCAAATGAATTGACGG
>OTU661
TAATACGAACTGTGCGAACGTTATTCGGAATCACTGGGCTTACAGGGTGCGTAGGCGGCCTTCCAAGTCAGGTGTGAAATCCcccAGCTCAACTGGGGAACAGCGCTTGAAACTGGTTGGCTTGAGTCAGCTAGAGGTGCACGGAACTTCCGGTGGAGCGGTGAAATGTGTTGATATCGGAAGGAACACCAGAGGCGAAAGCGGTGCACTGGAGCTGGTCTGACGCTGAGGCACGAAAGCCAGGGGAGCGAACGGGATTAGATACCCCGGTAGTCCTGGCCGTAAACGATGGGCACTGGAGGgggggCGGCTTGCTGCCcccGCTCGTAGCGAAAGCGTTAAGTGCCCCGCCTGGGGAGTATGGTCGCAAGGCTGAAACTCAAAGGAATTGACGG
>OTU662
TAATACGGAGGGTGCAAGCGTTGTTCGGAATTACTGGGCGTAAAGCGCGTGCAGGCGGGTATGCAGGTCAGGTGTGAAAGTCCTCGGCTCAACCGAGGAAGTGCATCTGAAACCGTGTATCTTGAGTACGAgagagGTAGATGGAATTCCCAGTGTAGAGGTGAAATTCATAGATATTGGGAAGAACACCGGTGGCGAAGGCGGTCTACTGGCTCGATACTGACGCTGAGACGCGAAAGCGTGGGGAGCAAACAGGATTAGATACCCTGGTAGTCCACGCTGTAAACGATGTGCACTAGGTGTTGGgggTAATTAAACCTTCAGTGCCGCAGCTAACGCATTAAGTGCACCGCCTGGGGATTACGGCCGCAAGGCTAAAACTTAAAGGAATTGACGG
>OTU663
TAATACAGAGGGTGCGAGCGTTAATCGGAATTACTGGGCGTAAAGCGAGTGTAGGTGGCTCATTAAGTCACATGTGAAATCCCCGGGCTTAACCTGGGAACTGCATGTGATACTGGTGGTGCTAGAATATGTGAGAGGGAAGTAGAATTCCAGGTGTAGCGGTGAAATGCGTAGAGATCTGGAGGAATACCGATGGCGAAGGCAGCTTCCTGGCATAATATTGACACTGAGATTCGAAAGCGTGGGTAGCAAACAGGATTAGATACCCTGGTAGTCCACGCCGTAAACGATGTCTACTAGCCGTTGGGGTCCTTGAGACTTTAGTGGCGCAGTTAACGCGATAAGTAGACCGCCTGGGGAGTACGGCCGCAAGGTTAAAACTCAAAGGAATTGACGG
>OTU664
TAATACGGAGGGTGCAAGCGTTGTCCGGATTTATTGGGTTTAAAGGGTGCGTAGGCGGCCTTTTAAGTCAGCGGTGAAAGTTTAGGGCTCAACCCTGAAATTGCCGTTGATACTGGAAGGCTTGAGTATTGATGGGGTACCTGGAATTGATGGTGTAGCGGTGAAATGCATAGATACCATCAGGAACACCGATAGCGAAGGCATGGTACTTATCAACAACTGACGCTGAGGCACGAAAGCGTGGGTAGCGAACAGGATTAGATACCCTGGTAGTCCACGCCGTAAACGATGATTACTCGCTGTTATGCCTTTATGGTGTAGTGGCCAAGCGAAAGCGTTAAGTAATCCACCTGGGGAGTACGCCCGCAAGGGTGAAACTTAAAGGAATTGACGG
>OTU665
TAATACAGAGGCCTCGAGCGTTAGGCGGAATCACTGGGCTTAAAGCGTgtgtAGGCGGACGACTAAGTGCTTTGTGAAATCCCACGGCTCAACCGTGGAATTGCTTGGCATACTGGTCGTCTTGAGCGGTCTAGGGGCGAGCGGAACAGATGGTGGAGCGGTGAAATGCGTAGATATCATCTGGAACGCCGATGGTGAAAACAGCTCGCTGGGGACCTGCTGACGCTGAGACACGAAAGCCAGGGGAGCAAACGGGATTAGATACCCCGGTAGTCCTGGCCCTAAACGATGTCCACTAGATCGTGGAACCTCTGACGGTTTCACGGTCGAAGCAAAAGTGCTAAGTGGACCGCCTGGGAAGTACGGTCGCAAGGCTAAAACTTAAAGGAATTGACGG
>OTU666
TAATACGTAGGgggCAAGCGTTGTCCGGAATCATTGGGCGTAAAGAGCGCGTAGGCGGCCCGGTAAGTCCGCTCTGAAAGTCAAAGGCTCAACCTTTGAAAGCGGGTGGATACTGCCGGGCTAGAGTCCGGAAGAGGCGAGTGGAATTCCTGGTGTAGCGGTGGAATGCGCAGATATCAGGAGGAACACCAACGGCGAAGGCAGCTCGCTGGGACGGTACTGACGCTGAGGCGCGAAAGCGTGGGGAGCGAACAGGATTAGATACCCTGGTAGTCCACGCCGTAAACGATGGGCATTAGGTGTGGGAGGTGTCGACTCCTCCCGTGCCGGCGCTAACGCATTAAATGCCCCGCCTGGGGAGTACGGCCGCAAGGCTAAAACTCAAAGGAATTGACGG
>OTU667
TAATACGTACCGTACGAACGTTATTCGGAATTATTGGGCTTAAAGGGTGCGTAGGCGGTGCAGAAAGTTGGGTGTGAAATCCCTCGGCTCAACCGAGGAACTGCGCCCAAAACTACTGTGCTCGAGGAAGACAGAGGTAAGCGGAACTTCGGGTGGAGCGGTGAAATGCGTTGATATCCGAAGGAACACCGGTGGCGAAAGCGGCTTACTGGGTCTTTTCTGACGCTGAGGCACGAAAGCTAGGGTAGCGAACGGGATTAGATACCCCGGTAGTCCTAGCCGTAAACGATGAGCACTGGGTTGGAGGGTCCCTCATAGCCTTCCAGCCGCAGCGAAAGTGTTAAGTGCTCCGCCTGGGGAGTATGGTCGCAAGGCTGAAACTCAAATGAATTGACGG
>OTU668
TAATACGTAGGGTCCGAGCGTTGTCCGGAATCATTGGGCGTAAAGCGCATGTAGGCGGCCATGTAAGTCGGTTGTGAAATCCCGAGGCTTAACTTCGGAACTGCATCCGGTACTGCGTGGCTTGAGGAAGGTAGAGGAGAGTGGAATTCCCGGTGTAGCGGTGGAATGCGCAGATATCGGGAGGAACACCAGCGGCGAAGGCGGCTctctGGGCCTTTCCTGACGCTGAGATGCGAAAGCGTGGGTAGCGAACAGGATTAGATACCCTGGTAGTCCACGCTGTAAACGATGGGTGCTAGGTGTGGGGACCAGTTCACGGTTTCCGTGCCGAAGCTAACGCGTTAAGCACCCCGCCTGGGGACTACGGCCGCAAGGCTAAAACTCAAAGGAATTGACGG
>OTU669
TAATACGTAGGCAGCGAGCGTTGTTCGGAGTTACTGGGCGTAAAGCGTGCGTAGGCGGTGGTCCAAGTCTGGTGTGAAATCTCCCGGCTTAACTGGGAGGGTGCGCCGGAAACTGGGCCGCTTGAGTGCGGGAGAGGTAAGCGGAATTCCCGGTGTAGCGGTGAAATGCGTAGATATCGGGAGGAACACCTGCGGTGTAGACGGCTTACTGGACCGCAACTGACGCTGAGGCACGAAAGCGTGGGTAGCAAACAGGATTAGATACCCTGGTAGTCCACGCCCTAAACGATGCATACTTGGTGTGGGCAGTTCAGTCTGTCCGTGCCGAAGCTAACGCGATAAGTATGCCGCCTGGGGAGTACGGTCGCAAGGCTGAAACTCAAAGGAATTGACGG
>OTU670
TAATACAGAGGGTGCGAGCGTTAATCGGAATTACTGGGCGTAAAGGGCGTGTAGGCGGTAATATGtgtgtgATGTGAAAGCCCTGGGCTTAACCTGGGAAGTGCATTGCAAACTATAATACTGGAGTATATGAGAGGGTGGCGGAATTTCCGGTGTAGCGGTGAAATGCGTAGAGATCGGAAGGAACGTCGATGGCGAAGGCAGCCACCTGGCATAATACTGACGCTGAGGCGCGAAAGCGTGGGGAGCGAACAGGATTAGATACCCTGGTAGTCCACGCTGTAAACGATGAGTACTAAATGTTGGTAGGGGAACCTATCAGTATTGAAGTTAACACGATAAGTACTCCGCCTGGGAAGTACGGCCGCAAGGTTGAAACTCAAAGGAATTGACGG
>OTU671
TAACACGTATGGGGCGAGCGTTGTTCGGAATTATTGGGCGTAAAGGGCgcgcAGGCGGCAGAGCAAGTCTGGTGTGAAAGTCCGCAGCTTAACTGCGGGATTGCGCTGGAAACTGTTTTGCTTGAGTTTCGGAGGGGAAGCTGGAATTCCTGGTGTAGGGGTGAAATCTGTAGATATCAGGAAGAACACCGGTGGCGAAGGCGAGCTTCTGGCCGAAAACTGACGCTGAGGCGCGAAAGCGTGGGGAGCGAACAGGATTAGATACCCTGGTAGTCCACGCCGTAAACGATGTGCACTAGGTGTTGGGCTGTTGAAGGCTCAGTGCCGGAGCTAACGCATTAAGTGCACCGCCTGGGGAGTATGCCCGCAAGGGTGAAACTCAAATGAATTGACGG
>OTU672
TAATACGAAGGgggCGAGCGTTGTTCGGAGTTACTGGGCGTAAAGGGCGCGTAGGCGGCGATCCAAGTTAGGCGTGAAAGCCCCGGGCTTAACCTGGGAATTGCGCTTAAGACTGGACTGCTCGAGTGCGGGAGAGGTGAGTGGAATTCCCAGTGTAGAGGTGAAATTCGTAGATATTGGGAAGAACACCAGTGGCGAAGGCGGCTCACTGGCCCGCAACTGACGCTGAGGCGCGAAAGCGTGGGGAGCAAACAGGATTAGATACCCTGGTAGTCCACGCTGTAAACGATGAGTGCTAGACGTTGGgggACTCAGTCCCTTGGTGTCGCAGCTAACGCATGAAGCACTCCGCCTGGGGAGTACGGCCGCAAGGTTAAAACTCAAATGAATTGACGG
>OTU673
TAATACGGggggTGCGAGCGTTGTCCGGATTCACTGGGCGTAAAGGGCGCGTAGGCGGCTTACTCAGTCCGGTCTTCAAGCGCGGGGCTTACCcccGCGTCGGGCCGGGGACGGGTGGGCTGGgggCCGGTCGAGGGATGCGGAATGCCGGGTGTAGTGGTGAAATGCGTAGAGATCCGGCGGAACACCGGTGGTGAAGGCGGCATCCTGGGCCGGAACCGACGCTGAGGCGCGAGAGCGCGGGGAGCGAACCGGATTAGATACCCGGGTAGTCCGCGCCGTAAACGGTGGGCACTAGGTGTGGggggTATCGACCcccTCCGCGCCGGCGCGAACGCAGTAAGTGCCCCGCCTGGGGAGTACGGCCGCAAGGCTAAAACTCAAATGAATTGACGG
>OTU674
TAATACGGAGGGTGCAAGCGTTAATCGGAATTACTGGGCGTAAAGGGTCCGTAGGCGGTTTAATAAGTCAGATGTGAAAGCCCTGGGCTTAACCTAGGAATTGCATTTGAAACTATTAGACTAGAGTTCAGGAGAGGAGTGGAGAATTCCCGGTGTAGCGGTGAAATGCGTAGAGATCGGGAGGAATATCGATGGCGAAGGCACCACTCTGGACTGAGACTGACGCTGAGGGACGAAAGCGTGGGTAGCAAACAGGATTAGATACCCTGGTAGTCCACGCTGTAAACGATGAATACTAGCTGTTGGCCCTGGTGTAAAAGGGTTAGTGGCGAAGCTAACGCGCTAAGTATTCCGCCTGGGGAGTACGGTCGCAAGATTAAAACTTAAAGGAATTGACGG
>OTU675
TAATACGTAGGGGCCAAGCGTTGTCCGGATTTACTGGGTGTAAAGGGTCCGCAGGCGGGTCTGTAAGTCAGTGGTGAAATTTTCCGGCTCAACCGGGAGACTGCTACTGAAACTGCAGACCTTGAGTCCAGGAGAGGGTGGTGGAATTCATGGTGTAGCGGTGAAATGCGTAGATATCATGAAGAACACCGGTGGCGAAGGCGGCCACCTGGCCTGGAACTGACGCTGAGGGACGAAAGCGTGGGTAGCAAACAGGATTAGATACCCTGGTAGTCCACGCCGTAAACGATGGGTACTCGGTGTTGGGTCGTATGACTCGGTGCCAAAGCTAACGCATTAAGTACCCCACCTGGGGAGTACGATCGCAAGGTTGAAACTTAAAGGAATTGACGG
>OTU676
TAATACGAACTGTGCAAACGTTATTCGGAATCACTGGGCTTAAAGGGTGCGCAGGCGGTCTGTTAAGCAAGGTGTGAAAGCCCTCGGCTCAACCGGGGAATTGCGCTTTGAACTGGCAGGCTTGAGTGGGATAGAGGTGTGGGGAACTTCCGGTGGAGCGGTGAAATGTGTTGATATCGGAAGGAACGCCAGAGGCGAAAGCGCCACACTGGGTCTCAACTGACGCTGAGGCACGAAAGCCAGGGGAGCAAACGGGATTAGATACCCCGGTAGTCCTGGCCGTAAACGATGAGCACTAGCTGGggggCGGTTCGTCCGTTCCCCAACGTAGCAAAAGTGTCAAGTGCTCCGCCTGGGGAGTATGGTCGCAAGGCTGAAACTCAAAGGAATTGACGG
>OTU677
TAATACAGAGGGTGCGAGCGTTAATCGGAATTACTGGGCGTAAAGCgcgcgTAGGCGGCTTTGCAAGTCGGGTGTGAAATCCCCAGGCCTAACCTGGGAACTGCACTCGAGACTGCATGGCTAGAGTATCGGAGAGGGAAGTGGAATTTCAGGTGTAGCGGTGAAATGCGTAGATATCTGAAGGAACATCAGTGGCGAAAGCGACTTCCTGGACGAATACTGACGCTCATGTGCGAAAGCGTGGGGAGCAAACAGGATTAGATACCCTGGTAGTCCACGCCATAAACGATGAGAACTGGATGTCGGGAGAGTTTGTCtctcGGTGTCGTAGCTAACGCGTTAAGTTCTCCGCCTGGGGAGTACGGCCGCAAGGTTGAAACTTAAAGGAATTGACGG
>OTU678
TAAAACGTAGGATCCGAGCGTTATCCGAATTCACTGGGCGTAAAGCGCGTGTAGGCGGCTTGGTAAGTTGGATGTGAAATCTCCCGGCTCAACTGGGAGGGGACGTTCAAGACTGCCCGGCTAGAGGACGGTAGAGGAAGGTAGAATTCCCGGTGTAGTGGTGAAATGCGTAGATATCGGGAGGAATACCAGTGGCGAAGGCGGCCTTCTGGGCCGTTCCTGACGCTCAGACGCGAAAGCTAGGGGAGCAAACGGGATTAGAAACCCCGGTAGTCCTAGCCGTAAACGATGTGGACTAGGTGTAGGTGGGGTAAAAGCCATCTGTGCCACAGCTAACGCGATAAGTCCACCGCCTGGGGACTACGGCCGCAAGGTTAAAACTTAAAGGAATTGACGG
>OTU679
TAAGACGAACCGTCCAAACGTTATTCGGAATTACTGGGCTTAAAGGGTGCGTAGGCGGTGCTACAAGTCGGGTGTGAAATCCCTCAGCTTAACTGAGGAACTGCGCCCGAAACTGTAGTGCTCGAGTGAGGCAGGGGTGAGCGGAACTGATGGTGGAGCGGTGAAATGTGTTGATATCATCAGGAACACCGGTGGCGAAGGCGGCTCACTGGGCCTTTACTGACGCTGAGGCACGAAAGCTAGGGGAGCAAACGGGATTAGATACCCCGGTAGTCCTAGCTGTAAACGATGAGCACTTGATCGGAGACTCCTCCATAGGTTTCCGGTCGTAGCGAAAGTGTTAAGTGCTCCGCCTGGGGAGTATGGTCGCAAGGCTGAAACTTAAATGAATTGACGG
>OTU680
TAATACGGAGGGTGCAAGCGTTATCCGGATTTATTGGGTTTAAAGGGTCCGTAGGCGGAAAATTAAGTCAGAGGTGAAATCCTGCAGCTCAACTGTAGAATTGCCTTTGATACTGGTTTTCTTGAATATGTACGAAGTGGGCGGAATATGACATGTAGCGGTGAAATGCTTAGATATGTCATAGAACACCGATTGCGAAGGCAGCTCACTAGTCCATTATTGACGCTGAGGGACGAAAGCGTGGGGAGCGAACAGGATTAGATACCCTGGTAGTCCACGCCGTAAACGATGATCACTCGTCATTGGCGATATACTGTCAGTGACCAAGCGAAAGTGTTTAGTGATCCACCTGGGGAGTACGATCGCAAGATTGAAACTTAAAGGAATTGACGG
>OTU681
TAATACGGAGGATGCGAGCGTTATCCGGATTTATTGGGTTTAAAGGGTGCGTAGGCGGGCAAATAAGTCAGTGGTGAAATATTCGGGCTCAACCGGGATACTGCCAATGATACTGTTTGTCTGGAGTGTAAACGAAGTGGGCGGAATGTGGAGTGTAGCGGTGAAATGCATAGATATTCCACAGAACACCGATAGCGAAGGCAGCTCACTAGCATACAACTGACGCTGAGGCACGAAAGCGTGGGGAGCAAACAGGATTAGATACCCTGGTAGTCCACGCTGTAAACGATGATCACTAGCTGTAGGCGATACACTGTCTGTGGCTAAGCGAAAGCGATAAGTGATCCACCTGGGGAGTACGTCGGCAACGATGAAACTCAAATGAATTGACGG
>OTU682
TAACACGTAGGATCCAAGCGTTATCCGGATTTACTGGGCGTAAAGCGCGTGTAGGTGGTTTGTTAAGTTGGGTGTTAAATCtctcGGCTCAACTGAGAGGTGTCGCTCAAAACTAGCAGACTGGAGGATGGTAGAGGATGGCGGAATTCCGGGTGTAGTGGTGAAATGCGTAGATATCCGGAGGAACACCAGTGGCGAAGGCGGCCATCTGGCCCATTCCTGACACTCAAACGCGAAAGCTAGGGGAGCAAACGGGATTAGAAACCCCGGTAGTCCTAGCTGTAAACGATGTGAACTTGGTGTTGGCGGGGTAAAACCTGTCGGTGCCGAAGCTAACGCGATAAGTTCACCGCCTGGGGACTACGGCCGCAAGGTTAAAACTCAAATGAATTGACGG
>OTU683
TAATACGGAGGGTGCGAGCGTTAATCGGAATTACTGGGCGTAAAGCGTGCGTAGGTGGCCTCGTATGTCGAATGTGAAAGCCCCGGGCTTAACCTGGGAACTGCATCCGAAACTGTGGGGCTAGAGTAAGGGAGAGGGAAGTGGAATTTCCGGTGTAGCGGTGAAATGCGTAGATATCGGAAGGAACACCAGTGGCGAAGGCGACTTCCTGGCCCATTACTGACACTGAGGTACGAAAGCGTGGGGAGCAAACAGGATTAGATACCCTGGTAGTCCACGCTGTAAACGATGAGAACTAGATGTTGGACGCATCGGGCGTTCAGTGTCGCAGCTAACGCGTTAAGTTCTCCGCCTGGGGAGTACGGCCGCAAGGTTGAAACTCAAATGAATTGACGG
>OTU684
TAATACGTAGGgggCGAGCGTTGTCCGGAATTACTGGGCGTAAAGGGCGTGTAGGCGGCCATATAAGTCAGCTGTGAAACCcccGGGCTCAACCCGGGACGTGCAGTTGAAACTATATGGCTTGAGTGCAGGAGAGGAGAGTGGAATTCCTAGTGTAGCGGTGACATGCGTAGATATTAGGAGGAACACCAGTGGCGAAGGCGGCTctctGGACTGTAACTGACGCTGAGGCGCGAAAGCGTGGGGAGCAAACAGGATTAGATACCCTGGTAGTCCACGCCGTAAACGATGGGTACTAGGTGTAGGgggTTTAGATGCCcccTGTGCCGCAGCTAACGCATTAAGTACCCCGCCTGGGGATTACGGCCGCAAGGTTGAAACTTAAAGGAATTGACGG
>OTU685
TAATACGGAGGGTGCAAGCGTTAATCGGAATTACTGGGCGTAAAGCGCACGTAGGCGGTCCTGTGAGTCGGATGTGAAAGCCCCGGGCTTAACCTGGGAATTGCATCCGATACTGCAGGGCTAGAGTTTGGTAGAGGAGAGTGGAATTCCCGGTGTAGCGGTGAAATGCGTAGATATCGGGAGGAACACCAGTGGCGAAGGCGACTctctGGACCAAAACTGACGCTGAGGTGCGAAAGCGTGGGGAGCAAACAGGATTAGATACCCTGGTAGTCCACGCTGTAAACGATGAGAACTAGCCGTTGGGAGGATTATGCCTCTTAGTGGCGCAGCTAACGCATTAAGTTCTCCGCCTGGGGAGTACGGCCGCAAGGTTGAAACTCAAAGGAATTGACGG
>OTU686
TAAAACGTAGGAGGCGAGCGTTATTCGGATTTACTGGGCGTAAAGCGCGTGCAGGCGGCTCGGAAAGTTGGATGTGAAAGCTCCTGGCTTAACTGGGAGAGGTCGTTCAAAACTACCGGGCTTGAGAGTGTGAGAGGGAGGTGGAATTCCGGGTGTAGTGGTGAAATGCGTAGATATCCGGAGGAACACCAGTGGCGAAAGCGGCCTCCTGGCACATTTCTGACGCTCAGACGCGAAAGCTAGGGTAGCAAACGGGATTAGAGACCCCGGTAGTCCTAGCCGTAAACGATGTAGACTTGGCGTGGGTGGGTTCAAATCCATCTGTGCCGGAGCTAACGCATTAAGTCTACCGCCTGGGGACTACGGCCGCAAGGTTAAAACTCAAAGGAATTGACGG
>OTU687
TAATACGGAGGGTGCAAGCGTTAATCGGAATTACTGGGCGTAAAGCgcgcgTAGGCGGTTATGTCAGTCGGATGTGAAAGCCCCGGGCTCAACCTGGGAATTGCATTCGATACTGCATGGCTAGAGTTTGGTAGAGGCTAGCGGAATTCCAGGTGTAGCGGTGAAATGCGTAGATATCTGGAGGAACATCAGTGGCGAAGGCGGCTGGCTGGACCAAAACTGACGCTGAGGTGCGAAAGCGTGGGGATCAAACAGGATTAGATACCCTGGTAGTCCACGCCGTAAACGATGTCAACTAGCCGTCGGGTTCATTTAAGAACTTGGTGGCGCAGCTAACGCGATAAGTTGACCGCCTGGGGAGTACGGCCGCAAGGCTAAAACTTAAAGGAATTGACGG
>OTU688
TAATACGTAGGGGCCAAGCGTTGTCCGGAGTTACTGGGCGTAAAGGGTGCGCAGGCGGTTGGTTACGTCGTgtgtgAAAGCCccccGCTTAACGGgggAGGGTCGcgcgAAACGGGCGAACTGGAGGCAAGGCGAGGTCGGTGGAATTCCCGGTGTAGTGGTGAAATGCGTAGAGATCGGGAGGAACACCAGAGGCGAAGGCGGCCGACTGGACTTGACCTGACGCTGAGGCACGAAGGCGTGGGGAGCGAACGGGATTAGATACCCCGGTAGTCCACGCAGTAAACGATGGATACTAGGTGTGGCGGGAGTTGACCCCGGCCGTGCCGGAGCTAACGCAGTAAGTATCCCGCCTGGGGAGTACGGCCGCAAGGCTAAAACTCAAAGGAATTGACGG
>OTU689
TAATACGGAGGATGCAAGCGTTATCCGGAATGATTGGGCGTAAAGGGTCCGCAGGTGGCTGTGTAAGTCTGCTGTTAAAGAATGAGGCTCAACCTCATCAAAGCAGTGGAAACTACATAGCTAGAGTGCGTTCGGGGTAGAGGGAATTCCTGGTGTAGCGGTGAAATGCGTAGATATCAGGAAGAACACCAGTGGCGAAAGCGCTCTACTAGGCCGTAACTGACACTGAGGGACGAAAGCTAGGGGAGCGAATGGGATTAGATACCCCAGTAGTCCTAGCCGTAAACGATGGATACTAGGCGTGGCTTGTATCGACCCGAGCCGTGCCGGAGCTAACGCGTTAAGTATCCCGCCTGGGGAGTACGCACGCAAGTGTGAAACTCAAAGGAATTGACGG
>OTU690
TAATACGTAGGGACCAAGCGTTGTCCGGATTTATTGGGCGTAAAGAGCTCGTAGGCGGCCGTCCACGTCGGGTGTGAAAGCTCGGGGCTCAACCCTGAGAGGTCATTCGATACGGGACGGCTTGAGGCAGCTAGGGGAGATTGGAATTCCTGGTGTAGCGGTGAAATGCGCAGATATCAGGAGGAACACCGGTGGCGAAGGCGGATCTCTGGGGCTGTTCTGACGCTGAGGAGCGAAAGCTGGgggAGCAAACAGGATTAGATACCCTGGTAGTCCCAGCCGTAAACGTTGGGTGCTAGGTGTGGGGAGGTCTTCAACCCTTTCCGTGCCGCAGCTAACGCATTAAGCACCCCGCCTGGGGAGTACGGTCGCAAGACTAAAACTCAAATGAATTGACGG
>OTU691
TAAGACGGAGACCCCAAGCGTTGTTCGGAATCACTGGGCTTAAAGCGCGTGCAGGCGGGACGGTAAGTACCTTGTGAAATCCCCGGCTTCAATCCGGGAACTGCTCGGTATACTGCTGTTCTTGAGGCAGGTAGGGGTCACTGGAACCTTAGGTGGAGCGGTGAAATGCGTAGATATCTAAGGGAACGCCAATGGCGAAAGCAGGTGACTGGGCCTGACCTGACGCTAAGACGCGAAAGCGTAGGGAGCAAACGGGATTAGATACCCCGGTAGTCTACGCTGTAAACGATGCGCACTAGGTTCGAGGGCTACTGACGGCTTTCGAGCCGAAACAAAAGCACTAAGTGCGCCGCCTGGGGAGTACGGCCGCAAGGCTAAAACTCAAATGAATTGACGG
>OTU692
TAATACGTAGGGTGCAAGCGTTAATCGGAATTACTGGGCGTAAAGCGTACGCAGGCGGCTATGCAAGACAGGTGTGAAATCCCCGGGCCTAACCTGGGAACTGCATTTGTGACTGCATGGCTAGAGTTTGTCAGAGGggggTGGAATTCCACGTGTAGCAGTGAAATGCGTAGAGATGTGGAAGAACACCGATGGCGAAGGCAGCCcccTGGGATGAGACTGACGCTCAGGTACGAAAGCGTGGGGAGCAAACAGGATTAGATACCCTGGTAGTCCACGCCCTAAACGATGTCTACTAGTTGTCGGAGGGTAACTCCTTCGGTAACGCAGCTAACGCGTGAAGTAGACCGCCTGGGGAGTACGGTCGCAAGATTAAAACTCAAATGAATTGACGG
>OTU693
TAATACGGAGGGTGCGAGCGTTATTCGGAATTATTGGGCGTAAAGGGCgcgcAGGCGGCCGAATAAGTCAGTTGTGAAAGTCCGGGGCTTAACCCCGGAAGTGCGATTGAAACTATTTGGCTTGAGTATGGGAGAGGGAAGTGGAATTCCTGGTGTAGAGGTGAAATTCGTAGATATCAGGAGGAACACCGGTGGCGAAGGCGACTTCCTGGACCAATACTGACGCTGAGGCGCGAAGGCGTGGGTAGCAAACAGGATTAGATACCCTGGTAGTCCACGCAGTAAACGGTGATCACTAGGTGTAGCGGGTATTGACCCCTGCTGTGCCGAAGCTAACGCATTAAGTGATCCGCCTGGGGAGTACGGCCGCAAGGTTAAAACTTAAAGGAATTGACGG
>OTU694
TAATACGGAGGGTGCAAGCGTTATCCGGATTCACTGGGTTTAAAGGGAGCGTAGGTGGGCTGGTAAGTCAGTGGTGAAATCCCCGAGCTTAACTTGGGAACTGCCATTGATACTATCAGTCTTGAATACTGTGGAGGTTAGCGGAATATGTCATGTAGCGGTGAAATGCTTAGATATGACATAGAACACCAATTGCGAAGGCAGCTGGCTACACAAATATTGACACTGAGGCTCGAAAGCGTGGGGATCAAACAGGATTAGATACCCTGGTAGTCCACGCCCTAAACTATGGATACTCGACATATGCGATACACTGTATGTGTCTGAGCGAAAGCATTAAGTATCCCACCTGGGAAGTACGATCGCAAGATTGAAACTCAAATGAATTGACGG
>OTU695
TAATACGTAGGgggCAAGCGTTATCCGGAATTACTGGGCGTAAAGGGTGCGTAGGCGGTCAAATAAGTCAGGGGTGAAAGACTATCGCTCAACGATAGCAAGCCTTTGAAACTATTTGACTTGAGTGCAGGAGAGGAGAGTGGAATTTCTAGTGTAGCGGTGAAATGCGTAGATATTAGAAGGAACACCAGTGGCGAAGGCGACTctctGGACTGCAACTGACGCTGAGGCACGAAAGCGTGGGGAGCAAACAGGATTAGATACCCTGGTAGTCCACGCCGTAAACGATGAGTGCTAGGTGTCGGgggTCAAACCTCGGTGCCGGAGCTAACGCAATAAGCACTCCGCCTGGGGAGTACGCTCGCAAGAGTAAAACTTAAAGGAATTGACGG
>OTU696
TAATACGTAGGGTGCGAGCGTTAATCGGAATTACTGGGCGTAAAGCGTGCGCAGGCGGATTGTTAAGCAAGATGTGAAATCCCCGGGCTTAACCTGGGAATGGCATTTTGAACTGGCAGTCTAGAGTgtgtCAGAGGggggTGGAATTCCACGTGTAGCAGTGAAATGCGTAGAGATGTGGAGGAACACCGATGGCGAAGGCAGCCcccTGGGATAACACTGACGCTCATGTACGAAAGCGTGGGTAGCAAACAGGATTAGATACCCTGGTAGTCCACGCCCTAAACGATGTCAACTGGTTGTTGGgggAGTGAAATCCCTTAGTAACGAAGCTAACGCGTGAAGTTGACCGCCTGGGGAGTACGGTCGCAAGATTAAAACTCAAAGGAATTGACGG
>OTU697
TAATACGTAGGAGGCGAACGTTATTCGGATTTACTGGGCGTAAAGGGAGCGTAGGCGGTTCTTCAAGTCAGGTGTGAAATCTTCTGACTCAATCAGAAGGCGCCATCTGATACTGGAGGACTTGAGAGCAATAGAGGGAAATGGAATCCCCAGTGTAGCGGTGGAATGCGTAGATATTGGGGAGAACACCAGTGGCGAAGGCGATTTTCCAGGTTGTTTCTGACGCTGAGGCTCGAAAGCGTGGGGAGCGAAGCGGATTAGATACCCGCGTAGTCCACGCCCTAAACGGTGGACACTAGATATAGGAGGTATCGACCCTTTCTGTGTCGAAGCTAACGCTTTAAGTGTCCCGCCTGGGGAGTACGGCCGCAAGGCTAAAACTCAAAGGAATTGACGG
>OTU698
TAAGACGGAGGGTGCAAGCGTTGTTCGGAATTATTGGGCGTAAAGGGCgcgcAGGCGGTCTGGCAAGTTTGGCGTGAAATCCCGGGGCTCAACCCCGGAACTGCGTCGAAAACTGCTGGACTTGAATGTGGGAGAAGTCCGTGGAATTCCAGGTGTAGGGGTGAAATCCGTAGATATCTGGAGGAACACCAGTGGCGAAAGCGACGGACTGGACCAATATTGACGCTGAGGCGCGAAAGCGTGGGGAGCAAACAGGATTAGATACCCTGGTAGTCCACGCCGTAAACGATGTTCACTAGTTCGTGCATCAATTGGGATGCACCGACGCAGCTAACGCACTAAGTGAACCGCCTGGGGAGTACGGCCGCAAGGCTAAAACTCAAAGGAATTGACGG
>OTU699
TAATACGTAGGgggCAAGCGTTGTCCGGAATTACTGGGCGTAAAGCgcgcgcgGGCGGTCGTCCATGTCGGTCGTGAAAGCCcccGGCTCAACCGGGGCGGGTCGACCGAAACGGGGCGACTGGAGGGTGTCAGAGGggggTGGAATTCCGGGTGGAGCGGTGAAATGCGTAGAGATCCGGAGGAACACCAGCGGCGAAGGCGGCCcccTGGGGCAACCCTGACGCTGAGGCGCGAAGGCCAGGGGAGCGAACGGGATTAGATACCCCGGTAGTCCTGGCAGTAAACGATGGGCGCTGGCTGGTGGCGGTTTGACCCCGTCGCTGGCTGAGCTAACGCGCAAGCGCCCCGCCTGGGGAGTACGGCCGCAAGGCTAAAACTTAAAGGAATTGACGG
>OTU700
TAATACAGAGGGTGCAAGCGTTGTTCGGAATCACTGGGCGTAAAGCgcgcgcAGGCGGGACTGCAAGTCGGGAGTGAAATTCCGGGGCTCAACTCCGGACCGGCTACCGAAACTGCAGACCTGGGGACCGGTAGAGGCTGGTGGAATTCCCGGTGTAGCGGTGGAATGCGTAGATATCGGGAAGAACACCCGTGGCGAAGGCGGCCAGCTGGGCCGGGTCCGACGCTGAGGCGCGAAAGCGTGGGGAGCAAACAGGATTAGATACCCTGGTAGTCCACGCCGTAAACGATGGGCACTAGGCGCTGGggggAGCGACCCCGTCAGTGCCGTAGCTAACGCGATAAGTGCCCCGCCTGGGGAGTACGGCCGCAAGGCTGAAACTCAAATGAATTGACGG
>OTU701
TAATACGTAGGTGGCAAGCGTTGTCCGGATTTATTGGGCGTAAAGCgcgcgcAGGCGGTTCGTTGCGTCCGAGGTGAAATCTCCCGGCTCAACCGGGATGGGTCTTCGGATACGGGCGGACTTGAGGAGAGCAGAGGTGAGCGGAATTCTCGGTGTAGTGGTGAAATGCGTAGATATCGAGAGGAACACCAGTGGCGAAGGCGGCTCACTGGGCTCCACCTGACGCTGAGGCGCGAAAGCGTGGGGAGCGAACCGGATTAGATACCCGGGTAGTCCACGCCGTAAACGATGGGCACTAGATGTGAGGGGTATTGACCcccTTTGTGTCGCAGCTAACGCGATAAGTGCCCCGCCTGGGGAGTACGGCCGCAAGGCTAAAACTCAAAGGAATTGACGG
>OTU702
TAATACGGAGGGTGCAAGCGTTGTTCGGATTCACTGGGTATAAAGGGTGCGCAGGCGGCCTGATAAGTCAGGGGTTAAATATGGCGGCTCAACCGTCAATCCGCCCCTGAAACTATGAGGCTTGAGTCCGGAAGAGGAAGGTGGAATTCCTGGTGTAGCGGTGAAATGCGTAAATATCAGGAGGAACACCGATGGCGAAGGCAGCCTTCTGGTCCGGTACTGACGCTCATGCACGAAAGCCAGGGGAGCAAACGGGATTAGATACCCCGGTAGTCCTGGCTGTAAACGATGGGCACTAGGTGTTGGAGGAGTCTACCCCTTCAGTGCCGCAGCTAACGCATTAAGTGCCCCACCTGGGGAGTACGATCGCAAGGTTGAAACTCAAAGGAATTGACGG
>OTU703
TAATACGAAGGGTGCAAGCGTTAATCGGAATTACTGGGCGTAAAGCGTGCGTAGGCGGTTTGTTAAGTCCGATGTGAAAGCCCTGGGCTCAACCTGGGAATGGCACTGGATACTGGCGAGCTAGAGTGCGGTAGAGGGGTGCGGAATTCCCGGTGTAGCGGTGAAATGCGTAGAGATCGGGAGGAACATCCGTGGCGAAGGCGGCACCCTGGACCAGCACTGACGCTGAGGCACGAAAGCGTGGGGAGCAAACAGGATTAGATACCCTGGTAGTCCACGCCCTAAACGATGCGAACTGGACGTTGGGTTCAACTTGGAACTCAGTGTCGAAGCTAACGCGTTAAGTTCGCCGCCTGGGGAGTACGGTCGCAAGACTGAAACTCAAAGGAATTGACGG
>OTU704
TAATACGGAGGGTCCAAGCGTTGTCCGGAATCACTGGGTGTAAAGGGTGCGCAGGCGGGCTTATAAGTCAGGGGTGAAAGCCACCGGCTCAACCGGTGAATTGCCCTTGATACTGTAAGTCTTGAGTCCTGGAGAGGCTGTCGGAATTCGTGGTGTAGCGGTGAAATGCGTAGATATCACGAGGAACACCGGATGCGTAAGCGGACAGCTGGACAGGTACTGACGCTCAGGCACGAAAGCGTGGGGAGCGAACAGGATTAGATACCCTGGTAGTCCACGCCGTAAACGATGAGTGCTCGATGCTGCCCCGTTTCAGGGGCAGTGTCTAAGCTAACGCGTTAAGCACTCCACCTGGGGAGTACGCTCGCAAGGGTGAAACTCAAATGAATTGACGG
>OTU705
TAATACGGggggAGCGAACGTTGTTCGGAATCACTGGGCGTAAAGGGCGCGTAGGCGGCCAAATAAGTGAGGTGTTAAATCCTCCGGCTCAACCGGAGAACCGCACTTCATACTGTCTGGCTTGAGTGCAGCAGAGGAGACTGGAATTCCCGGTGTAGCGGTGAAATGCGTAGATATCGGGAGGAACACCAGTGGCGAAGGCGAGTCTCTGGGCTGTTACTGACGCTGAGGCGCGAAAGCCAGGGGAGCAAACGGGATTAGATACCCCGGTAGTCCTGGCCGTAAACGGTGAGCACTAGGTGTTGGAGGCATCGACCCCTCCAGTGCCGCAGCTAACGCATTAAGTGCTCCGCCTGGGGAGTACGGTCGCAAGATTGAAACTCAAATGAATTGACGG
>OTU706
TAATACATAGGgggCAAGCGTTATCCGGAATTATTGGGCGTAAAGGGTGCGTAGGCGGTCGTTTAAGTCTTTGGTGTAAGTGCAGTGCTCAACGCTGTGATGCTAAAGAAACTGGACGACTTGAGTGTGGTAGAGGCAAGTGGAATTCCATGTGTAGCGGTAAAATGCGTAAATatatGGAGGAACACCAGTGGCGAAGGCGGCTTGCTGGGCCACAACTGACGCTGAGGCACGAAAGCGTGGGGAGCAAACAGGATTAGATACCCTGGTAGTCCACGCCGTAAACGATGAGTACTAAGTGTTGGAGAAATTCAGTGCTGTAGTTAACGCAATAAGTACTCCGCCTGAGTAGTACGTACGCAAGTATGAAACTCAAATGAATTGACGG
>OTU707
TAATACAGAGGTGTCAAGCGTTGCTCGGTGTCACTGGGCTTAAAGGGCGCGTAGGCTGTGCAGTACGGCTCGGGTGAAATCCCTCGGCCCAACCGAGGAACTGCCCGGGCGACGGCTGTGCTGGACTGCATCAGGGGCGGATGGAACTCCCGGTGGAGCGGTGAAATGCGTAGATATCGGGAGGAACGCCGGTGGCGAAAGCGATCCGCTGGGGTGCAAGTGACGCTGAGGCGCGAAAGCCAGGGGAGCAAACGGGATTAGATACCCCGGTAGTCCTGGCCCTAAACGATGCGCACTAGATAGCGGCTCGTTCCGACGAGCCGCTGTCGGAGCAAAAGCATTAAGTGCGCCGCCTGGGGAGTACGGCCGCAAGGTTAAAACTTAAAGGAATTGACGG
>OTU708
TAATACGTAGGgggCGAGCGTTGTCCGGAATTATTGGGCGTAAAGAGCACGTAGGTGGCCTGCCAAGTCAGGTGTGAAAACTCTCGGCTCAACTGAgagaTTGCATTTGAAACTGGTAGGCTTGAGTCCAGCAGAGGGAAGTGGAATTCCTAGTGTAGCGGTGAAATGCGCAGATACTAGGAGGAACACCAGTGGCGAAGGCGGCTTCCTGGACTGCGACTGACACTGAGGTGCGAAAGCTAGGGGAGCGAACAGGATTAGATACCCTGGTAGTCCTAGCCGTAAACGATGGGCACTAGGTGTAGCGGGTTATCGACTCCCGCTGTGCCGCAGCTAACGCATTAAGTGCCCCGCCTGGGGAGTACGGCCGCAAGGCTAAAACTCAAATGAATTGACGG
>OTU709
TAATACGAAGGTGGCAAGCGTTACTCGGAATTACTAGGCGTAAAGGGCAGGTAGGTGGTCTGATTAGTCTGTTGTGGAAGCTCCCGGCTCAACTGGGAGAGGTCAACAGATACTGTCAGGCTTGAGTATAGGAGAGGTTACTGGAATTCCCGGTGTAGCGGTGAAATGCGCAGATATCGGGAGGAACACCAATGGCGAAAGCAGGTAACTGGACTATTACTGACACTAAGCTGCGAAAGCTAGGGGAGCAAACAGGATTAGATACCCTGGTAGTCCTAGCTGTAAACGATGCACATTAGACGTGAGGGGTATCGACCcccTTCGTGTCGACGCAAACGCATTAAATGTGCCGCCTGGGGAGTACGGCCGCAAGGTTGAAACTTAAAGGAATTGACGG
>OTU710
TAATACGTAGGGAGCGAGCGTTGTCCGGAATTATTGGGCGTAAAGGGTGCGTAGGCGGCCTTGCAAGTCCTGtgtgAAATATCCCGGCTTAACCGGGAAAGGTCATGGGAAACTGAAAGGCTAGAGTATCGGAGAGGGCAGTGGAATTCCAGGTGTAGCGGTGAAATGCGTAGATATCTGGAGGAACACCAGTGGCGAAGGCGGCTGCCTGGACGATAACTGACGCTGAGGCACGACAGCTGGgggAGCGAACAGGATTAGATACCCTGGTAGTCCCAGCCATAAACGATGAGTGCTAGGTGTTGGgggTATCGACCCCTCCAGTGCCGAAGTTAACGCAATAAGCACTCCGCCTGGGGAGTACGGCCGCAAGGCTGAAACTCAAATGAATTGACGG
>OTU711
TAATACGTAGGGAGCGAGCGTTGTCCGAATTTACTGGGCGTAAAGCgcgcgTAGGCGGGTTtttAAGTTGGgggTGAAATTCCGAGGCTTAACCTCGGAACTGCCTTCAAAACTGGGAGCCTTGAGGTATGGAGAGGGAAGTGGAATTCCAGGTGTAGCGGTGAAATGCGTAGATATCTGGAGGAACACCCGTGGCGAAGGCGGCTTCCTGGCCATATCCTGACGCTGAGGTGCGAAAGCTAGGGGAGCGAACGGGATTAGATACCCCGGTAGTCCTAGCCGTAAACGATGGATACTAGGTGTTAGAGGTATCGACCCCTCTAGTGCCGCAGCTAACGCATTAAGTATCCCGCCTGGGGAGTACGACCGCAAGGTTGAAACTCAAAGGAATTGACGG
>OTU712
TAAGACGTAGGgggCGAGCGTTGTCCGGAATTACTGGGCGTAAAGGGCGTGTAGGCGGCCTGTCAAGTCGATGGTGAAATTCCCCGGCTCAACCGGgggCTTGCTGTTGAAACTGATGGGCTTGAGTGCAGGAGAGGAAAGCGGAATTCCCGGTGTAGCGGTGAAATGCGTAGATATCGGGAGGAACACCAGTGGCGAAGGCGGCTTTCTGGCCTGTTACTGACGCTGAGGCGCGAAAGCCAGGGGAGCGAACAGGATTAGATACCCTGGTAGTCCTGGCTGTAAACGCTGGGTACTAGGTGTAGGCATCGTAAAGGTGTCTGTGCCGCAGCTAACGCATTAAGTACCCCGCCTGGGGAGTACGATCGCAAGGTTGAAACTCAAATGAATTGACGG
>OTU713
TAAAACGTAGGgggCTAGCGTTGTCCGGAATTACTGGGCGTAAAGAGCACGCAGGCGGTTTGGAAAGCGGTGGGTGCAATTTCGAGGCTCAACTTCGAACCTGCTCGCCGAACTTCCAGACTAGAGCACGGGAGAGGACAGTGGAATTCCCGGTGTAGCGGTGGAATGCGTAAATATCGGGAGGAACACCAGTGGCGAAGGCTGCTGTCTGGAACGTTGCTGACGCTGAGGTGCGAAAGCCAGGGGAGCAAACGGGATTAGATACCCCGGTAGTCCTGGCCGTAAACGATGCTCACTAGGTGTTGCCGGCATTAACCCCGGCAGTGCTGTTCTGTTAACGCGTTAAGTGAGCCGCCTGGGGAGTACGGCCGCAAGGCTGAAACTCAAATGAATTGACGG
>OTU714
TAATACGTAAGTGGCGAGCGTTATCCGGAATTACTGGGCGTAAAGCGTTCGTAGGCGGCGTGGTAAGTCAGATTTGAAATATCGGGGCTCAACCCCGGACCCGGATCTGAAACTACCGTGCTTGAGCAGATCAGAGGGCAGTGGAATTCCCGGTGTAGCGGTAATATGCGTAGAGATCGGGAGGAACACCAGTGGCGAAGGCGGCTGCCTGGGGTCTTGCTGACGCTGAGGAACGAAAGCTAGGGTAGCGAACGGGATTAGATACCCCGGTAGTCCTAGCTGTAAACGATGGGCACTAGGTGTCGGGAGCTTCGACCCTCTCGGCGCCGCCGCTAACGCATTAAGTGCCCCGCCTGGGGACTACGGCCGCAAGGCTAAAACTCAAAGGAATTGACGG
>OTU715
TAATACGGAGGgggCTAGCGTTGTTCGGAATCACTGGGCGTAAAGCGCACGTAGGCGGCGTGTTTAGTCAGAGGTGAAAGGCCCGGGCTCAACCCGGGAACGGCCTTTGATACTGGCACGCTCGAGTCCGAGAGGgggTGGTGGAACTCCCAGTGTAGAGGTGAAATTCGTAGATATTGGGAAGAACACCGGTGGCGAAGGCGACCACCTGGCTCGGAACTGACGCTGAGGTGCGAAAGCGTGGGGAGCAAACAGGATTAGATACCCTGGTAGTCCACGCCGTAAACGATGAATGCTAGGTGTTGGGCACTACGGTGCTCGGTGCCGCAGCTAACGCATTAAGCATTCCGCCTGGGGAGTACGGCCGCAAGGTTAAAACTCAAAGGAATTGACGG
>OTU716
TAATACGTAGGGAGCGAGCGTTATCCGGAATTATTGGGCGTAAAGCGTGCGTAGGCGGCCTGTTAAGTCAAATGTGAAAGTCCACAGCTCAACTGTGGAAGGTCATTTGAAACTGGCAAGCTAGAGTACGGCAGAGGTTAGTGGAATTCAATGTGTAGCGGTAAAATGCGTTGATatatTGAGGAACACCAGTGGCGAAGGCGGCTAACTGGACCGGAACTGACGCTGAGGCACGAAAGCGTGGGGAGCAAACAGGATTAGATACCCTGGTAGTCCACGCCGTAAACGATGAGGACTAAGTGTTGGGGTGACCCAGTGCTGAAGTTAACGCATTAAGTCCTCCGCCTGGGGAGTACGGCCGCAAGGTTGAAACTTAAAGGAATTGACGG
>OTU717
TAATACGTAGGGTCCGAGCGTTGTCCGGAATTATTGGGCGTAAAGAGCTCGTAGGCGGTTTGTCGCGTCTGCTGTGAAATCTAGAGGCTCAACCTCTAGCCTGCAGTGGGTACGGGCAGACTTGAGTGGTGTAGGGGAGACTGGAATTCCTGGTGTAGCGGTGGAATGCGCAGATATCAGGAGGAACACCGATGGCGAAGGCAGGTCTCTGGGCACTTACTGACGCTGAGGAGCGAAAGCGTGGGGAGCGAACAGGATTAGATACCCTGGTAGTCCACGCCGTAAACGTTGGGCGCTAGATGTGGGGACCTTTCCACGGTTTCCGTGTCGTAGCTAACGCATTAAGCGCCCCGCCTGGGGAGTACGGCCGCAAGGCTAAAACTTAAAGGAATTGACGG
>OTU718
TAATACGTAGGGAGCAAGCGTTATCCGGAATTACTGGGCGTAAAGCGTTCGTAGGTGGTATTTTAAGTCAGATGTTAAATCTTTGGGCTCAACCCAGAGGCCGCATTTGATACTGAAGTACTCGAGGTAGGTAGAGGTAAGCGGAATTTGTAGTGTAGCAGTGAAATGCGTAGATATTACAAGGAACACCAATGGCGAAGGCAGCTTACTGGTCCTATCCTGACACTGAGGAACGAAAGCGTGGGGAGCGAAAGGGATTAGATACCCCTGTAGTCCACGCCGTAAACGATGCTCACTAGCTGTTGGAAGATTCGACCCTTTCAGTAGCGAAGCTAACGCGTTAAGTGAGCCGCCTGGGGAGTACGGTCGCAAGACTAAAACTTAAAGGAATTGACGG
>OTU719
TAATACGTAGGgggCAAGCGTTGTCCGGAATTATTGGGCGTAAAGCgcgcgTAGGCGGCCCGGAAAGTCAGGTGTGAAAACCCGAGGCTCAACCTGGGGACGGCATTTGAAACTATCGGGCTTGAGGACAGGAGAGGAGAGTGGAATTCCTAGTGTAGCGGTGAAATGCGTAGATATTAGGAGGAACACCAGTGGCGAAGGCGACTctctGGCCTGTGACTGACGCTGAGGTGCGAAAGCTAGGGGAGCGAACGGGATTAGATACCCCGGTAGTCCTAGCCGTAAACGATGGGCACTAGGTGTAGGAGGTATCGACCCCTTCTGTGCCGCAGCAAACGCATTAAGTGCCCCGCCTGGGGATTACGGCCGCAAGGCTGAAACTTAAAGGAATTGACGG
>OTU720
TAATACGTAGGgggCGAGCGTTGTCCGGATTTATTGGGCGTAAAGAGCGCGTAGGCGGCTTGCCAAGTCGTGCGTGAAATCCcccGGCTCAACTGGggggggTCGTGCGATACTGGCGGGCTCGAGGCCGGCAGGgggAAGTGGAATTCCCGGTGTAGTGGTGGAATGCGTAGATATCGGGAGGAACACCAGTGGCGAAGGCGGCTTCCTGGACCGGTCCTGACGCTGAGGCGCGAAAGCGTGGGGAGCGAACTGAATTAGATACTCAGGTAGTCCACGCTGTAAACGATGGGTGCTAGGTGTTGGgggTATCGACCCCTCCAGTGCCGCAGCTAACGCATTAAGCACCCCGCCTGGGGAGTACGGCCGCAAGGCTAAAACTCAAAGGAATTGACGG
>OTU721
TAATACCGGCAGCCCGAGTGATGGCCGATCTTATTGGGCCTAAAGCGTCCGTAGCTGGCCGTGAAAGTCCATCGGGAAATCCACCCGCTCAACGGGTGGACGTCCGGTGGAAACTTCACGGCTTGGGACCGGAAGGCGCGACGGGTACGTCCGGGGTAGGAGTGAAATCCCGTAATCCTGGACGGACCGCCGATGGCGAAAGCACGTCGCGAGAACGGATCCGACAGTGAGGGACGAAAGCTAGGGTCTCGAACCGGATTAGATACCCGGGTAGTCCTAGCCGTAAACAATGCCTGCTAGGTGTGGCTCCCACTACGAGTGGGTGCTGTGCCGTAGGGAAGCCGCTAAGCAGGCCGCCTGGGAAGTACGTCCGCAAGGATGAAACTCAAATGAATTGACGG
>OTU722
TAATACGTAGGTGGCGAGCGTTGTCCGGATTTACTGGGCGTAAAGGGTGCGTAGGCGGATGTTTAAGTGGGATGTGAAATCCCCGGGCTTAACCTGGgggCTGCATTCCAAACTGGATATCTAGAGTGCAGGAGAGGAAAGCGGAATTCCTAGTGTAGCGGTGAAATGCGTAGAGATTAGGAAGAACACCAGTGGCGAAGGCGGCTTTCTGGACTGTAACTGACGCTGAGGCACGAAAGCGTGGGTAGCAAACAGGATTAGATACCCTGGTAGTCCACGCCGTAAACGATGGATACTAGGTGTAGGgggTATCAACTCCcccTGTGCCGCAGTTAACACAATAAGTATCCCGCCTGGGGAGTACGGTCGCAAGATTAAAACTCAAATGAATTGACGG
>OTU723
TAATACGAAGGTGGCAAGCGTTGTTCGGATTTACTGGGCGTACAGGGAGCGTAGGCGGTTAGGTAAGCCCTTCGTGAAATCTCCGGGCCTAACCCGGAAAGGGCGGAGGGGACTGCTTGGCTAGAGGATGGGAGAGGAGCGCGGAATTCCCGGTGTAGCGGTGAAATGCGTAGAGATCGGGAGGAAGGCCGGTGGCGAAGGCGGCGCTCTGGAACATTTCTGACGCTGAGGCTCGAAAGCGTGGGGAGCAAACAGGATTAGATACCCTGGTAGTCCACGCCTTAAACGATGAATACTAAGTGTCGGCGGGTTACCGCCGGTGCCGCAGCTAACGCAGTAAGTATTCCGCCTGGGAAGTACGGCCGCAAGGTTGAAACTCAAAGGAATTGACGG
>OTU724
TAATACGGAGGGTGCGAGCGTTATTCGGAATTACTGGGCGTAAAGCgcgcgTAGGCGGCACGGCAAGTCAGATGTGAAAGCCCTGGGCTCAACCTGGGAATTGCATTTGAAACTGCCGAGCTAGAGTAAGGTAGAGGGTGGCGGAATTCCCGGTGTAGGGGTGAAATCCGTAGATATCGGGAGGAACACCAGTGGCGAAGGCGGCCACCTGGGCCTTTACTGACGCTGAGGTGCGAAAGCGTGGGTAGCAAACAGGATTAGATACCCTGGTAGTCCACGCCGTAAACGATGGATACTAGGTGCTGGGTTTTAAATTCGGTGCCGTAGCTAACGCGTTAAGTATCCCGCCTGGGGAGTACGATCGCAAGGTTGAAACTCAAATGAATTGACGG
>OTU725
TAATACAGAGGGCGCGAGCGTTGTCCGGAATCACTGGGCGTAAAGGGCGCGTAGGTGGCGGCATAAGGCCGCGGTGAAAGTTCGGGGCTCAACCCTGAATCGGCCGCGGCGACTGTGTCGCTTGGGCACTGTAGAGGCAGATGGAATTCCGGGTGTAGCGGTGGAATGCGTAGAGATCCGGAAGAACACCGGTGGCGAAGGCGGTCTGCTGGGCAGTGGAGTCGCAAGACTCTTTGAGCCGACACTGAGGCGCGACAGCGTGGGGAGCAAACAGGATTAGATACCCTGGTAGTCCACGCCGTAAACGATGGGCACTAGGTGCTTTGGGGAGCGACCcccGGGGTACCGGCGCTAACGCATGAAGTGCCCCGCCTGGGGAGTACGGCCGCAAGGCTGAAACTCAAATGAATTGACGG
>OTU726
TAAGACGTAGGGTGCAAGCGTTGTCCGGAGTTACTGGGCGTAAAGGACGCGTAGGCGGCGCATCGCGTCGCACGTGAAAGCCcccGGCTCAACCGGGGAGGGTCGTGCGAAACGGATGTGCTTGAGGCAGagagagGCGAGTGGAATTCCCGGTGTAGTGGTGAAATGCGTAGATATCGGGAGGAACACCAGAGGCGAAGGCGGCTCGCTGGCTCTGACCTGACGCTGAGGCGTGAAGGCGTGGGGAGCGAACGGGATTAGATACCCCGGTAGTCCACGCAGTAAACGATGCAGACGAGGTGTGGggggAGTTGACCcccTCCGTGCCGGCGCTAACGCAGTAAGTCTGCCGCCTGGGGAGTACGGCCGCAAGGCTAAAACTCAAAGGAATTGACGG
>OTU727
TAATACGGAGGgggCAAGCGTTACTCGGAATTATTGGGCGTAAAGGGCGCGTAGGCGGTCGTGTGCGTCGGAGGTGAAATCCCCGGGCTTAACCCGGGAGCTGCCTCCGATACGGCATGGCTTGAGTCCGGGAGAGGGGAGCAGAATTCCCAGTGTAGCGGTGAAATGCGTAGATATTGGGAGGAATACCGGTGGCGAAGGCGGCTCCCTGGACCGGTACTGACGCTGAGGCGCGAAAGCGTGGGTAGCAAACAGGATTAGATACCCTGGTAGTCCACGCCGTAAACGATGGGTGCTTGGTGTCGGgggTATCGACCCCTCCGGTGCCGAAGCTAACGCATTAAGCACCCCGCCTGGGGAGTACGGTCGCAAGGCTGAAACTCAAAGGAATTGACGG
>OTU728
TAATACGTAGGTGGCAAGCGTTATCCGGAATTACTGGGCGTAAAGCGCACGCAGGTGGCATGTTAAGTCTGACGTGAAAGCTCCTGGCTTAACTGGGAGAGGTCGTTGGAGACTGGCAGGCTTGAGGTAAGGAGAGGGGTGCAGAATTCCCGGTGTAGTGGTGGAATGCGTAGATATCGGGAGGAATACCAGTGGCGAAAGCGGCACCCTGGCCTTGGCCTGACGCTCAGGTGCGAAAGCGTGGGGAGCGAACGGGATTAGATACCCCGGTAGTCCACGCTGTAAACGATGAACACTAGGTGTAGGAGGTGTTAAAACCATCTGCGCCGAAGCCAACGCGATAAGTGTTCCGCCTGGGGAGTACGACCGCAAGGTTAAAACTCAAATGAATTGACGG
>OTU729
TAATACGTAGGTGGCAAGCGTTGTCCGGAATCACTGGGCGTAAAGCgcgcgcAGGCGGCAATCTACGTCTGGGGTGAAAGCCCGGGGCTCAACCTCGGGACTGCCTTGGATACGGGATTGCTTGAGGATCGGAGAGGCAAGGGGAATTCCACGTGTAGCGGTGAAATGCGTAGATATGTGGAGGAACACCAGTGGCGAAGGCGCCTTGCTGGCCGATTTCTGACGCTGAGGCGCGAAAGCGTGGGGAGCAAACAGGATTAGATACCCTGGTAGTCCACGCCGTAAACGATGAGTGCTAGGTGTTGGggggTACCACCCTCAGTGCCGAAGCTAACGCATTAAGCACTCCGCCTGGGGAGTACGGTCGCAAGACTGAAACTCAAAGGAATTGACGG
>OTU730
TAATACGTAGGgggCGAGCGTTGTCCGGATTTACTGGGCGTAAAGAGCgcgcAGGTGGCCACGCGCAGTCCGTCGTTAAAGCCCGGGGCTCAACTCCGGGTGGTCGACGGAAACGGCGCGGCTGATGAGGGCGGTAGAGGAGCACGGAATTCCCGGTGTAGTGGTGAAATGCGTAGATATCGGGAGGAACACCCGTGGCGAAGGCGGTGCTCTGGGCCGACCCTGACGCTGAGGCGCGAAAGCGTGGGGAGCGAACCGGATTAGATACCCGGGTAGTCCACGCCCTAAACGGTGGCCACTAGGTGCGGggggTATCGACCCCTCCCGTGCCGTCGCTAACGCATTAAGTGGCCCGCCTGGGGAGTACGGCCGCAAGGCTAAAACTCAAATGAATTGACGG
>OTU731
TAATACGAAGGgggCAAGCGTTGTTCGGAATTATTGGGCGTAAAGGGAGCGTAGGCGGTTCGGCAAGTCTTTTGTGAAATCTCTGGGCTCAACCCAGAGTCTGCAAGGGAAACTGCCGGGCTGGAGTATGGGAGAGGTGAGTGGAATTCCCGGTGTAGCGGTGAAATGCGTAGATATCGGGAGGAACACCTGTGGCGAAAGCGGCTCACTGGACCATTACTGACGCTGAGGCTCGAAAGCTAGGGGAGCAAACAGGATTAGATACCCTGGTAGTCCTAGCCCTAAACGATGATTGCTTGGTGTGGTGGGTACCCAATCCCACTGTGCCGTAGCTAACGCGATAAGCAATCCGCCTGGGGAGTACGGTCGCAAGGCTGAAACTCAAAGGAATTGACGG
>OTU732
TAATACGTAGGTGGCAAGCGTTGTCCGGATTTACTGGGCGTAAAGAGCgcgcAGGCGGCTGGGTCAGTCCGATGTGAAATCTTCCGGCTTAACTGGAAAACTGCATCGGAAACTGCTCAGCTTGAAGGTGGGAGAGGGTAGCGGAATTCCCGGTGTAGTGGTGAAATGCGTAGATATCGGGAGGAACACCAGTGGCGAAGGCGGCTACCTGGCCCATTCTTGACGCTGAGGCGCGAAAGCTAGGGGAGCAAACGGGATTAGATACCCCGGTAGTCCTAGCCGTAAACGATGAACACTAGGCGTAGTCGGTATCGACCCCGGCTGTGCCGTAGCCAACGCATTAAGTGTTCCGCCTGGGGAGTACGGCCGCAAGGCTAAAACTCAAAGGAATTGACGG
>OTU733
TAATACGGAGGGCGCAAGCGTTAATCGGAATCACTGGGCGTAAAGGGCGCGTAGGCGGTCGAGTAAGTCGGATGTGAAAGCCCCGGGCTTAACCTGGGAACTGCATACGATACTGCTTGACTAGAGTTCGGTAGAGGGTGGCGGAATTCCCGGTGTAGCGGTGAAATGCGTAGATATCGGGAGGAACACCAGTGGCGAAGGCGGCCACCTGGACTGAAACTGACGCTGAGGCGCGAAAGCGTGGGGAGCAAACAGGATTAGATACCCTGGTAGTCCACGCCGTAAACGATGAGAACTAGCCGTTGGGCTCACTATAAGAGCTTAGTGGCGTAGCTAACGCGTTAAGTTCTCCGCCTGGGGAGTACGGCCGCAAGGCTAAAACTTAAAGGAATTGACGG
>OTU734
TAAGACGAAGGATGCAAGCGTTATCCGGATTCATTGGGTTTAAAGGGAGCGTAGGTGGCCTGCTAAGTCAGTGGTGAAATCTCTGGGCTTAACCCAGAAATTGCCGTTGATACTGGTGGGCTTGAGTGCAGATGCCGTTGGCGGAATATGACATGTAGTGGTGAAATACATAGAGATGTCATAGAACACCGATTGCGAAGGCAGCTGACGAAACTGTAACTGACACTGAGGCTCGAAAGTGTGGGGATCAAACAGGATTAGATACCCTGGTAGTCCACACTGTAAACGATGATTACTCGCTGCTGGGAGGTAACTTTCAGTGGCTGAGCGAAAGCGATAAGTAATCCACCTGGGGAGTACGCCGGCAACGGTGAAACTTAAAGGAATTGACGG
>OTU735
TAATACGAAGGGCCCAAGCGTTGCGCGGAATTACTGGGCTTAAAGGGTGCGCAGGCGGACTTGCAAGTACCTTGTGAAATGCCACGGCTTAACCGTGGAACGGCAGGGTAGACTGCAAGTCTTGAGCCCGGCAGAGGCCATCGGAACTCTAGGTGGAGCGGTGAAATGCGTAGATATCTAGAGGAACGCCAAAGGTGAAGACAGATGGCTGGGCCGGTGCTGACGCTCAGGCACGAAAGCGTGGGGAGCGAACGGGATTAGATACCCCGGTAGTCCACGCTGTAAACGATGTACACTAGGTCGAGGAGGTGCTTGACGCCATCTCGGCCGAAGCAAAAGCGATAAGTGTACCGCCTGGGGAGTACGGTCGCAAGGCTAAAACTCAAATGAATTGACGG
>OTU736
TAATACGTAGGAGGCGAACGTTATTCGGAATTACTGGGCGTAAAGGGAGCGCAGGCGGTTCCTCAAGTCAGATGTGAAATCTTCTGACTCAATCAGAAGGCGCCATCTGATACTGAGGGGCTTGAGAGCAGCAGAGGGAAATGGAATCCCCAGTGTAGCGGTGAAATGCGTAGATATTGGGGAGAACACCAGTGGCGAAGGCGATTTCCCAGGCTGTTTCTGACGCTGAGGCTCGAAAGCGTGGGGAGCGAAGCGGATTAGATACCCGCGTAGTCCACGCCCTAAACGGTGGACACTAGATATGGGAGGTATCGACCCTTTCCGTGTCGAAGCTAACGCTTTAAGTGTCCCGCCTGGGGAGTACGGCCGCAAGGCTAAAACTTAAATGAATTGACGG
>OTU737
TAAAACGTAGGAGGCAAGCGTTATCCGGAGTTACTGGGCGTAAAGCGCATGTAGGCGGTACAACAAGTTGGTTGTGAAAGCGCCCGGCTAAACTGGGCGAGGCCGACCAAGACTGTTGAACTAGagagTGATAGAGGGGCGCAGAATTCGGGGTGTAGCGGTGAAATGTGTAGAGATCCCGAGGAATACCAGTGGGGAAGCCGGCGCCCTGGGTCATATCTGACGCTGAGATGCGAAAGCGTGGGGAGCGAACGGGATTAGAGACCCCGGTAGTCCACGCCGTAAACGATGCTTACTAGGTGTTCACTTGGCGCAAGTCAAGGGAGTGCCGAAGCTAACGCGATAAGTAAGCCGCCTGGGGAGTACGGTCGCAAGGCTAAAACTTAAAGGAATTGACGG
>OTU738
TAATACGGAGACTGCAAGCGTTATTCGGATTCACTGGGCGTAAAGGGTGCGCAGGCGGCCAGATGTGTCAGGTGTGAAAGCTCCGGGCTTAACCCGGAAATTGCGTCTGAAACTATTTGGCTAGAGTATTGGAGAGGGAAGCGGAATTCTCGGTGTAGCGGTGAAATGCGTAGATATCGAGAGGAACACCAAAGGCGAAGGCAGCTTCCTGGACAATTACTGACGCTCAGGCACGAAAGCGTGGGGAGCGAAAGGGATTAGATACCCCTGTAGTCCACGCCCTAAACGTTGCACACTAGGTGTTGGCGGATTCGACCCCGTCAGCGCCCCAGCTAACGCGGTAAGTGTGCCGCCTGAGGACTACGGCCGCAAGGCTAAAACTTAAAGGAATTGACGG
>OTU739
TAATACGGAGGATGCGAGCGTTATCCGGAATCACTGGGTTTAAAGGGTGTGCAGGCGGACTGGTAAGTCAGAGGTGAAATCCCACAGCTTAACTGTGGACGGTCCTTTGATACTGTCAGTCTTGAGTATAGTTGAGGTGGGCGGAATATAGCATGTAGCGGTGAAATGCGTAGATATGCTATAGAACACCAATTGCGAAGGCAGCTCACTAAGCTATAACTGACGCTGAGGCACGAAAGCGTGGGTAGCGAACAGGATTAGATACCCTGGTAGTCCACGCCGTAAACGATGAACACTCGCTGTTGGCTGGTTACAGTCAGTGGCTTAGCGAAAGCGTTAAGTGTTCCACCTGGGAATTACGATCGCAAGGTTGAAACTCAAAGGAATTGACGG
>OTU740
TAATACGGAGGGTGCGAGCGTTGTCCGGATTTATTGGGTTTAAAGGGTGCGTAGGCGGCCTGATAAGTCAGCGGTGAAAGTCAGTGGCTCAACCATTGGAGTGCCGTTGATACTGTTGGGCTTGAGTACGGGAAGGGTACATGGAATTTATGGTGTAGCGGTGAAATGCATAGATACCATAAGGAACACCGATAGCGTAGGCATTGTACTTGCCCGTAACTGACGCTGAGGCACGAAAGCATGGGTAGCGAACAGGATTAGATACCCTGGTAGTCCATGCCGTAAACGATGATCACTCGCTGTCATGCCCTTGAGGTGCGGCGGCCAAGCGAAAGCGTTAAGTGATCCACCTGGGGAGTACGCCGGCAACGGTGAAACTCAAAGGAATTGACGG
>OTU741
TAATACGTAGGgggCAAGCGTTGTCCGGAATCACTGGGCGTAAAGCgcgcgTAGGTGGTCTAGTAAGTCAGGTGTTAAAATGCGGGGCTCAACCCCGTAATGCATTTGAAACTGCTGGACTTGAGGACAGGAGAGGAAAGTGGAATTCCTAGTGTAGCGGTGAAATGCGTAGATATTAGGAGGAACACCAGTGGCGAAGGCGACTTTCTGGACTGTACCTGACACTGAGGTGCGAAAGCGTGGGGAGCAAACAGGATTAGATACCCTGGTAGTCCACGCCGTAAACGATGGGTACTAGGTGTAGGgggTTTAGATACCCTCTGTGCCGCAGCTAACGCATTAAGTACCCCGCCTGGGGAGTACGATCGCAAGATTGAAACTCAAATGAATTGACGG
>OTU742
TAAGACAGAGGTGCCGAGCGTTAGGCGGAATCACTGGGCTTAAAGCGTgtgtAGGCGGATCTGTAAGTACCTTGTGAAATCCCACAGCTTAACTGTGGAACTGCTTGGTATACTGCGGATCTTGAGCCACTTAGGGGCAACCGGAACAAACGGTGGAGCGGTGAAATGCGTAGATATCGTTTGGAACGCCAATGGTGAAAACAGGTTGCTGGGAGTGTGCTGACGCTGAGACACGAAAGCCAGGGGAGCGAACGGGATTAGATACCCCGGTAGTCCTGGCTGTAAACGATGTCGACTAGATTGTGGTGGCTCTGACGCCATCACGGTCGAAGCAAAAGTGCTAAGTCGACCGCCTGGGAAGTACGGTCGCAAGGCTAAAACTCAAAGGAATTGACGG
>OTU743
TAATACGTAGGgggCAAGCGTTATCCGGAATTACTGGGCGTAAAGGGTGCGTAGGCGGTTTATCAAGTCAGGGGTGAAAGGCTACGGCTCAACCGTAGTAAGCCTCTGAAACTGGTGAACTTGAGTGTAGGAGAGGAAAGTGGAATTCCCAGTGTAGCGGTGAAATGCGTAGATATTGGGAGGAACACCAGTGGCGAAGGCGACTTTCTGGACTATAACTGACGCTGAGGCACGAAAGCGTGGGGAGCAAACAGGATTAGATACCCTGGTAGTCCACGCTGTAAACGATGAGTACTAGGTGTCGGCTGTCAAAGGTCGGTGCCGGAGTTAACACATTAAGTACTCCGCCTGGGAAGTACGCTCGCAAGAGTGAAACTTAAAGGAATTGACGG
>OTU744
TAAGACGGAGGgggCTAGCGTTGTTCGGAATGACTGGGCGTAAAGCgcgcgTAGGCGGTTCGGTAAGTTGGATGTGAAAGCCCGGGGCTTAACCCCGGATGTGCGTTCAAGACTGCCGAACTCGAGACCGGAAGGGGAGAGCGGAATTCCCAGTGTAGAGGTGAAATTCGTAGATATTGGGAAGAACACCGGTGGCGAAGGCGGCTctctGGTCCGGTTCTGACGCTGAGGCGCGAAAGCGTGGGGAGCAAACAGGATTAGATACCCTGGTAGTCCACTGCTGTAAACGATGAGCGCTAGATGTCGGAGGGCTTGCCCTTCGGTGTCGCAGCTAACGCATTAAGCGCTCCGCCTGGGAAGTACGGCCGCAAGGTTAAAACTCAAAGGAATTGACGG
>OTU745
TAATACGGAGGATCCGAGCGTTATCCGGATTTATTGGGTTTAAAGGGAGCGTAGATGGGTTGTTAAGTCAGTTGTGAAAGTTTGCGGCTCAACCGTAAAATTGCAATTGATACTGGCAGTCTTGAGTACAGTTGAGGTAGGCGGAATTCGTGGTGTAGCGGTGAAATGCTTAGATATCACGAAGAACTCCGATTGCGAAGGCAGCTTACTAAACTGCCACTGACATTGATGCTCGAAAGTGTGGGTATCAAACAGGATTAGATACCCTGGTAGTCCACACGGTAAACGATGAATACTCGCTGTTTGCGATATACTGCAAGCGGCCAAGCGAAAGCGTTAAGTATTCCACCTGGGGAGTACGCCGGCAACGGTGAAACTCAAATGAATTGACGG
>OTU746
TAATACGGAGGGTGCAAGCGTTAATCGGAATTACTGGGCGTAAAGCgcgcgTAGGCGGTTTGTTAAGTCGGATGTGAAATCCCTGGGCTCAACCTAGGAACTGCATTCGATACTGGCAAGCTAGAGTCTGGTAGAGGGTAGTGGAATTCCCGGTGTAGCGGTGAAATGCGTAGATATCGGGAGGAACATCAGTGGCGAAGGCGGCTACCTGGACCAAGACTGACGCTGAGGTGCGAAAGCGTGGGGAGCAAACAGGATTAGATACCCTGGTAGTCCACGCTGTAAACGATGAGAACTAGACGTTGGGAAGCTTGACTTCTTAGTGTCGCAGCTAACGCGATAAGTTCTCCGCCTGGGGAGTACGGCCGCAAGGTTAAAACTTAAAGGAATTGACGG
>OTU747
TAATACGGAGGGTGCAAGCGTTGTCCGGAATCACTAGGTGTAAAGGGCACGTAGGCGTTCCCAAAAGTCGATTGTGAAAGGCTCCTGCTCAACGGGAGACCGTCAATCGAAACTTTGGGAATTGAGAACAGAAGAGGAGAGCGGAATTTCTGGTGGAGCGGTGAAATGCGTAGATATCAGAAAGAACCCCGATGGCGAAGGCAGCTTTCTGGTCTGTTTCTGACGCTGAGGTGCGAAAGCGTGGGGAGCGAACGGGATTAGATACCCCGGTAGTCCACGCTGTAAACGTTGGATACTAGATTCTGGGAATatatTTCTCGGAGTCGCAGTTAACACGTTAAGTATCCCACCTGGGGACTACGGTCGCAAGTCTGAAACTCAAATGAATTGACGG
>OTU748
TAATACGTAGGGTGCGAGCGTTGTCCGGATTCACTGGGTGTAAAGGGAGCGCAGGCGGGTTGGCAAGTCATTGGTGAAATTCTCAGGCTCAACTTGGGGACTGCCAATGATACTGCTGATCTTGAGTACGGGAGAGGAAGACGGAATTCCTGGTGTAGCGGTGAAATGCGTAGATATCAGGAAGAACACCGGTGGCGAAGGCGGTCTTCTGGCCCGTTACTGACGCTCATGCTCGAAAGCGTGGGGAGCAAACAGGATTAGATACCCTGGTAGTCCACGCCCTAAACGATGGATACTCGATGTCGGCCCCGCTCGGCACTCGCAATGCGAGGATCGAGCGGGGTCGGTGTCTAAGCTAACGCATTAAGTATCCCACCTGGGGAGTACGATCGCAAGGTTGAAACTCAAAGGAATTGACGG
>OTU749
TAAGACGTAGGgggCGAGCGTTGTCCGGATTTATTGGGCGTAAAGGGCTCGTAGGCGGTTTGGCAAGTCGGATGTGAAACCTCCAGGCTTAACCTGGAGACGCCATTCGATACTGCTATGACTTGAGTTCGGTAGGGGCGCATGGAATACCCGGTGTAGCGGTGAAATGCTTAGATATCGGGTGGAACACCAGTGGCGAAGGCGGTGCGCTGGGCCGAAACTGACGCTGATGAGCGAAAGCGTGGGTAGCAAACAGGATTAGATACCCTGGTAGTCCACGCCGTAAACGTTGGGCACTAGGTGTGGGACCCTATCGACGGGTTCCGTGCCGTAGCTAACGCATTAAGTGCCCCGCCTGGGGAGTACGGCCGCAAGGCTAAAACTCAAAGGAATTGACGG
>OTU750
TAATACGAAGGAGGCAAGCGTTGTTCGGAATCACTGGGCTTAAAGCGCATGTAGGCGGGGTGCCAGGTACCTTGTGAAATCCCTCGGCTCAACTGAGGAATAGCTTGGTAAACCGGTACTCTTGAGGCAGGTAGAGGCGGGCGGAACCATGGGTGGAGCGGTGAAATGCGTAGAGATCCATGGGAACACCGGgggCGAAAGCGGCCCGCTGGGCCTGATCTGACGCTGAGATGCGAGAGCGTGGGTAGCAAACAGGATTAGATACCCTGGTAGTCCACGCTGTAAACGATGCGCACTAGATACGAGGAGCTCTGACGTTGCTCGTATCGGAATAAaaaCGTTAAGTGCGCCGCCTGGGGAGTACGGCCGCAAGGCTAAAACTTAAAGGAATTGACGG
>OTU751
TAATACGTAGGgggCAAGCGTTGTCCGGATTTACTGGGCGTAAAGCGCGTGTAGGCGGGAAGGCAAGTCGGACGTGAAAGGCTTCGGCTCAACCGGAGACGGCCGTTCGAAACTGCTTTTCTTGAGGGTTGGAGAGGAGAGCGGAATTCCCGGTGTAGCGGTGAAATGCGTAGAGATCGGGAGGAACACCCGTGGCGAAGGCGGCTctctGGCCGACCCCTGACGCTGAGACGCGAAAGCGTGGGGAGCGAACGGGATTAGATACCCCGGTAGTCCACGCCGTAAACGATGGTCACTAGGTGTCGGTGGTATCGACCCCACCGGTGCCGTCGCTAACGCAGTAAGTGACCCGCCTGGGGAGTACGGCCGCAAGGTTGAAACTTAAAGGAATTGACGG
>OTU752
TAATACGAAGGgggCTAGCGTTGTTCGGATTTACTGGGCGTAAAGCGCACGTAGGCGGATTGTTAAGTGAGAGGTGAAATCCCAGGGCTCAACCCTGGAACTGCCTTTCATACTGGCAATCTCGAGTCCGGAAGAGGTGAGTGGAACTCCTAGTGTAGAGGTGGAATTCGTAGATATTAGGAAGAACACCAGTGGCGAAGGCGGCTCACTGGTCCGGTACTGACGCTGAGGTGCGAAAGCGTGGGGAGCAAACAGGATTAGATACCCTGGTAGTCCACGCCGTAAACTATGAGAGCTAGCCGTTGGAGGGTTTACCCTTCAGTGGCGCAGCTAACGCATTAAGCTCTCCGCCTGGGGAGTACGGTCGCAAGATTAAAACTCAAAGGAATTGACGG
>OTU753
TAATACGTAGGgggCAAGCGTTATCCGGAATCACTGGGTGTAAAGGGTGCGTAGGCGGTTATGCAAGTCAGATGTGAAATGTCGAGGCTCAACTTCGGAACTGCATTTGAAACTGCGTGACTAGAGTACAGGAGAGGTAAGTGGAATTCCTAGTGTAGCGGTGAAATGCGTAGATATTAGGAAGAACACCAGTGGCGAAGGCGACTTACTGGACTGAAACTGACGCTGAGGCACGAAAGCGTGGGGAGCAAACAGGATTAGATACCCTGGTAGTCCACGCTGTAAACGATGAATGCTAGGTGTCGGggggAGACCCTCGGTGCCGCAGTTAACACATTAAGCATTCCACCTGGGGAGTACGATCGCAAGATTGAAACTTAAAGGAATTGACGG
>OTU754
TAATACAGAGGgggCAAGCGTTATTCGGAATTATTGGGCGTAAAGGGCGCGTAGGCGGCTTGGCAAGTGGAAGGTGAAATCCCTCGGCTTAACCGAGGAACTGCCCTCCAAACTGCTTTGCTTGAGGCCGGGAGAGGTGAGTGGAATTCCCAGTGTAGCGGTGAAATGCGTAGATATTGGGAGGAACACCAGTGGCGAAGGCGGCTCACTGGACCGGTTCTGACGCTGAGGCGCGAAAGCGTGGGGAGCAAACGGGATTAGATACCCCGGTAGTCCACGCCGTAAACGATGAGTGCTTGGTGTAGCGGGTATCGACCCCTGCTGTGCCGAAGTCAACACATTAAGCACTCCGCCTGGGGAGTACGGTCGCAAGGCTGAAACTTAAATGAATTGACGG
>OTU755
TAACACGTAGGAGGCGAGCGTTATCCGGATTCACTGGGCGTAAAGCGCGTGCAGGCGGTTTGGTAAGTTGGGCGTGAAAGCTCCCGGCTCAACTGGGAGAGGTCGTCCAATACTACCAGACTAGagagCAGAAGAGGAAGATGGAATTCCGGGTGTAGTGGTGAAATGCGTAGATATCCGGAGGAACACCAGTGGCGAAGGCGATCTTCTGGTCTGTTTCTGACGCTCAGACGCGACAGCTAGGGTAGTAAACGGGATTAGAGACCCCGGTAATCCTAGCCGTAAACGATGTGAACTTGGCGTTGGTGGCTTAAACACCATCAGTGCCGAAGCAAACGCGATAAGTTCACCGCCTGGGGACTACGGCCGCAAGGTTAAAACTTAAATGAATTGACGG
>OTU756
TAATACGGAGGGTGCAAGCGTTATCCGGATTTACTGGGTTTAAAGGGTgtgtAGGCGGACTTTTAAGTCAGCGGTGAAATCTCCGGGCTCAACCCGGAAACTGCCATTGATACTATTGGTCTTGAATATTGTTGAGGTGGGCGGAACGGGTCATGTAGCGGTGAAATGCATAGATATGACCCGGAACACCGATTGCGAAGGCAGCCCACTAAGCAATGATTGACGCTGAGGCACGAAAGCGTGGGGATCAAACAGGATTAGATACCCTGGTAGTCCACGCCCTAAACGATGATTACTCGACGTTGGCGATACACTGATCAGCGTCCAAGCGAAAGCATTAAGTAATCCACCTGGGAAGTACGTTCGCAAGAATGAAACTTAAAGGAATTGACGG
>OTU757
TAATACGTAGGTGGCGAGCGTTATCCGGATTTACTGGGCGTAAAGGGAGCGTAGGCGGATGATTAAGTGGGATGTGAAATACCCGGGCTCAACTTGGGTGCTGCATTCCAAACTGGTTATCTAGAGTGCAGGAGAGGAGAGTGGAATTCCTAGTGTAGCGGTGAAATGCGTAGAGATTAGGAAGAACACCAGTGGCGAAGGCGACTctctGGACTGTAACTGACGCTGAGGCTCGAAAGCGTGGGGAGCAAACAGGATTAGATACCCTGGTAGTCCACGCCGTAAACGATGAATACTAGGTGTGGgggTTTCAACACCTCCGTGCCGCCGCTAACGCATTAAGTATTCCGCCTGGGGAGTACGGTCGCAAGATTAAAACTCAAATGAATTGACGG
>OTU758
TAATACGAGAGGCGCAAACGTTATTCGGATTTACTGGGCTTAAAGAGTTCGTAGGCGGCGCAGAAAGTAGGGTGTGAAAGCCCTCGGCTTAACCGAGGAATTGCGCTCTAAACTACTGTGCTCGAGGGACCTAGAGGTGAGCGGAACTGATGGTGGAGCGGTGAAATGCGTTGATATCATCAGGAACACCGGAGGCGAAGGCGGCTCACTGGgggTCTTCTGACGCTGAGGAACGAAAGCCAGGGGAGCGAACGGGATTAGATACCCCGGTAGTCCTGGCCGTAAACGATGAGCACTGGGCCGGAGGTCTGCACAGATTTCCGGCCGTAGCGAAAGTGTTAAGTGCTCCGCCTGGGGAGTATGGTCGCAAGGCTGAAACTTAAAGGAATTGACGG
>OTU759
TAATACGGAGGGGACTAGCGTTGTTCGGAATTACTGGGCGTAAAGCGCACGTAGGCGGATTTGTAAGTCAGGGGTGAAATCCCGGGGCTCAACCTCGGAACTGCCTTTGATACTGCAAATCTCGAGTCCGGAAGAGGTGAGTGGAATTCCTAGTGTAGAGGTGAAATTCGTAGATATTAGGAAGAACACCAGTGGCGAAGGCGGCTCACTGGTCCGGTACTGACGCTGAGGTGCGAAAGCGTGGGGAGCAAACAGGATTAGATACCCTGGTAGTCCACGCCGTAAACTATGGGTGCTAGCCGTCGGTCGGCATGCCGATCGGTGGCGCAGCAAACGCATTAAGCACCCCGCCTGGGGAGTACGGTCGCAAGATTAAAACTCAAATGAATTGACGG
>OTU760
TAATACGTAGGGACCGAGCGTTGTCCGGATTTATTGGGCGTAAAGCGCATGTAGGCGGCCTAGTAAGTCGATTGTGAAATCCCGAGGCTCAACTTCGGAACTGCAGTCGATACTGCAAGGCTTGAGGAAGGTAGAGGAGAGTGGAATTCCCGGTGTAGCGGTGGAATGCGCAGATATCGGGAGGAACACCAATGGCGAAGGCAGCTctctGGGCCTTTCCTGACGCTGAGATGCGAAAGCGTGGGTAGCGAACAGGATTAGATACCCTGGTAGTCCACGCCGTAAACGATGGGTGCTAGATGTGGGGACCAGTTCACGGTTTCCGTGTCGAAGCTAACGCGTTAAGCACCCCGCCTGGGGACTACGGCCGCAAGGCTAAAACTCAAATGAATTGACGG
>OTU761
TAAGACAGAGGTGGCAAGCGTTGTTCGGAATTACTGGGCTTAAAGGGCGCGTAGGTGGTGGCATAAGTCCGAGGTGGAAGGCTAAGGCTTAACCTTAGAATTGCCTTGGAAACTGTATCACTTGAGTCAGCGAGGGGATGGCGGAATTCCAGGTGTAGCGGTGAAATGCGTAGATATCTGGAGGAAGGCCGGTGGCGAAGGCGGCCATCTGGCGCTGAACTGACACTGAGGCGCGAAAGCGTGGGGAGCAAACAGGATTAGATACCCTGGTAGTCCACGCCCTAAACGGTGGGTACTAGGTGTAGGGCTCGCAAGGGTTCTGTGCCGTAGGGAAACCATTAAGTACCCCGCCTGGGGAGTACGGCCGCAAGGTTGAAACTCAAAGGAATTGACGG
>OTU762
TAATACGTAGGTGGCAAGCGTTGTCCGGATTTACTGGGCGTAAAGCGCCCGCAGGCGGCCTGTTAAGTTCGAGGTGAAATCTCCCGGCTCAACTGGGAGGGTGCCTCGAAAACTGGCAGGCTTGAGGCATGGAGAGGGATGCAGAATTCCCGGTGTAGCGGTGAAATGCGTAGATATCGGGAGGAATACCAGTGGCGAAGGCGGCATCCTGGCCATGTCCTGACGCTCAGGGGCGAAAGCGTGGGGAGCAAACCGGATTAGATACCCGGGTAGTCCACGCCGTAAACGATGAGTACTAGGTGTAGGgggTATCGACCcccTCTGTGCCGAAGCTAACGCGATAAGTACTCCGCCTGGGGACTACGGCCGCAAGGCTAAAACTCAAATGAATTGACGG
>OTU763
TAATACGGGAGATGCAAGCGTTATCCGGAATCACTGGGCGTAAAGCGTCTGTAGGTGGTTTGTTAAGTCTGTTGTTAAaaaCTGAAGCTTAACTTCAGGGGTGCGGCAGAAACTGGCAAACTTGAGTATGGTAGGGGTAGGAGGAATTTCTAGTGTAGCGGTGAAATGCGTAGATATTAGGAAGAACACCATTAGCGAAGGCGTCCTACTGGGCCATAACTGACACTCAGAGACGAAAGCTAGGGGAGCAAACGGGATTAGATACCCCGGTAGTCCTAGCCGTAAACGATGGATACTAGATGTCGCGGGTTAACCTGCGGTGTCGTAGCTAACGCGTTAAGTATCCCGCCTGGGAAGTACGCACGCAAGTGTGAAACTCAAATGAATTGACGG
>OTU764
TAAGACGAACCGTGCGAACGTTATTCGGATTCACTGGGCTTAAAGGGCGCGTAGGCGGACCGGTACGTCGAGGGTGAAATCCcccAGCTCAACTGGGGAATGGCCCACGAAACCGCCGGTCTCGAGGggggTAGGGGCACGCGGAACTTCCGGTGGAGCGGTGAAATGCGTAGAGATCGGAAGGAACGCCGGTGGCGAAAGCGGCGTGCTGGGCCCCTTCTGACGCTGAGGCGCGAAAGCCAGGGGAGCGAACGGGATTAGATACCCCGGTAGTCCTGGCCCTAAACGATGGGTACCAGACCGTGGGCCGCATGGGCTCACAGTCGAGGCAAAAGTGTTAAGTACCCCGCCTGGGGAGTATGGTCGCAAGGCTGAAACTTAAAGGAATTGACGG
>OTU765
TAAGACAGAGGTGCCAAGCGTTAGGCGGAATCACTGGGCTTAAAGCGTgtgtAGGTGGATCGTTAAGTGCTTTGTGAAATCCCACGGCTCAACCGTGGAATCGCTTGGCATACTGGCGGTCTTGAGCCATTCAGGGGCTACTGGAACAAACGGTGGAGCGGTGAAATGCGTAGATATCGTTTGGAACGCCAAAGGTGAAAACAGGTAGCTGGGGATGTGCTGACACTGAGACACGAAAGCCAGGGGAGCAAACGGGATTAGATACCCCGGTAGTCCTGGCCCTAAACGATGTCCACTAGATCGTGGCAGCTCTGACGTTGTCACGGTCGAAGCAAAAGTGCTAAGTGGACCGCCTGGGAAGTACGGTCGCAAGGCTAAAACTCAAATGAATTGACGG
>OTU766
TAACACGGACCGCACGAACGTTATTCGGTATCACTGGGCTTAAAGGGTGCGTAGGCGGCTTTGCAAGTTGGGTGTGAAAGCCCTCGGCTCAACCGAGGAATTGCGCTCAATACTGCCGAGCTCGAgagagaCAGAGGTAAGCGGAACTAATGGTGGAGCGGTGAAATGCGTTGATATCATTAGGAACACCGGTGGCGAAGGCGGCTTACTGGGTCTTTTCTGACGCTGAGGCACGAAAGCCAGGGGAGCGAACGGGATTAGATACCCCGGTAGTCCTGGCCGTAAACGATGAGCACTGGGTCGTAGTCCcccTCACAGGATTTCGGCCGTAGCGAAAGTGTTAAGTGCTCCGCCTGGGGAGTATGGTCGCAAGGCTGAAACTTAAAGGAATTGACGG
>OTU767
TAATACGTAGGgggCGAGCGTTGTCCGGAATTATTGGGCGTAAAGAGCTCGTAGGCGGCTTAGTAAGTCGGCGGTGAAATACCGAGGCTCAACCTCGGCACTGCCGTCGATACTGCTATGGCTAGAGTTTGGTAGAGGAGAACGGAATTCCCGGTGTAGCGGTGGAATGCGCAGATATCGGGAGGAACACCCGTAGCGAAGGCGGTTCTCTGGGCCAATACTGACGCTGAGGAGCGAAAGCGTGGGGAGCAAACAGGATTAGATACCCTGGTAGTCCACGCTGTAAACGTTGGGCACTAGGTGTGGCGACCCGATCAACGGTTGCCGTGCCGAAGCTAACGCATTAAGTGCCCCGCCTGGGGAGTACGGCCGCAAGGCTAAAACTCAAAGGAATTGACGG
>OTU768
TAATACGTAGGTGGCAAGCGTTGTCCGGATTTACTGGGTGTAAAGGGCGTGTAGGCGGGAATACAAGTCAGGAGTGAAATGCTGTGGCTCAACCACAGACCTGCTTCTGAAACTGTATTTCTTGAGTGCTGGAGAGGAAAGCGGAATTCCTAGTGTAGCGGTGAAATGCGTAGATATTAGGAGGAACACCAGTGGCGAAGGCGGCTTTCTGGACAGTAACTGACGCTGAGGCGCGAAAGCGTGGGGAGCAAACAGGATTAGATACCCTGGTAGTCCACGCTGTAAACGATGGATACTAGGTGTAGGAGGTATCAACCCCTTCTGTGCCGTCGTTAACacacTAAGTATCCCACCTGAGTAGTACGGTCGCAAGACTGAAACTCAAATGAATTGACGG
>OTU769
TAATACCGGCAGCACGAGTGATGGCCGCTCTTATTGGGCCTAAAGCGTCCGTAGCTGGCCGCGCAAGTCCATCGGGAAATCtctcCGCCTAACGGAGAGGCGTCCGACGGAAACTGCGTGGCTTGGGACCGGAAGATCCAGAGGGTACGTCCGGGGTAGGAGTGAAATCCTGTAATCCTGGACGGACCACCGGTGGCGAAAGCGCTCTGGAAAGACGGATCCGACGGTGAGGGACGAAAGCTCGGGTCACGAACCGGATTAGATACCCGGGTAGTCCGAGCTGTAAACGATGTCTGCTAGATGTGGCACAGGCTACGAGCCTGTGCTGTGTCGTAGGGAAGCCGTGAAGCAGACCGCCTGGGAAGTACGTCCGCAAGGATGAAACTTAAATGAATTGACGG
>OTU770
TAATACGTAGGAGGCGAGCGTTATCCGGATTTATTGGGCGTAAAGTGGGCGTAGGTGGTCTTTCAAGTCAGATGTGAAATCTCCCGGCTTAACTGGGAGGGGTCATCTGATACTGTTGGACTTGAGTACGGCAGGAGAAAATGGAATTCCCGGTGTAGTGGTGAAATGCGTAGATATCGGGAGGAACACCAGAGGCGAAGGCGATTTTCTAGGCCGAAACTGACACTGAGGCCCGAAAGCGTGGGGAGCGAACAGGATTAGATACCCTGGTAGTCCACGCCCTAAACACTGGGTACTAGGTATAGGGAGTATCGACCCTctctGTGCCGAAGCTAACGCTTTAAGTACCCCGCCTGGGGAGTACGGTCGCAAGACTAAAACTTAAAGGAATTGACGG
>OTU771
TAATACGGAGGGTGCAAGCGTTGTCCGGAATCATTGGGTGTAAAGGGTGCGCAGGCGGGCGTGTAAGTCCGGGGTGAAAGGTTGCCGCTCAACGGCAAGAGTGCCCTGGAAACTGTGCGCCTTGAGGGTGACAGAGGCCGGTGGAATTCGTGGTGTAGCGGTGAAATGCATAGATATCACGAAGAACACCAGTGGCGAAGGCGGCCGGCTGGGTCACACCTGACGCTGAGGCACGAGAGCGTGGGGAGCGAACAGGATTAGATACCCTGGTAGTCCACGCTGTAAACGATGTATGCTAGGTGTTGGCCCCGCAAGGgggCAGTGCTGCAGCTAACGCATTAAGCATACCACCTGGGGAGTACGTTCGCAAGAATGAAACTTAAAGGAATTGACGG
>OTU772
TAAGACGTAGGgggCGAGCGTTGTCCGGAATTACTGGGCGTAAAGCgcgcgTAGGCGGTTATGTAAGTTGGATGTGAAAGCCCCGGGCTTAACCTGGGAATTGCATCCAATACTGCATAACTAGAGTTTGGTAGAGGAGAGTGGAATTCCCGGTGTAGCGGTGAAATGCGTAGATATCGGGAGGAACACCAGTGGCGAAGGCGACTctctGGACCAAAACTGACGCTGAGGTGCGAAAGCGTGGGGAGCAAACAGGATTAGATACCCTGGTAGTCCACGCCCTAAACGATGAGAACTAGCTGTTGGGTGGATCTTGCCGCTCAGTGGCGCAGCTAACGCATTAAGTTCTCCGCCTGGGGAGTACGGCCGCAAGGTTGAAACTTAAAGGAATTGACGG
>OTU773
TAATACGTAGGgggCAAGCGTTGTCCGGAATTACTGGGCGTAAAGGGAGCGTAGGCGGTCTTTTAAGTTAGATGTGAAATACCCGGGCTCAACTTGGGAGGTGCATCTAAAACTGGAAGACTTGAGTGCAGGAGAGGAAAGTGGAATTCCTAGTGTAGCGGTGAAATGCGTAGATATTAGGAGGAACACCAGTGGCGAAGGCGACTTTCTGGACTGTAACTGACGCTGAGGCTCGAAAGCGTGGGGAGCAAACAGGATTAGATACCCTGGTAGTCCACGCTGTAAACGATGAATACTAGGTGTAGGgggTATCAACTCCcccTGTGCCGCAGCTAACGCAATAAGTATTCCGCCTGGGGAGTACGGCCGCAAGGTTGAAACTTAAATGAATTGACGG
>OTU774
TAATACGGAGGGTGCAAGCGTTATCCGGATTTACTGGGTTTAAAGGGTGCGCAGGCGGTAAAGTAAGTCAGTGGTGAAAGCTTCCAGCTCAACTGGAAAATTGCCATTGATACTGCTTTACTTGAGTTTGGTTGAGGTAGGCGGAATACATCAAGTAGCGGTGAAATGCATAGATATGATGTAGAACACCAATTGCGAAGGCAGCTTACTAAACCAATACTGACGCTCATGCACGAAAGCGTGGGGAGCAAACAGGATTAGATACCCTGGTAGTCCACGCCCTAAACGATGTTCACTCGATCTTTGCGATAAACAGTAAGGGTCCAAGCGAAAGCGTTAAGTGAACCACCTGGGGAGTACGTTCGCAAGAATGAAACTCAAATGAATTGACGG
>OTU775
TAATACAGAGACTGCGAGCGTTATTCGGATTCACTGGGCGTAAAGGGTGCGCAGGCGGCCAAGTgtgtCAGGTGTGAAATCCCGGGGCTTAACCCCGGAACTGCGCCTGAAACTACTTGGCTAGAGTGTCGGAGAGGGAAGCGGAATTCTCGGTGTAGCGGTGAAATGCGTAGATATCGAGAGGAACACCAATGGCGAAGGCAGCTTCCTGGACGACAACTGACGCTCAGGCACGAAAGCATGGGGAGCGAAAGGGATTAGATACCCCTGTAGTCCATGCCCTAAACGTTGTACACTAGATGTTGGAGGATTCGACCCCTTCAGCGTCCCAGCTAACGCGTTAAGTGTACCGCCTGAGGACTACGGCCGCAAGGCTAAAACTCAAATGAATTGACGG
>OTU776
TAATACGTAGGGTGCGAGCGTTAATCGGAATTACTGGGCGTAAAGCGTGCGCAGGCGGATCTTTAAGTCAGACGTGAAATCCCCGAGCTTAACTTGGGAATGGCGTTTGAAACTGGATGTCTAGAGTGCGTCAGAGGggggTGGAATTCCACGTGTAGCAGTGAAATGCGTAGAGATGTGGAGGAACACCGATGGCGAAGGCAGCCcccTGGGATGACACTGACGCTCATGCACGAAAGCGTGGGGAGCAAACAGGATTAGATACCCTGGTAGTCCACGCCCTAAACGATGTCAACTGGCTGTTGGGTGCGAGAGTACTCAGTAGCGAAGCTAACGCGTGAAGTTGACCGCCTGGGGAGTACGGCCGCAAGGTTGAAACTTAAAGGAATTGACGG
>OTU777
TAATACGGAGGGTGCGAGCGTTAATCGGAATTACTGGGCGTAAAGCGCACGTAGGCGGTTTGCTAAGCAAGATGTGAAAGCCCAGAGCTCAACTCTGGAATAGCATTTTGAACTGGCAGGCTAGAGTTTTGGAGAGGGTGGTAGAATTTCCAGTGTAGCGGTGAAATGCGTAGATATTGGAAGGAATACCAGTGGCGAAGGCGGCCACCTGGCCAAaaaCTGACGCTGAGGAGCGAAAGCGTGGGGAGCGAACAGGATTAGATACCCTGGTAGTCCACGCTGTAAACGATGTCGACTAGTTGTTCGCCCCGTTGGgggTGAGTAACGCAGCTAACGCACTAAGTCGACCGCCTGGGGAGTACGGCCGCAAGGTTAAAACTTAAAGGAATTGACGG
>OTU778
TAAGACGAACCGTCCGAACGTTATTCGGTATCACTGGGCTTAAAGAGTTCGTAGGCGGCCCGACAGGTGAGGTGTGAAATCCCTCGGCTCAACCGAGGAATTGCGCTTCAAACCGTCAGGCTTGAGGGAGATAGAGGTGAGCGGAACAGATGGTGGAGCGGTGAAATGCGTTGATATCATCTGGAACACCGGTGGCGAAAGCGGCTCACTGGATCTTTTCTGACGCTGAGGAACGAAAGCTAGGGTAGCGAACGGGATTAGATACCCCGGTAGTCCTAGCCGTAAACGATGAGCACTAGTCTGTGGGGACCCTCACATCCTCTCGGACGTAGCGAAAGTGTTAAGTGCTCCGCCTGGGGAGTATGGTCGCAAGGCTGAAACTCAAAGGAATTGACGG
>OTU779
TAATACGGAGGGTGCGAACGTTGTTCGGAATCACTGGGCGTAAAGCGCGTGCAGGCGGCGCGTCAAGTCAGGCGTGAAAGCCcccGGCTCAACCGGGGAAGTGCGCTTGAAACTGGCGTGCTAGAGTACGGGAGAGGGTAGTGGAATTCCCGGTGTAGAGGTGAAATTCGTAGATATCGGGAGGAACATCGGTGGCGAAGGCGGCTACCTGGACCGATACTGACGCTGAGACGCGAAAGCGTGGGGAGCAAACAGGATTAGATACCCTGGTAGTCCACGCTGTAAACGATGAACACTAGGTGCTGCGGGTATCGACCCCTGCGGTGCCGTAGCTAACGCGTTAAGTGTTCCGCCTGGGGAGTACGGCCGCAAGGCTAAAACTTAAAGGAATTGACGG
>OTU780
TAACACGTACTGTGCGAACGTTATTCGGAATCACTGGGCTTAAAGGGTGCGTAGGCGGCCATTTAAGTAGGGTGTGAAATCCcccGGCTCAACCGGGGAATGGCGCTCTAAACTGGATGGCTGGAGTGAGATAGGGGTgtgtgGAACTTCCAGTGGAGCGGTGAAATGTGTTGATATTGGAAGGAACGCCGTTGGCGAAAGCGGCACACTGGGTCTCAACTGACGCTGAGGCACGAAAGCTAGGGGAGCGAACGGGATTAGATACCCCGGTAGTCCTAGCCGTAAACGATGAGCACTAGTCGGGAGAGGTTTCGACCTTTTCCGACGCAGCGAAAGCATTAAGTGCTCCGCCTGGGGAGTATGGTCGCAAGGCTGAAACTCAAATGAATTGACGG
>OTU781
TAATACGAAGGgggCGAGCGTTGTTCGGATTTACTGGGCGTAAAGGGCgcgcAGGCGGCAGATCAAGTCAGGCGTGAAAGCCCCGGGCTTAACCTGGGAACTGCGTCTGGGACTGATTTGCTAGAGTTCGGGAGAGGAGAGTGGAATTCCCAGTGTAGAGGTGAAATTCGTAGATATTGGGAAGAACACCGGTGGCGAAGGCGGCTctctGGACCGAGACTGACGCTGAGGCGCGAAAGCGTGGGGAGCAAACAGGATTAGATACCCTGGTAGTCCACGCTGTAAACGATGtgtgCTAGACGTTGGGGAGCCTAGCTCTTCGGTGTCGCAGCTAACGCTTTAAGCACACCGCCTGGGGAGTACGGCCGCAAGGTTAAAACTTAAAGGAATTGACGG
>OTU782
TAAAACGTAGGAGGCAAGCGTTATCCGGAGTTACTGGGCGTAAAGGGCGTGCAGGTGGTTCAATAAGTTGGTTATGAAAGCTCCTGGCTAAACTGGGAGAGGTTGACCAAGACTGTTGAACTTGAGTGGATGAGAGGTAAACGGAATTCCGCGTGTAGTGGTGAAATGCGTAGAGATGCGGAGGAACACCAGTGGCGAAGGCGGTTTACTGGCATCCAACTGACACTGAGACGCGAAAGCATGGGTAGCGAACGGGATTAGAAACCCCGGTAGTCCATGCCATAAACGATGCACACTAAACGTTTGTTATCCGCGAGGGTAATGAGTGTTGAAGCTAACGCGATAAGTGTGCCGCCTGGGGAGTACGGTCGCAAGGCTAAAACTCAAAGGAATTGACGG
>OTU783
TAATACGGAGGgggCTAGCGTTGTTCGGAATTATTGGGCGTAAAGGGCGCGTAGGCGGCCTGGTAAGTCAGTTGTGAAAGCCCTCGGCTCAACCGAGGAATTGCGACTGATACTGCTGGGCTTGAGTCCCGGAGAGGGTAGCGGAATTCCCAGTGTAGCGGTGAAATGCGTAGATATTGGGAGGAACATCAGTGGCGAAGGCGGCTACCTGGACGGGTACTGACGCTGAGGCGCGAAAGCTAGGGGAGCAAACAGGATTAGATACCCTGGTAGTCCTAGCTGTAAACGATGGGCACTTGGTGTTGCGGGTATCGACCCCTGCAGTGCCGAAGCTAACGCATTAAGTGCCCCGCCTGGGGAGTACGGTCGCAAGGCTGAAACTCAAATGAATTGACGG
>OTU784
TAATACGAAGGTCCCAAGCGTTATCCGGATTTATTGGGTTTAAAGGGTGCGTAGGCGGGCTATTAAGTCAGTGGTGAAAGCTCTCAGCCTAACTGAGAAATTGCCATTGATACTGATGGTCTTGAGTACATTTGAAGTGGGCGGAATGTGTCATGTAGCGGTGAAATGCTTAGATATGACACAGAACACCGATTGCGTAGGCAGCTCACTAAACTGTAACTGACGCTGAGGCACGAAAGCGTGGGGAGCAAACAGGATTAGATACCCTGGTAGTCCACGCCGTAAACGATGATCACTCGATGtgtgCGATACACTGTACGCGTCTGAGCGAAAGCATTAAGTGATCCACCTGGGGAGTACGGTCGCAAGACTGAAACTCAAAGGAATTGACGG
>OTU785
TAATACGTAGGTGGCAAGCGTTATCCGGAATTACTGGGCGTAAAGCGCATGCAGGCGGCTCTTTAAGTCTGACGTGAAAGCTCCTGGCTTAACTGGGAGAGGTCGTTGGAAACTGGAGGGCTTGAGGCAGTGAGAGGGGTGTAGAATTCCCGGTGTAGTGGTGGAATGCGTAGATATCGGGAGGAATACCAGTGGCGAAAGCGGCACCCTGGCATTGGCCTGACGCTCATGTGCGAAAGCGTGGGGAGCAAACGGGATTAGATACCCCGGTAGTCCACGCTGTAAACGATGAACACTAGGTGTAGGTGGTGTGAAAACCATTTGTGCCGAAGCCAACGCGTTAAGTGTTCCGCCTGGGGAGTACGGCCGCAAGGCTAAAACTCAAATGAATTGACGG
>OTU786
TAACACGTATGGGGCGAGCGTTGTTCGGAATCATTGGGCGTAAAGGGCGCGTAGGCGGTTATGCAAGCTTGGTGTGAAAACCCGCAGCTCAACTGCGGATCCGCGCTGAGAACTGTATGACTAGAGTTCAAGAGGGGAAGCTGGAATTCCTGGTGTAGGGGTGAAATCTGTAGATATCAGGAAGAACATCAGTGGCGAAGGCGAGCTTCTGGCTATGAACTGACGCTGAGGCGCGAAAGCGTGGGGAGCAAACAGGATTAGATACCCTGGTAGTCCACGCTGTAAACGATGTGCACTAGGTGTTGGGCCGCTGAAGGTCCAGTGCCGTAGCTAACGCGTTAAGTGCACCGCCTGGGGAGTATGCTCGCAAGAGTGAAACTCAAATGAATTGACGG
>OTU787
TAATACGGAGGGTCCAAGCGTTATCCGGAATCATTGGGTTTAAAGGGTCCGCAGGCGGATAAATAAGTCAGTGGTGAAATCCCATCGCTTAACGATGGAACTGCCATTGATACTGTTTATCTTGAATTCGGTCGGAGTGGGCGGAATGTGTCATGTAGCGGTGAAATGCATAGATATGACACAGAACACCGATAGCGAAGGCAGCTCACTAGGCCTGAATTGACGCTCATGGACGAAAGCGTGGGGAGCAAACAGGATTAGATACCCTGGTAGTCCACGCCGTAAACGATGATTACTCGATATCAGCGATATACCGTTGGTGTCTAAGCGAAAGTGATAAGTAATCCACCTGGGGAGTACGATCGCAAGGTTGAAACTCAAAGGAATTGACGG
>OTU788
TAATACGGggggTGCGAGCGTTGTCCGGATTCACTGGGCGTAAAGGGCGCGTAGGCGGCTGACTCAGTCTGGTCTATAAGGTGTGGGCTTACCCTGCACATGGATTGGGGACGGGTTGGCTGGgggTCGGTCGAGGGAAGCGGAATGCCGGGTGTAGTGGTGAAATGCGTAGAGATCCGGCGGAACACCGGTGGTGAAGGCGGCTTCCTTGGCCGAACCCGACGCTGAGGCGCGAGAGCGCGGGGAGCGAACCGGATTAGATACCCGGGTAGTCCGCGCCGTAAACGGTGGGCACTGGGTGTGGggggTATCGACCcccTCCGCGCCGGCGCGAACGCAGTAAGTGCCCCGCCTGGGGAGTACGGCCGCAAGGCTAAAACTCAAAGGAATTGACGG
>OTU789
TAATACGTAGGTGGCAAGCGTTATCCGGAATCACTGGGCGTAAAGAGTgtgtAGGCGGCGCTCTAAGTCAGATGTTAAAACTATGGGCTCAACCCATAACTCGCGTCTGAGACTGGAGCACTAGAGGTAGGGAGAGGCAAGCGGAATTTGCGGTGTAGCAGTGAAATGCGTAGATATCGCAAGGAACACCAATGGCGAAGGCAGCTTGCTGGACCTATCCTGACGCTAAGACACGAAAGCGTGGGGAGCGAACGGGATTAGATACCCCGGTAGTCCACGCCGTAAACGATGCCTACTAGCTGTTCCGGGCTCGACCCCGGGAGTAGCGAAGCTAACGCGTTAAGTAGGCCGCCTGGGGAGTACGGCCGCAAGGCTAAAACTCAAAGGAATTGACGG
>OTU790
TAATACGGAGGGTGCAAGCGTTATTCGGAATTACTGGGCGTAAAGCGCGTGCAGGCGGCTCGAGAAGTCTGATGTGAAAGCCCCGGGCTTAACCCGGGAAGTGCATTGGAAACTCTCGGGCTTGAGTGCTGGAGAGGAAGGGAGAATTCCCGGTGTAGAGGTGAAATTCGTAGAGATCGGGAGGAACACCAGTGGCGAAGGCGCCCTTCTGGACAGCAACTGACGCTGAGACGCGAAAGCGTGGGGAGCAAACAGGATTAGATACCCTGGTAGTCCACGCCGTAAACGATGATCACTAGGTGTAGCGGGTAATCATTCCTGCTGTGCCGAAGCTAACGCGTTAAGTGATCCGCCTGGGGATTACGGTCGCAAGACTAAAACTCAAAGGAATTGACGG
>OTU791
TAATACGGAGGATGCGAGCGTTATCCGGACTTATTGGGTTTAAAGGGTGCGTAGGCTGACATTTAAGTCAGTGGTGAAATACCCCGGCTCAACCGGggggTTGCCATTGATACTGGATGTCTTGAGTATACTCGAAGTGGGCGGAATGAGGGGTGTAGCGGTGAAATGCATAGAGATCCTTCAGAACACCGATAGCGCAAGGCAGCTCACTAGATTATAACTGACGCTGAGGCACGAAAGCGTGGGTATCAAACAGGATTAGATACCCTGGTAGTCCACGCTGTAAACGATGATCACTAGCTGTTTGCGATACACAGTAAGCGGCTAAGCGAAAGCGATAAGTGATCCACCTGGGGAGTACGTCGGCAACGATGAAACTCAAATGAATTGACGG
>OTU792
TAATACGTAGGgggCAAGCGTTATCCGGAATTACTGGGTGTAAAGGGTGCGTAGGCGGCCATGCAAGTCAGATGTGAAAACTCAAAGCTCAACTTTGAGATTGCATCTGAAACTTCGTGGCTAGAGTGTGGGAGAGGAAAGTGGAATTCCGAGTGTAGCGGTGAAATGCGTAGAGATTCGGAGGAACACCAGTAGCGAAGGCGGCTTTCTGGACCATAACTGACGCTGAGGCACGAAAGCGTGGGGAGCAAACAGGATTAGATACCCTGGTAGTCCACGCTGTAAACGATGAATGCTAGGTGTTGGgggCGACAGCTTTCAGTGCCGAAGTTAACACATTAAGCATTCCACCTGGGAAGTACGATCGCAAGATTGAAACTTAAAGGAATTGACGG
>OTU793
TAATACGGAGGGTGCGAGCGTTAATCGGAATTACTGGGCGTAAAGCgcgcgTAGGCGGTTttttAAGTCGGATGTGAAATCCCCGGGCTTAACCTGGGAACTGCACCCGATACTGGGAGACTTGAGTACGAgagagGGAGGTAGAATTCCACGTGTAGCGGTGAAATGCGTAGATATGTGGAGGAATACCGGTGGCGAAGGCGGCCTCCTGGTTCGATACTGACGCTGAGGTGCGAAAGCGTGGGGAGCAAACAGGATTAGATACCCTGGTAGTCCACGCCGTAAACGATGTCAACTAGCCGTTGGGACACTTGATGTCTTAGTGGCGCAGCTAACGCGATAAGTTGACCGCCTGGGGAGTACGGCCGCAAGGTTAAAACTCAAAGGAATTGACGG
>OTU794
TAATACGTAGGGAGCGAGCGTTATCCGGAATTATTGGGCGTAAAGCGTGCGTAGGCGGTTttttAAGTCAAACGTGAAATTCCACAGCTTAACTGTGGACGGTCGTTTGAAACTGGAAGACTAGAGTACGGCAGAGGTTAGTGGAATTCAATGTGTAGCGGTAAAATGCGTTGATatatTGAGGAACACCAGTGGCGAAGGCGGCTAACTGGACCGGAACTGACGCTGATGCACGAAAGCGTGGGGAGCAAACAGGATTAGATACCCTGGTAGTCCACGCCGTAAACGATGAGGACTAAGTGTTGGGGTTACCCAGTGCTGAAGTTAACGCATTAAGTCCTCCGCCTGGGGAGTACGGCCGCAAGGCTGAAACTTAAATGAATTGACGG
>OTU795
TAATACAGAGGTGCCAAGCGTTAGGCGGAATCACTGGGCTTAAAGCgcgcgTAGGCGGACGTTTAAGTGTCTTGTGAAATCCCACGGCTCAACCGTGGAACTGCTGGGCATACTGGACGTCTCGAGGCACTCAGGGGCGAGCGGAACAAGTGGTGGAGCGGTGAAATGCGTAGATATCACTTGGAACGCCAATGGTGAAGACAGCTCGCTGGgggTGTCCTGACGCTGAGGCGCGAAAGCCAGGGGAGCGAACGGGATTAGATACCCCGGTAGTCCTGGCCCTAAACGATGTCCACTAGATCATGGCGGCTCTGACGCCGTCATGGTCGGAGCAAAAGTGTTAAGTGGACCGCCTGGGAAGTACGGTCGCAAGGCTAAAACTTAAAGGAATTGACGG
>OTU796
TAATACGTAGGGTGCGAGCGTTAATCGGAATTACTGGGCGTAAAGCGTGCGCAGGCGGTTTTGTAAGCCAGATGTGAAAGCCCCGGGCTCAACCTGGGAACGGCATTTGGGACTGCAAGGCTTGAGTGCGGCAGAGGAGACTGGAATTCCTGGTGTAGCAGTGAAATGCGTAGATATCAGGAGGAATACCGATGGCGAAGGCAGGTCTCTGGGCTGACACTGACGCTCATGCACGAAAGCGTGGGGAGCAAACAGGATTAGATACCCTGGTAGTCCACGCCCTAAACGATGTCGACTGGTTGTTGGgggTTTGACACTCTCAGTAACGAAGCTAACGCGTGAAGTCGACCGCCTGGGGAGTACGGCCGCAAGGTTAAAACTTAAATGAATTGACGG
>OTU797
TAAAACGTAGGgggCAAGCGTTATCCGGAATTACTGGGCGTAAAGGGCGTCTAGGCGGCTTGCTAAGTCTTGtgtgAAATCTCCCGGCTCAACTGGGAGGGTGCATGGGAAACTGGCAGGCTTGAGACTCGAAGGggggTGCGGAATTCCCGGTGGAGCGGTGGAATGCGTTGATATCGGGAGGAACACCCGAGGCGAAGGCGGCACCCTGGTCGAGGTCTGACGCTGAAGCGCGACAGCGTGGGGAGCGAACGGGATTAGATACCCCGGTAGTCCACGCCGTAAACGATGACAACTAGGTGTCGGGTGTCCTACGAGGCGCTCGGTGCCGCAGCTAACGCGATAAGTTGTCCGCCTGGGGAGTACGGCCGCAAGGCTAAAACTCAAAGGAATTGACGG
>OTU798
TAACACGTAGGgggCGAGCGTTGTCCGGAATTATTGGGCGTAAAGAGCTCGTAGGCGGCTCGGTAAGTCGGGTGTGAAAACTCAGGGCTCAACCCTGAGACGCCACCTGATACTGCTGTGGCTAGAGTCCGGTAGGGGAGCGTGGAATTCCTGGTGTAGCGGTGAAATGCGCAGATATCAGGAGGAACACCAGCGGCGAAGGCGGCGCTCTGGGCCGGTACTGACGCTGAGGAGCGAAAGCGTGGGGAGCAAACAGGATTAGATACCCTGGTAGTCCACGCCGTAAACGTTGGGCACTAGGTGTGGGACCTTATCAACGGGTTCCGTGCCGCAGCTAACGCATTAAGTGCCCCGCCTGGGGAGTACGGCCGCAAGGCTAAAACTCAAATGAATTGACGG
>OTU799
TAATACAGAGGgggCAAGCGTTGTCCGGACTGACTGGGCGTAAAGCGCACGCAGGCGGTTGTGGGCGTCGGTGCTGAAAGTCCACTGCTTAACAGTGGGATGCGTGCCGATACGCCATAACTGGAGCGATGCAGAGGCCAGTGGAATTGCCGGTGTAGTGGTGAAATGCGTAGAGATCGGCAGGAACACCCAAGGGGAAGCCAGCTGGCTGGGCATTTGCTGACGCTCATGTGCGACAGCGTGGGGAGCGAACTGGATTAGATACCCAGGTAGTCCACGCCGTAAACGATGGATGCTCGGTGTCTGGTGGGTAATCAGTCCCGCTGGGCGCCTCAGCTAACGCGCAAGCATCCCGCCTGGGAACTACGAGCGCAAGCTTAAAACTTAAAGGAATTGACGG
>OTU800
TAATACGTAAGGGGCGAGCGTTGTTCGGAATTATTGGGCGTAAAGAGCgcgcAGGCGGTATACCAAGCCTGATGTGAAAGACCTCGGCTTAACTGAGGCAGTGCGTTGGGAACTGGTATGCTAGAGTATAAGAGGgggAGTTGGAATTCCAGGTGTAGGGGTGAAATCTGTAGATATCTGGAAGAACACCGGTGGCGAAGGCGAACTCCTGGCTGTATACTGACGCTGAGGCGCGAAAGCGTGGGGAGCGAACAGGATTAGATACCCTGGTAGTCCACGCTGTAAACGATGTGCACCAGGTGTTGGATGGGAGCATTCAGTGCCGAAATTAACGTGATAAGTGCACCGCCTGGGGAGTATGCTCGCAAGAGTGAAACTCAAAGGAATTGACGG
>OTU801
TAATCCCGGCGCCCCTAGTGGCACTCGTGATTATTGGGTCTAAAGCGTCCGTAGCCGGATTAATCAATCCGCTGTGAAATCATCAGGCTTAACCTGGTGGCGTGCAGTGGATATTGTTAATCTAGGGATCGGGAAGCGTCAGAAGAATTCCGTGGGGAGTGGTAAAATGCTATAATCCTCGGAGGACTACCGATGGCGAAAGCATCTGACGGGAACGAGTCCGACGGTCAGGGACGAAGGCTGAGGGAGCAAAAGGGATTAGATACCCCTGTAGTCTCAGCAGTAAACGCTGTGGATTAGGTGTTGTGCGATCTTAGAGGTCGTGCAGTATCGTAGCGAAGGCGTTAAATCCACCACCTGGGGAGTACGGTCGCAAGGTTGAAACTTAAATGAATTGACGG
>OTU802
TAATACAGGgggggCAAGCGTTGTTCGGAATTACTGGGCGTAAAGGGTTCGTAGGTGGCCAACTAAGTCAGACGTGAAATCCCTCAGCTTAACTGGGGAACTGCTTCTGATACTGGTTGGCTTGAGTGCAGGAGAGGAATGCGGAATTCCAGGTGTAGCGGTGAAATGCGTAGATATCTGGAGGAACACCGGTGGCGAAGGCGGCATTCTGGACTGTAACTGACACTGAGGAACGAAAGCCAGGGGAGCAAACGGGATTAGATACCCCGGTAGTCCTGGCCCTAAACGATGAATGCTTGGTGTGGCGGGTATCGATCCCTGCCGTGCCGAAGTTAACGCAATAAGCATTCCGCCTGGGGAGTACGGTCGCAAGGCTGAAACTCAAATGAATTGACGG
>OTU803
TAATACGGAGGGTGCAAGCGTTATCCGGATTTACTGGGTTTAAAGGGTGCGTAGGTGGGTCTGTAAGTCAGTGGTGAAATCTCCGGGCTTAACCCGGAAACTGCCATTGATACTATAGGTCTTGAATTATCTGGAGGTGAGCGGAATATGTCATGTAGCGGTGAAATGCTTAGATATGACATAGAACACCAATTGCGAAGGCAGCTCACTACGGATatatTGACACTGAGGCACGAAAGCGTGGGGATCAAACAGGATTAGATACCCTGGTAGTCCACGCCCTAAACGATGGATACTCGACATACGCGATACACAGTgtgtgtCTGAGCGAAAGCATTAAGTATCCCACCTGGGAAGTACGATCGCAAGATTGAAACTCAAATGAATTGACGG
>OTU804
TAATACGTAGGgggCAAGCGTTATCCGGAATCACTGGGCGTAAAGGGTGCGTAGGCGGTCAAACAAGTCAGGGGTGAAAGGCTACGGCTCAACCGTAGTAAGCCTTTGAAACTGTTTGACTTGAGTGCAGGAGAGGAGAGTGGAATTCCTAGTGTAGCGGTGAAATGCGTAGATATTAGGAGGAACACCAGTGGCGAAGGCGACTctctGGACTGTAACTGACGCTGAGGCACGAAAGCGTGGGGAGCAAACAGGATTAGATACCCTGGTAGTCCACGCCGTAAACGATGAGTGCTAGGTGTTGGAGGGAGACCTTCAGTGCCGACGCTAACGCATTAAGCACTCCGCCTGGGGAGTACGCTCGCAAGAGTGAAACTTAAATGAATTGACGG
>OTU805
TAATACGTAGGGTGCAAGCGTTAATCGGAATTACTGGGCGTAAAGCGTGCGCAGGCGGTTTTGTAAGTCTGATGTGAAATCCCCGGGCTCAACCTGGGAATTGCATTGGAGACTGCAAGGCTAGAATCTGGCAGAGGggggTAGAATTCCACGTGTAGCAGTGAAATGCGTAGATATGTGGAGGAACACCGATGGCGAAGGCAGCCcccTGGGTCAAGATTGACGCTCATGCACGAAAGCGTGGGGAGCAAACAGGATTAGATACCCTGGTAGTCCACGCCCTAAACGATGTCTACTAGTTGTCGGGTCTTAATTGACTTGGTAACGCAGCTAACGCGTGAAGTAGACCGCCTGGGGAGTACGGTCGCAAGATTAAAACTCAAAGGAATTGACGG
>OTU806
TAATACGAACCGTCCAAACGTTATTCGGAATTACTGGGCTTAAAGGGTTCGTAGGCGGCCTTGTAAGTGGGGTGTGAAATCCCTCGGCTCAACCGAGGAATAGCGCTCCAAACTACACGGCTTGAGGGAGACAGGGGTAAGCGGAACTGATGGTGGAGCGGTGAAATGCGTTGATATCATCAGGAACACCGGTGGCGAAAGCGGCTTACTGGGTCTCTTCTGACGCTGAGGAACGAAAGCTAGGGTAGCGAACGGGATTAGATACCCCGGTAGTCCTAGCTGTAAACGATGAGCACTTGGTTGGGGATCCTCCCATAGGTTCCCGACCGTAGCGAAAGTGTTAAGTGCTCCGCCTGGGGAGTATGGTCGCAAGGCTGAAACTCAAATGAATTGACGG
>OTU807
TAACACGGgggTGGCAAGCGTTGTCCGGAATTACTAGGCGTAAAGTGTAATAAGGCGGATATGTAAGTCAGATGTAAAAGGCACCGGCTCAACCGGTGTGAGGCATTTGATACTGTGTATCTTGAGTAAGGTAGAGGGAGACGGAATTCCTGGTGTAGCGGTGGAATGCGTAGATATCAGGAAGAACACCAAAGGCGCAGGCAGTTTCCCATCCCATTACTGACGCTGATTTACGAAGGTGTGGGTATCGAACAGGATTAGATACCCTGGTAGTCCAcacaGTAAACGATAAGCACTAGGTGTTGGAGATGTACAAAGTCATCAGTGCCGTAGCTAACGCGTTAAGTGCTTCGCCTGGGGAGTACGATCGCAAGGTTTAAACTCAAATGAATTGACGG
>OTU808
TAATACCGGCAGCCCAAGTGATGACCGCTCTTATTGGGCCTAAAGCGTCCGTAGCTGGCCGTGCAAGTCCATCGGGAAATCCGCATGCTTAACATGCGGGCGTCCGGTGGAAACTGCTCGGCTTGGGACCGGAAGACCTGCGAGGTACGTCTGGGGTAGGAGTGAAATCCCGTAATCCTGGACGGACCACCGGTGGCGAAAGCGTCGCAGGAAGACGGATCCGACGGTGAGGGACGAAAGCTCGGGTCACGAACCGGATTAGATACCCGGGTAGTCCGAGCTGTAAACGATGTCTGCTAGGTgtgtCACAGGCTACGAGCCTGTGATGTGCCGTAGGGAAGCCGTGAAGCAGACCGCCTGGGAAGTACGTCCGCAAGGATGAAACTCAAATGAATTGACGG
>OTU809
TAATACGGAGGgggCTAGCGTTGTTCGGAATTACTGGGCGTAAAGCgcgcgTAGGCGGACCAGCCAGTCAGAGGTGAAAGCCCGGAGCTCAACTTCGGAACTGCCTTTGATACTGTTGGTCTGGAGTACGGTAGAGGTgtgtgGAATTCCGAGTGTAGAGGTGAAATTCGTAGATATTCGGAGGAACACCAGAGGCGAAGGCGACacacTGGACCGTTACTGACGCTGAGGCGCGAAAGCGTGGGGAGCAAACAGGATTAGATACCCTGGTAGTCCACGCCGTAAACGATGGATGCTAGTTGTCGGGCAGCATGCTGTTCGGTGACGCAGCTAACGCATTAAGCATCCCGCCTGGGGAGTACGGCCGCAAGGTTAAAACTCAAATGAATTGACGG
>OTU810
TAATACGTAGGAGGCAAGCGTTGTCCGGATTTATTGGGCGTAAAGGGCGCGTAGGCGGTGGTGCAAGTTGGGTGTGAAATATCCCGGCTCAACTGGGAGGAGTCATCCAAAACTGCGCCGCTTGAGGGCAGCAGAGGAAAGTGGAATTCCCGGTGTAGTGGTGAAATGCGTAGATATCGGGAGGAACACCCGTGGCGAAGGCGGCTTTCTGGGCTGTACCTGACGCTGAGGCGCGAAAGCGTGGGTAGCGAACTGAATTAGATACTCAGGTAGTCCACGCCCTAAACGATGGACACTAGGTGTGGggggTATCGACCcccTCTGTGCCGAAGCTAACGCATTAAGTGTCCCGCCTGGGGAGTACGGCCGCAAGGCTAAAACTCAAATGAATTGACGG
>OTU811
TAAGACAGAGGGTGCAAACGTTGCTCGGAATTACTGGGCGTAAAGCGCGTGTAGGCGGGCCGGCAAGTCAGGTGTGAAATCCCCGGGCTCAACTCGGGAACTGCACTTGAAACTGCCGGTCTGGAGTGCCGGAGAGGGTAGTGGAATTCCTGGTGTAGAGGTGAAATTCGTAGATATCAGGAGGAACACCGGTGGCGAAGGCGGCTACCTGGACGGTTACTGACGCTGAGACGCGAAAGCGTGGGGAGCAAACAGGATTAGATACCCTGGTAGTCCACGCTGTAAACGATGGGTGCTAGGTGTCGCGGGTTTTGACCCCTGCGGTGCCGTAGCTAACGCGTTAAGCACCCCGCCTGGGGAGTACGGCCGCAAGGCTAAAACTCAAAGGAATTGACGG
>OTU812
TAATACGGAGGTTGCGAGCGTTGTTCGGAATGACTGGGCGTAAAGGGAGCGCAGGCGGCTCGGTAAGTCTGAAGTGAAAGCCCGGGGCTCAACCCTGGAAGGGCTTTGGATACTGCCGAGCTTGAGTACGGGAGAGGAAGGTGGAATTCCAGGTGTAGCGGTGAAATGCGTAGATATCTGGAGGAACACCGGTGGCGAAAGCGGCCTTCTGGCCCGATACTGACGCTGAGGCTCGAAAGCGTGGGGAGCAAACAGGATTAGATACCCTGGTAGTCCACGCCGTAAACGTTGTGCGCTAGGTGTAGGAGGTATTCGACCCCTTCTGTGCCGGAGCTAACGCATTAAGCGCACCGCCTGGGGAGTACGGTCGCAAGACTGAAACTCAAAGGAATTGACGG
>OTU813
TAAGACGGAGGATGCAAGCGTTATCCGGAATTATTGGGCGTAAAGCGTCTGTAGGTGGTTTACTCAGTCCGCTGTGAAAGATCAGGGCTTCACCCTGAGCACGCGGTGGAAACCGGTAGACTTGAGTACGGTAGGGGCAGAGGGAATTCCCGGTGGAGCGGTGAAATGCGTAGAGATCGGGAAGAACACCAATAGCGAAAGCACTCTGCTGGGCCGTAACTGACACTGAgagaCGAAAGCTAGGGTAGCGAATGGGATTAGATACCCCAGTAGTCCTAGCCGTAAACGATGGATACTAAGTGCTGTGCATTTGACCAGTACTGTAGCTAACGCGTTAAGTATCCCGCCTGGGGAGTATGCTCGCAAGGGTGAAACTCAAAGGAATTGACGG
>OTU814
TAATACGTAGGGAGCAAGCGTTGTCCGGAATCATTGGGCGTAAAGAGCGCGTAGGTGGCTGTATAAGTCCGTTGTGAAAGTCAAAGGCTCAACCTTTGAAAGCCGATGGATACTGTAGAGCTAGAGTACGGAAGAGGCGAGTGGAATTCCTGGTGTAGCGGTGGAATGCGCAGATATCAGGAGGAACACCAATAGCGAAGGCAGCTCGCTGGGACGTTACTGACACTGAGGCGCGAAAGCGTGGGGAGCGAACAGGATTAGATACCCTGGTAGTCCACGCCGTAAACGATGGGCACTAGGTGTGGGAGGTGTCGACTCCTCCCGTGCCGTCGCTAACGCACTAAGTGCCCCGCCTGGGGAGTACGGCCGCAAGGCTAAAACTCAAAGGAATTGACGG
>OTU815
TAAGACGTAGGgggCGAGCGTTGTCCGGAATTACTGGGCGTAAAGGGCGTGTAGGCGGCTTGGCAAGTCAGTGGTGAAAGACCTGGGCTCAACCCAGGCAGTGCCATTGAAACTGCTTTGCTTGAGGGTAGAAGAGGAGTGTGGAATTCCCGGTGTAGCGGTGAAATGCGTAGATATCGGGAGGAACACCAGTGGCGAAGGCGGCACTCTGGTCTACACCTGACGCTGAGGCGCGAAAGCTAGGGGAGCAAACAGGATTAGATACCCTGGTAGTCCTAGCCGTAAACGATGGGTACTAGGTGTAGGgggTTTAGATACCCTCTGTGCCGCAGCTAACGCATTAAGTACCCCGCCTGGGGAGTACGGTCGCAAGGCTGAAACTTAAAGGAATTGACGG
>OTU816
TAATACGTAGGgggCGAGCGTTGTCCGGAATTATTGGGCGTAAAGGGCATGTAGGCGGCAGCGTATGTCAGGCGTGAAATCCGTGGGCTCAACCCACGAACAGCGCATGAAACTGCGCAGCTAGAGGGTAGGAGAAGGAAGCGGAATTCCTGGTGTAGCGGTGAAATGCGTAGATATCAGGAAGAACGCCGGTGGCGAAAGCGGCTTCCTAGCCTGCACCTGACGCTGAGATGCGAAAGCCAGGGGAGCGAACGGGATTAGATACCCCGGTAGTCCTGGCTGTAAACGATGGGTACTTGGTGTTGGgggTGACACTCCCTCAGTGCCGTAGTTAACGCGATAAGTACCCCGCCTGGGGAGTACGGCCGCAAGGCTGAAACTTAAAGGAATTGACGG
>OTU817
TAATACGTAGGTGTCAAGCGTTATCCGGAATTACTGGGCGTAAAGGGCACGCAGGCGGCCTGTCAAGTCCGACGTGAAAGCTCCCGGCTTAACTGGGAGAGGTCGTTGGAGACTGGCAGGCTTGAGGAAGTGAGAGGGAGGCGGAATTCCCGGTGTAGTGGTGGAATGCGTAGATATCGGGAAGAACACCAGTGGCGAAAGCGGCCTTCTGGCACTTGCCTGACGCTGAGGTGCGAAAGCGTGGGTAGCGAACGGGATTAGATACCCCGGTAGTCCACGCTGTAAACGATGTGAACTAGGTGTAGGTGGTATTGACCCCATCTGTGCCAAAGCCAACGCGATAAGTTCACCGCCTGGGGAGTACGGCCGCAAGGCTAAAACTCAAATGAATTGACGG
>OTU818
TAATACGTAGGCAGCTAGCGTTGTTCGGAATTACTGGGCGTAAAGCGAGTGTAGGCGGTTTGCCAAGTCCGTTGTGAAATCTCCCGGCTCAACTGGGAGGGTGCGGCGGAAACTGGCAGGCTAGAGTACGGAATGGGAGAGTGGAATTCCTGGTGTAGCGGTGAAATGCGTAGATATCAGGAGGAACACCGGTGGTGAAGACGGCTctctGGACCGTTACTGACGCTGAGACTCGAAAGCGTGGGGAGCAAACAGGATTAGATACCCTGGTAGTCCACGCCCTAAACGATGCATACTTGGTGTGGGCTCTTCACTGAGTCCGTGCCGGAGCTAACGCGTTAAGTATGCCGCCTGGGGAGTACGGTCGCAAGGCTGAAACTCAAAGGAATTGACGG
>OTU819
TAAGACAGAGGGTGCAAACGTTGTTCGGAATTACTGGGCGTAAAGCGCGTGTAGGCGGCTACGCAAGTCGGATGTGAAAGCCCTAGGCTCAACTTAGGAAGTGCATTCGAAACTGCGTAGCTTGAGTCCCGGAGAGGATGGTGGAATTCTCGGTGTAGAGGTGAAATTCGTAGATATCGAGAGGAACACCGGTGGCGAAGGCGGCCATCTGGACGGTGACTGACGCTGAGACGCGAAAGCATGGGGAGCAAACAGGATTAGATACCCTGGTAGTCCATGCTGTAAACGATGGGTGCTAGGTGTCGCGGGCATTGACCCCTGCGGTGCCGTAGCAAACGCATTAAGCACCCCGCCTGGGGAGTACGGCCGCAAGGCTAAAACTTAAAGGAATTGACGG
>OTU820
TAATACGGAGGGTGCTAGCGTTGTCCGGAATCATTGGGTGTAAAGGGTGCGTAGGCGGGTCTTTAAGTCTGGGGTGAAATGCTGTGGCTCAACCATAGCACTGCCTTGGATACTGGAGATCTTGAGGGTAACAGAGGCCGGTAGAATTCGTGGTGTAGCGGTGAAATGCATAGATATCACGAAGAATACCAGTGGCGTAGGCGGCCGGCTGGGTTACCTCTGACGCTGAGGCACGAGAGCGTGGGGAGCAAACAGGATTAGATACCCTGGTAGTCCACGCCGTAAACGATGTATACTAGGTGTTGGTCCTGCTTTGGTGGGATCAGTGCTGCAGCTAACGCATTAAGTATACCACCTGGGGAGTACGTCGGCAACGATGAAACTTAAAGGAATTGACGG
>OTU821
TAATACGTAGAGGGCAAGCGTTGTCCGGAATCATTGGGCGTAAAGGGTACGCAGGCGGATAGGCAAGTCAAATGTGAAAGGTGCCGGCTCAACCGGCAGATTGCGTTTGAAACTGTCTATCTTGAGTACAGCAGAGGAGAGCGGAATTCCTGGTGTAGTGGTGAAATACGTAGAGTTCAGGAAGAACACCAGTGGCGTAGGCGGCTctctGGGCTGTTACTGACGCTCAGGTACGAAAGCCGGgggAGCAAACGGGATTAGATACCCCGGTAGTCCCGGCAGTAAACGATGGACACTAGGTGTTGGgggTTCGATTCCCTCAGTGCCGCAGTTAACGCATTAAGTGTCCCGCCTGGGGATTACGGTCGCAAGACTGAAACTCAAATGAATTGACGG
>OTU822
TAATACGAAGGGTGCAAGCGTTGTTCGGAATCACTGGGCTTAAAGCGCACGCAGGCGGGAAAGTAAGTGTCTTGTGAAAGCCcccGGCTCAACCGGGGAATTGCTCGGCAAACTGCTTTTCTTGAGGCAGACAGAGGTGCATGGAACTCTAGGTGGAGCGGTGAAATGCGTAGATATCTAGAGGAACGCCAGCGGTGAAAACGGTGCACTGGGTCTGTTCTGACGCTGAGGTGCGAAAGCGTGGGTAGCGAACGGGATTAGATACCCCGGTAGTCCACGCCGTAAACGATGTCTACTAGGTCGTGGCGGTTCTAACGCCGTCGCGGCCGAAGCAAAAGTGTTAAGTAGACCGCCTGGGGAGTACGGTCGCAAGGCTAAAACTCAAATGAATTGACGG
>OTU823
TAAGACAGAGGTGCCGAGCGTTAGGCGGAATCACTGGGCTTAAAGCGTgtgtAGGCGGACGCCTAAGTGCCTTGTGAAATCCcccGGCTCAACCGGGGAATGGCTGGGCATACTGGGCGTCTTGAGCCATTCAGGGGCAACTGGAACAGACGGTGGAGCGGTGAAATGCGTAGATATCGTCTGGAACGCCAACGGTGAAAACAGGTTGCTGGGGATGTGCTGACGCTGAGACACGAAAGCCAGGGGAGCAAACGGGATTAGATACCCCGGTAGTCCTGGCCGTAAACGATGTCCACTAGATCGCAGGGGCTCTGACGCCTTTGTGGTCGAAGCCAAAGTGCTAAGTGGACCGCCTGGGAAGTACGGTCGCAAGGCTAAAACTCAAAGGAATTGACGG
>OTU824
TAATACGTAGGGTGCGAGCGTTAATCGGAATTACTGGGCGTAAAGGGTGCGTAGGCGGTTTGTCGTGTCTGGTGTGAAATCCCCGGGCTCAACCTGGGAATGGCATTGGAAACTGGCAGACTAGAGTGTGGCAGAGGGAGGTGGAATTCCGCGTGTAGCAGTGAAATGCGTAGAGATGCGGAGGAACACCGATGGCGAAGGCAGCCTCCTGGGCTAACACTGACGCTGAGGCACGAAAGCGTGGGGAGCAAACAGGATTAGATACCCTGGTAGTCCACGCCCTAAACGATGTCGACTGGGTGTTGGGGAAGTGATTCCTCAGTGCCGAAGCTAACGCGTGAAGTCGACCGCCTGGGGAGTACGGCCGCAAGGTTAAAACTCAAAGGAATTGACGG
>OTU825
TAATACGGAGGGTGCAAGCGTTGTTCGGAATTATTGGGCGTAAAGCGCGTGCAGGCGGCTCGCTAAGTCTGATGTGAAAGCCCCGGGCTCAACCCGGGAAGTGCATTGGAAACTGGCGAACTTGAGTACGGGAGAGGGAAGTGGAATTCCGAGTGTAGGGGTGAAATCCGTAGATATTCGGAGGAACACCAGTGGCGAAGGCGGCTTCCTGGACCGATACTGACGCTGAGACGCGAAAGCGTGGGGAGCAAACAGGATTAGATACCCTGGTAGTCCACGCCGTAAACGATGGGCACTAGGTGTCGCGGGTATTGACCCCTGCGGTGCCGTAGCTAACGCATTAAGTGCCCCGCCTGGGGAGTACGGCCGCAAGGCTAAAACTCAAAGGAATTGACGG
>OTU826
TAACACCGGCGTCACGAGTGGTGATCATTATTATTGGGCCTAAAGCGTCCGTAGCCTATTAAATAAGTCTTTTGTGAAATCGTTGGGCTTAACTCAGCGAATGGCAAGAGAAACTGTTTAACTAGGGACCGGGAGGGGTCAGGAGTACTTCTAGGGTAACGGTTAAATGTTATAATCCTAGAAGGACTACCAGTGGCGAAGGCGCCTGACCAGAACGGATCCGACGGTGAGGGACGAAAGCTGGGGTAGCGAACCGGATTAGATACCCGAGTAGTCCTAGCTGTAAACTCTGCGAACTATGTGTTGCATATCTTTAGTGGATATGCAGTGCCGTAGCGAAGGTGTTAAGTTCGCCGCCAGGGGAGTATGGTCGCAAGACTGAAACTCAAATGAATTGACGG
>OTU827
TAATACGGggggggCAAGCGTTGTTCGGAATTACTGGGCGTAAAGGGCGCGTAGGCGGCCTGCTAAGTCACACGTGAAATCCCTCGGCTCAACCGGGGAACTGCGTGTGATACTGGCGGGCTTGAATTCGGGAGAGGGATGTGGAATTCCAGGTGTAGCGGTGAAATGCGTAGATATCTGGAGGAACACCGGTGGCGAAGGCGGCATCCTGGACCGAGATTGACGCTGAGGCGCGAAAGCTAGGGTAGCAAACGGGATTAGATACCCCGGTAGTCCTAGCCCTAAACGATGAGTGCTTGGTGTGGCGGGTATCGATCCCTGCCGTGCCGAAGCTAACGCATTAAGCACTCCGCCTGGGGAGTACGGTCGCAAGGCTGAAACTCAAAGGAATTGACGG
>OTU828
TAAGACGAACCGTGCGAACGTTGTTCGGAATCACTGGGCTTAAAGGGCGCGTAGGCGGGCTGTTTAGTCGGgggTGAAATCGTTCGGCCCAACCGGACAAGGGCCcccGATACTGGCAGTCTCGAGGGAGGTAGGGGTTAGTGGAACTTCCGGTGGAGCGGTGAAATGCGTAGATATCGGAAGGAACGCCGGTGGCGAAAGCGGCTAACTGGACCTCTTCTGACGCTGAGGCGCGAAAGCTAGGGGAGCGAACGGGATTAGATACCCCGGTAGTCCTAGCCCTAAACGATGGGTACCAGATTGTGGACCAGACATGGGTTCACAGTCGAGGCAAAAGTGTTAAGTACCCCGCCTGGGGAGTATGGTCGCAAGGCTGAAACTCAAAGGAATTGACGG
>OTU829
TAAGACGAACCGTGCGAACGTTGTTCGGAATCACTGGGCTTAAAGGGCGCGTAGGCGGGTCTTCAAGTTTGGGGTGAAATCCTCCGGCTCAACCGGAGAACTGCCTCGAATACTGAAGGTCTCGAGGgggATAGGGGCATGCGGAACTACGGGTGGAGCGGTGAAATGCGTTGATATCCGTAGGAACTCCGGTGGCGAAGGCGGCGTGCTGGATCCCTTCTGACGCTGAGGCGCGAAAGCCAGGGGAGCAAACGGGATTAGATACCCCGGTAGTCCTGGCCCTAAACGTTGAGAACTAGGTAGTAGACTATACATGGGTTTACTGCCGAAGCAAAAGTGCTAAGTTCTCCGCCTGGGGAGTATGGTCGCAAGGCTGAAACTTAAAGGAATTGACGG
>OTU830
TAATACGGAGGATGCGAGCGTTATCCGGACTTATTGGGTTTAAAGGGTGCGTAGGCTGGTAAATAAGTCAGTGGTGAAaaaTCTGGGCTCAACCGAGATCCTGCCATTGAAACTGTTTACCTGGAGTGTAAACGAAGTGGGCGGAATGAGGGGTGTAGCGGTGAAATGCATAGATATCCCTCAGAACACCGATAGCGAAGGCAGCTCACTAGGATACAACTGACGCTGAGGCACGAAAGCGTGGGGATCAAACAGGATTAGATACCCTGGTAGTCCACGCTGTAAACGATGATCACTAGCTGTATGCGATACACTGTATGCGGCTAAGCGAAAGCGATAAGTGATCCACCTGGGGAGTACGTCGGCAACGATGAAACTTAAAGGAATTGACGG
>OTU831
TAAAACGTAGGATCCGAGCGTTATCCGAATTCACTGGGCGTAAAGCGCGTGTAGGCGGCAGCGTAAGTTGGATGTGAAATCTCCCGGCTCAACTGGGAGGGGACGTTCAAGACTGTGCAGCTCGAGGACGGTAGAGGAAGGTAGAATTCCCGGTGTAGTGGTGAAATGCGTAGATATCGGGAGGAATACCAGTGGCGAAGGCGGCCTTCTGGGCCGTTCCTGACGCTCAGACGCGAAAGCTAGGGGAGCAAACGGGATTAGAAACCCCGGTAGTCCTAGCTGTAAACGATGTGGACTAGGTGTCGGTGGGGTAAAAGCCATCGGTGCCACAGCTAACGCGATAAGTCCACCGCCTGGGGACTACGGCCGCAAGGTTAAAACTCAAATGAATTGACGG
>OTU832
TAATACGTAGAGGGCAAGCGTTGTCCGGAATCATTGGGCGTAAAGGGTACGCAGGCGGATATGCAAGTCAAATGTGAAAGGTACCGGCTTAACCGGTAGAGTGCATTTGAAACTGTATATCTTGAGTGCAGCAGAGGAGAACGGAATTCCTGGAGTAGCGGTGAAATGCGTAGATATCAGGAAGAACACCAGTGGCGAAAGCGGTTCTCTGGGTTGACACTGACGCTGAGGTACGAAAGCCAGGGTAGCGAACGGGATTAGATACCCCGGTAGTCCTGGCCGTAAACGCTGGACACTAGGTGTTGGgggTTCGATTCCTTCAGTGCCGCAGTTAACGCATTAAGTGTCCCGCCTGGGGATTACGGTCGCAAGACTGAAACTTAAATGAATTGACGG
>OTU833
TAATACAGAGGTGGCAAGCGTTGCTCGGTATCACTGGGCTTAAAGGGCGCGTAGGCGGTGCGGTGCGGTTTCGGTGAAATCCCTCGGCCCAACCGAGGAACAGCCGGGGCTACGGCCGCGCTAGACGGCATCAGGGGACAGTGGAACTCCCGGTGGAGCGGTGAAATGCGTAGATATCGGGAGGAACGCCGGTGGCGAAAGCGACTGTCTGGGGTGCCTGTGACGCTGAGGCGCGAAAGCCAGGGGATCAAACGGGATTAGATACCCCGGTAGTCCTGGCCCTAAACGATGCGCACTAGGTAGCGGgggATTCCGATTTCCCGCTGCCGGAGTAAaaaTCTTAAGTGCGCCGCCTGGGGAGTACGGCCGCAAGGTTAAAACTCAAAGGAATTGACGG
>OTU834
TAATACGGAGGGTGCGAGCGTTATCCGGAATCACTGGGTTTAAAGGGTGCGTAGGCGGCCCGCTAAGTCAGGGGTGAAATCCCGCCGCTCAACGGTGGAACTGCCCTTGATACTGGCAGGCTCGAATGGGCGCGAGGCGGGCGGAACGTGGCATGTAGCGGTGAAATGCTTAGATATGCCACAGAACACCGATTGCGAAGGCAGCCCGCCAGAGCCCTATTGACGCTGAGGCACGAAAGCGTGGGGAGCGAACAGGATTAGATACCCTGGTAGTCCACGCCCTAAACGATGCTTACTCGACGTCCGGCCCTGGAGGCCGTGCGTCCAAGCGAAAGCGCTAAGTAAGCCACCTGGGGAGTACGCCGGCAACGGTGAAACTTAAATGAATTGACGG
>OTU835
TAATACGTAGagagCAAGCGTTGTCCGGAATTACTGGGTGTAAAGGGTACGTAGGCGGGTAtataAGTCAAATGTGAAAGGCGCTGGCTCAACTGGCGGATTGCATTTGAAACTGTATACCTTGAGTGCAGAAGAGGAGAGCGGAATTCCTGGTGTAGCGGTGAAATGCGTAGATATCAGGAAGAACACCAGTGGCGAAGGCGGCTctctGGTCTGTAACTGACGCTGAGGTACGAAAGCTGGgggAGCGAACGGGATTAGATACCCCGGTAGTCCCAGCTGTAAACGATGGACACTGGGTGTCGGAGGTTCGAATCCTTCGGTGCCGAAGTTAACGCGCTAAGTGTCCCACCTGGGGATTACGATCGCAAGATTGAAACTCAAATGAATTGACGG
>OTU836
TAAGACGGAGGGCGCAAGCGTTGTTCGGAATCACTGGGCGTAAAGCgcgcgcAGGCGGGTGCGGAAGTCGGgggTGAAAGGCCGGGGCTCAACCCTGGATCGTTCtctcGATACTCCGTGCCTAGGGACCGGTAGAGGCCAGTAGAATTCCCGGAGTAGCGGTGGAATGCGTAGATATCGGGAAGAACACCAGAGGCGAAGGCGACTGGCTGGGCCGGCTCCGACGCTCAGGCGCGAAAGCGTGGGGAGCAAACAGGATTAGATACCCTGGTAGTCCACGCCGTAAACGATGGGTGCTAGGTGCCGGggggATCGACCcccTCGGTGTCGCAGCTAACGCGTTAAGCACCCCGCCTGGGGAGTACGGCCGCAAGGCTGAAACTCAAAGGAATTGACGG
>OTU837
TAATACGTAGGTGGCAAGCGTTGTCCGGATTTATTGGGCGTAAAGCgcgcgcAGGCGGTTCGTTAAGTCCGAGGTGAAATCTCCCGGCTCAACTGGGAGGGGTCTTCGGATACTGGCAGACTTGAGGAGAGCAGAGGTGAGTGGAATTCTCGGTGTAGTGGTGAAATGCGTAGATATCGAGAGGAACACCAGTGGCGAAGGCGACTCACTGGGCTCCACCTGACGCTGAGGCGCGAAAGCGTGGGGAGCAAACCGGATTAGATACCCGGGTAGTCCACGCCGTAAACGATGGGCACTAGGTGTGAGGGGTATTGACCcccTTCGTGCCGAAGCTAACGCGATAAGTGCCCCGCCTGGGGAGTACGGCCGCAAGGCTAAAACTTAAAGGAATTGACGG
>OTU838
TAATACGTAGGGTGCAAGCGTTGTCCGGAATTATTGGGCGTAAAGAGCTCGTAGGCGGCTTGTCGCGTCGGCTGTGAAAACTCGGGGCTCAACCCCGAGCCTGCAGTCGATACGGGCAGGCTAGAGTCCGGCAGGGGAGACTGGAATTCCTGGTGTAGCGGTGAAATGCGCAGATATCAGGAGGAACACCGGTGGCGAAGGCGGGTCTCTGGGCCGGAACTGACGCTAAGGAGCGAAAGCGTGGGGAGCGAACAGGATTAGATACCCTGGTAGTCCACGCCGTAAACGTTGGGCGCTAGGTGTGGgggACCTTCCACGGCCTCCGTGCCGCAGCTAACGCATTAAGCGCCCCGCCTGGGGAGTACGGCCGCAAGGCTAAAACTCAAAGGAATTGACGG
>OTU839
TAATACGGAGGGTGCGAGCGTTGTCCGGATTTATTGGGTTTAAAGGGTGCGTAGGCGGCCTTATAAGTCAGCGGTGAAATACCCAGGCTCAACCTGGggggTGCCGTTGATACTGTATGGCTTGAGTACGTTCCGTGTACATGGAATTTATGGTGTAGCGGTGAAATGCATAGATACCATAAGGAACACCGATAGCGAAGGCATTGTACAGGGGCGTAACTGACGCTGAGGCACGAAAGCGTGGGTAGCGAACAGGATTAGATACCCTGGTAGTCCACGCCGTAAACGATGATCACTCGCTGTTTGGGATTTATTTTCAAGCGGCCAAGCGAAAGCGTTAAGTGATCCACCTGGGGAGTACGCCGGCAACGGTGAAACTTAAAGGAATTGACGG
>OTU840
TAAGACGTAGGgggCGAGCGTTGTCCGGAATTACTGGGCGTAAAGGGCGTGTAGGCGGCCTGCAAAGTCAGCTGTGAAACCccccGGCTCAACTGGgggCTTGCAGTTGAAACTTGTAGGCTTGAGTGCAGGAGAGGAGGGTGGAATTCCCGGTGTAGCGGTGAAATGCGTAGATATCGGGAGGAACACCGGTGGCGAAGGCGGCCTTCTGGCCTGTTACTGACGCTGAGGCGCGAAAGCTAGGGGAGCAAACAGGATTAGATACCCTGGTAGTCCTAGCTGTAAACGCTGGGTACTAGGTGTAGGgggTTTAGACGCCCTCTGTGCCGTAGTTAACGCATTAAGTACCCCGCCTGGGGAGTACGATCGCAAGGTTGAAACTTAAAGGAATTGACGG
>OTU841
TAATACAGAGGgggCAAGCGTTATTCGGAATTATTGGGCGTAAAGGGCGCGTAGGCGGCTTCGCAAGTGGATGGTGAAATCCCTCGGCTCAACCGAGGAACTGCCGTCCAAACTGCGTGGCTTGAGTCCGGGAGAGGTGAGTGGAATTCCCAGTGTAGCGGTGAAATGCGTAGATATTGGGAGGAACACCAGTGGCGAAGGCGGCTCACTGGACCGGAACTGACGCTGAGGCGCGAAAGCGTGGGGAGCAAACGGGATTAGATACCCCGGTAGTCCACGCTGTAAACGATGAGTGCTTGGTGTAGCGGGTATCGACCCCTGCTGTGCCGAAGTCAACACATTAAGCACTCCGCCTGGGGAGTACGGTCGCAAGGCTGAAACTCAAAGGAATTGACGG
>OTU842
TAAAACGTAGGgggCTAGCGTTGTCCGGAATTACTGGGCGTAAAGGGCACGCAGGCGGTCTGGAAAGCGGTGGGTGCAATTTCGGGGCTTAACTCCGAAACTGCTCGCCGTACTATCAGACTAGAGCACGGGAGAGGACAGTGGAATTCCCGGTGTAGCGGTGGAATGCGTAAATATCGGGAGGAACACCAGTGGCGAAGGCTGCTGTCTGGAACGTTGCTGACGCTGAGGTGCGAAAGCCAGGGTAGCAAACGGGATTAGATACCCCGGTAGTCCTGGCCGTAAACGATGCTCACTAGGTGTTGCCGGCATTAACCCCGGCAGTGCTGTTATGTTAACGCGTTAAGTGAGCCGCCTGGGGAGTACGGCCGCAAGGCTGAAACTCAAAGGAATTGACGG
>OTU843
TAATACAGAGGTGGCAAGCGTTGTTCGGAATTACTGGGCGTAAAGGGCGCGTAGGCGGCCTACTAAGTCAGACGTGAAATCCcccGGCTTAACCTGGGAACTGCGTCTGATACTGGAAGGCTAGAGTATGGGAGAGGGATGTAGAATTCCAGGTGTAGCGGTGAAATGCGTAGATATCTGGAGGAATACCGGTGGCGAAGGCGGCATCCTGGACCATTACTGACGCTGAGGCGCGAAAGCTAGGGGAGCAAACGGGATTAGATACCCCGGTAGTCCTAGCCCTAAACGATGAATACTTGGTGTGGCGGGTATCGATCCCTGCCGTGCCGAAGCTAACGCATTAAGTATTCCGCCTGGGGAGTACGGTCGCAAGGCTGAAACTCAAAGGAATTGACGG
>OTU844
TAATACGGAGGGAGCGAGCGTTGTCCGGAATTACTGGGCGTAAAGGGCGCGTAGGCGGCCGGGTAAGTCGCGTGTGAAAGGCCAGGGCTCAACCCTGCGCATTGCACGCGATACTGCCTGGCTAGAGAAAGGTAGGGGCGAGCGGAATTCCCGGTGTAGCGGTGGAATGCGTAGATATCGGGAGGAACATCGGTGGCGAAGGCGGCTCGCTGGGCCTTATCTGACGCTGAAGCGCGAAAGCGTGGGGAGCAAACAGGATTAGATACCCTGGTAGTCCACGCCGTAAACGTTGGGCACTAGGTGTTGGGAGGCTTGGCCCTCTCAGTGTCGTAGCTAACGCATTAAGTGCCCCGCCTGGGGAGTACGGCCGCAAGGCTGAAACTCAAAGGAATTGACGG
>OTU845
TAATACGTAGGAGGCGAACGTTATTCGGATTTACTGGGCGTAAAGGGAGCGTAGGCGGTTCTTCAAGTCAGATGTGAAATCTCCTGACTCAATCAGGAGAGGTCATTTGATACTGAGGAGCTTGAGAACAACAGAGGGAAATGGAATCCCCAGTGTAGCGGTGATATGCGTAGATATTGGGGAGAACACCAGTGGCGAAGGCGATTTCCCAGGTTGCTTCTGACGCTGAGGCTCGAAAGCGTGGGGAGCGAAGCGGATTAGATACCCGCGTAGTCCACGCCCTAAACGGTGGACACTAGATATAGGAGGTATCGACCCTTTCTGTGTCGAAGCTAACGCTTTAAGTGTCCCGCCTGGGGAGTACGGCCGCAAGGCTAAAACTTAAAGGAATTGACGG
>OTU846
TAATACGTAGGGAGCAAGCGTTATCCGGAATTATTGGGCGTAAAGCGTGCGCAGGCGGACTTTTAAGTCGGATGTGAAAGCCCGTGGCTTAACCACGGAGGGTCATTCGAAACTGGAAGTCTTGAGTACGGTAGAGGTTAGTGGAATTCGATGTGTAGCGGTAAAATGCGTAGATatatCGAGGAACACCAGTGGCGAAGGCGGCTAACTGGACCGGAACTGACGCTGAGGCACGAAAGCGTGGGTAGCAAACAGGATTAGATACCCTGGTAGTCCACGCCGTAAACGATGAGAACTAAGTGTTGGGGTTAAACTCAGTGCTGAAGTTAACGCATTAAGTTCTCCGCCTGGGGATTACGGCCGCAAGGCTGAAACTCAAATGAATTGACGG
>OTU847
TAAGACGTAGGGAGCAAGCGTTGTCCGGATTTATTGGGCGTAAAGGGCTCGTAGGCGGCTTAGTAAGTCGGGTGTGAAACCTCCAGGCTTAACCTGGAGACGCCGCTCGGTACTGCTATGGCTTGAGTTCGGTAGGGGCGCATGGAATACCCGGTGTAGCGGTGAAATGCTTAGATATCGGGTGGAACACCAGTAGCGAAGGCGGTGCGCTGGGCCGAAACTGACGCTGATGAGCGAAAGCGTGGGTAGCAAACAGGATTAGATACCCTGGTAGTCCACGCCGTAAACGTTGGGCACTAGGTGTGGGACCCTATCGACGGGTTCCGTGCCGTAGCTAACGCATTAAGTGCCCCGCCTGGGGAGTACGGCCGCAAGGCTAAAACTTAAAGGAATTGACGG
>OTU848
TAATACGTAGGgggCAAGCGTTATCCGGAATCACTGGGCGTAAAGGGTGCGTAGGCGGTCTTGCAAGTCAGAGGTGAAAGGCTACGGCTCAACCGTAGTAAGCCTTTGAAACTGCAAGACTTGAGTATGGGAGAGGAAAGTGGAATTCCTAGTGTAGCGGTGAAATGCGTAGATATTAGGAGGAACACCAGTGGCGAAGGCGACTTTCTGGACCATTACTGACGCTGAGGCACGAAAGCGTGGGGAGCAAACAGGATTAGATACCCTGGTAGTCCACGCCGTAAACGATGAGTGCTAGGTGTTGGgggTCGAACCTCAGTGCCGCAGCTAACGCATTAAGCACTCCGCCTGGGGAGTACGCTCGCAAGAGTGAAACTTAAATGAATTGACGG
>OTU849
TAATACGGAGGgggCAAGCGTTATTCGGAATTACTGGGCGTAAAGGGCGTGTAGGCGGCCAAGCAGGTCAGATGTGAAATCCCCGGGCTTAACCCGGGAACTGCGTTTGAAACCGTTTGGCTTGAGTCTGGGAGAGGAAAGCGGAATTCCTGGTGTAGCGGTGAAATGCGTAGATATCAGGAGGAACACCGGTGGCGAAAGCGGCTTTCTGGACCAGTTCTGACGCTGATACGCGAAAGCGTGGGTAGCAAACGGGATTAGATACCCCGGTAGTCCACGCTGTAAACGATGAGCACTAGGTGTAGCGGGTATTGACCCCTGCTGTGCCGCAGCTAACGCAATAAGTGCTCCGCCTGGGGACTACGCACGCAAGTGTAAAACTCAAAGGAATTGACGG
>OTU850
TAATACAGAGGGTGCGAGCGTTAATCGGAATTACTGGGCGTAAAGCGCACGTAGGTGGCGACGTAAGTCGGGTGTGAAAGCCCCGGGCTCAACCTGGGAACCGCATTCGAGACTGTGTTGCTGGAGTACGGAAGAGGAGGGCGGAATTCCCGGTGTAGCGGTGAAATGCGTAGATATCGGGAGGAACATCAGTGGCGAAGGCGGCCCTCTGGTCCAGTACTGACACTCAAGTGCGAAAGCGTGGGGAGCAAACAGGATTAGATACCCTGGTAGTCCACGCCCTAAACGATGACGACTAGATGTCGGAGGGGTCTGCCTTTCGGTGTCGTAGCTAACGCGTTAAGTCGTCCGCCTGGGGAGTACGGCCGCAAGGTTGAAACTCAAAGGAATTGACGG
>OTU851
TAAGACGGAGGGTGCAAGCATTACCCGGAATTACTGGGCGTAAAGGGTCCGCAGGCGGTTTGTTAAGTTTTCGGTTAAAGCCCTCGACTTAATCGAGGAAAAGCCGAAAATACTGGCAAACTGGAGTAAATTTGGAGCTACTGGAACTTGCTGTGTAGGGGTGAAATCCATGGATATAGCAAGGAACACCGAGGGCGAAGGCAGGTAGCTAAAATTTCACTGACGCTAAAGGACTAAAGCTAGGGTAGCAAACTGGATTAGAGACCCAGGTAGTCCTAGCCCTAAACGATGCTCGCTAGTTGTTCTCTGACGTTAAGTCGGggggTGACGCAGCTAACGCGTTAAGCGAGCCGCCTGGGGAGTATGGTCGCAAGGCTAAAACTCAAATGAATTGACGG
>OTU852
TAATACGTAGGGGCCAAGCGTTGTCCGGATTTATTGGGCGTAAAGAGCTCGTAGGCGGTTCGGCAAGTCAGCTGTGAAATCTCCACGCTCAACGTGGAGAGGTCAGCTGATACTGCTGTGACTAGAGTCCGGTAGGGGAGTGTGGAATTCCCGGTGTAGCGGTGAAATGCGCAGATATCGGGAGGAACACCAGTAGCGAAGGCGGCACTCTGGGCCGGTACTGACGCTGAGGAGCGAAAGCGTGGGGAGCAAACAGGATTAGATACCCTGGTAGTCCACGCCGTAAACGTTGGGCACTAGGTGTGGGACTCTATCGACGGGTTCCGTGCCGTAGCTAACGCATTAAGTGCCCCGCCTGGGGAGTACGGCCGCAAGGCTAAAACTCAAAGGAATTGACGG
>OTU853
TAATACGTAGAGGGCAAGCGTTGTCCGGAATCATTGGGCGTAAAGGGTACGCAGGCGGATATGCAAGTTAAATGTGAAAGGTACTGGCTTAACCAGTAGAGTGCATTTAAAACTGTATATCTTGAGTACAGCATAGGAGAACGGAATTCCTGGAGTAGCGGTGAAATGCGTAGATATCAGGAAGAACACCAGTGGCGTAGGCGGTTCTCTGGGCTGTGACTGACGCTGAGGTACGAAAGCTGGGGTAGCGAACGGGATTAGATACCCCGGTAGTCCCAGCTGTAAACACTGGACACTAGGTGTTGGgggTTCGATTCCTTCAGTGCCGCAGTTAACGCATTAAGTGTCCCGCCTGGGGATTACGGTCGCAAGACTGAAACTCAAATGAATTGACGG
>OTU854
TAACACGTAGGGTCCGAGCGTTGTCCGGAATTACTGGGCGTAAAGCgcgcgcAGGCGGTCGGCTCAGTCGCTGGTGAAAGCCCCACGCTCAACGTGGGAAGGTCCGGCGAGACGGGTCGACTGGAGGCAGGGAGAGGTCGGTGGAATTCCGGGTGTAGTGGTGAAATGCGTAGAGATCCGGAGGAACACCAGAGGCGAAGGCGGCCGACTGGACCTGACCTGACGCTGAGGCGCGAAGGCGTGGGGAGCGAACGGGATTAGATACCCCGGTAGTCCACGCGGTAAACGATGTGCACTGGGTATGGCGGGAGTTGACCCCTGCCGTGCCGGCGATAACTCAGTAAGTGCACCGCCTGGGGAGTACGGCCGCAAGGCTAAAACTCAAAGGAATTGACGG
>OTU855
TAATACGAAGGTGGCAAGCGTTACTCGGAATTACTAGGCGTAAAGCGCAGGTAGGCGGTTCGATAAGTCTTTTGTGAAAGCTCCCGGCTTAACTGGGAGAGGCCAAGGGATACTGTCGGACTCGAGTGTGGTAGAGGAAACTGGAATTCCCGGTGTAGCGGTGAAATGCGTAGATATCGGGAGGAATACCTATGGCGAAAGCAGGTTTCTGGGCCATCACTGACGCTGAGCTGCGAAAGCTAGGGGAGCAAACAGGATTAGATACCCTGGTAGTCCTAGCCCTAAACGATGCTCATTAGATGTGGggggTATCGACCCCTTCCGCGTCGACGCTAACGCATTAAATGAGCCGCCTGGGGAGTACGGCCGCAAGGTTGAAACTTAAAGGAATTGACGG
>OTU856
TAATACGTAGGGGCCAAGCGTTGTCCGGATTTATTGGGCGTAAAGAGCTCGTAGGCGGTTCGATAAGTCGACGGTGAAATCTCCACGCTCAACGTGGAGGGGTCCGTCGGTACTGTCGTGACTCGAGTCCGGTAGGGGAGAATGGAATTCCCGGTGTAGCGGTGAAATGCGCAGAGATCGGGAGGAACACCCGTAGCGAAGGCGGTTCTCTGGGCCGGTACTGACGCTGAGGAGCGAAAGCGTGGGGAGCAAACAGGATTAGATACCCTGGTAGTCCACGCCGTAAACGTTGGGCACTAGGTGTGGGGTTCTATCGACGGACTCCGTGCCGTAGCTAACGCATTAAGTGCCCCGCCTGGGGAGTACGGCCGCAAGGCTAAAACTCAAAGGAATTGACGG
>OTU857
TAATACGTAGGgggCAAGCGTTGTCCGGATTTACTGGGCGTAAAGAGCGCGTAGGCGGGAGAGCAAGTCCGGTGTGAAAGCCcccGGCTCAACCGGGGAAGGTCGCTGGAAACTGCTCTTCTTGAGGTGGACAGAGGGAAGTGGAATTCCTGGTGTAGCGGTGAAATGCGTAGATATCAGGAGGAACACCCATGGCGAAGGCAGCTTCCTGGGTCCAAACTGACGCTGAGGCGCGAAAGCGTGGGGAGCGAACGGGATTAGATACCCCGGTAGTCCACGCCGTAAACGATGGTCACTAGGTGTATGGGGTATCGACCccccATGTGCCGCAGCTAACGCAATAAGTGACCCGCCTGGGGAGTACGGCCGCAAGGTTGAAACTTAAAGGAATTGACGG
>OTU858
TAATACCGGCAGCCCAAGTGATGGCCGATTTTATTGGGCCTAAAGCGTCCGTAGCTGGCCGCACAAGTCCATCGGGAAATCCACCCGCTCAACGGGTGGACGTCCGGTGGAAACTGtgtgGCTTGGGACCGGAAGGCGCGACGGGTACGTCCGGGGTAGGAGTGAAATCCCGTAATCCTGGACGGACCGCCGATGGCGAAAGCACGTCGCGAGAACGGATCCGACAGTGAGGGACGAAAGCTAGGGTCTCGAACCGGATTAGATACCCGGGTAGTCCTAGCCGTAAACAATGCCTGTTAGGTGTGGCTCCCACTACGAGTGGGTGCTGTGCCGTAGGGAAGCCGCTAAACAGGCCGCCTGGGAAGTACGTCCGCAAGGATGAAACTTAAAGGAATTGACGG
>OTU859
TAAAACGTAGGACGCAAGCGTTATCCGGAATTACTGGGCGTAAAGCgcgcgcAGGCGGGTCAGCAAGTCATGCGTGAAAGCTCCCGGCTAAACTGGGAGAGGTCGGATGAGACTGCTGGTCTTGAGGATGGTAGAGGCGTGTGGAATTCCGCGTGTAGTGGTGAAATGCGTAGAGATGCGGAGGAACACCAGTGGCGAAGGCGGCACGCTGGGCCACACCTGACGCTGAGGCGCGAAAGCATGGGTAGCGAACGGGATTAGAAACCCCGGTAGTCCATGCCGTAAACGATGTACACTAAACGTTTGtgtgGCGAAGGTCACATGAGTGTTGAAGCTAACGCGATAAGTGTACCGCCTGGGGAGTACGGTCGCAAGGCTAAAACTCAAAGGAATTGACGG
>OTU860
TAAAACGTAGGAGGCGAGCGTTATCCGGATTTACTGGGTGTAAAGCGCGTGCAGGCGGCTCGTTAAGTTGGATGTGAAAGCTCCCGGCTCAACTGGGAGAGGTCGTTCAAAACTGGCGGGCTAGagagTGGTAGAGGAAGGTGGAATTCCGGGTGTAGTGGTGAAATGCGTAGATATCCGGAGGAACACCAGTGGCGAAGGCGGCCTTCTGGACCACGACTGACGCTCAGACGCGAAAGCTAGGGTAGCAAACGGGATTAGAGACCCCGGTAGTCCTAGCCGTAAACGATGTGAACTTGGCGTTGGGTGGGTAAAACCATTCAGTGCCGAAGCAAACGCGATAAGTTCACCACCTGGGGACTACGGCCGCAAGGTTAAAACTCAAAGGAATTGACGG
>OTU861
TAATACGGAGGGTGCAAGCGTTAATCGGAATTACTGGGCGTAAAGCGCACGTAGGCGGTTCGTTAAGTTAGCTGTGAAAGCCCCGGGCTTAACCTGGGAACTGCAGTTAATACTGGCGAGCTAGAATCTGGCAGAGGGTAGTGGAATTCCCGGTGTAGCGGTGAAATGCGTAGATATCGGGAGGAACACCAGTGGCGAAGGCGACTACCTGGGCCAAGATTGACGCTGAGGTGCGAAAGCGTGGGGAGCAAACAGGATTAGATACCCTGGTAGTCCACGCCGTAAACGATGAGAACTAGCCGTCGGGTTCATTTATGAATTTGGTGGCGCAGCTAACGCGTTAAGTTCTCCGCCTGGGGAGTACGGCCGCAAGGTTAAAACTCAAATGAATTGACGG
>OTU862
TAATACAGAGGGTGCGAACGTTGCTCGGAATTACTGGGCGTAAAGCGCGTGTAGGCGGGGTCGCAAGTCAGATGTGAAATCCCCGGGCTCAACCCGGGAACTGCATCTGAAACTGCGATCCTTGAGTGCCGGAGAGGGTGGCGGAATTCTTGGTGTAGAGGTGAAATTCGTAGATATCAGGAGGAACACCGGTGGCGAAGGCGGCCACCTGGACGGCTACTGACGCTGAGACGCGAAAGCGTGGGGAGCAAACAGGATTAGATACCCTGGTAGTCCACGCTGTAAACGATGAGTGCTAGGTGTCTCGGGTATTGACCcccGAGGTGCCGTAGCTAACGCGTTAAGCACTCCGCCTGGGAAGTACGGTCGCAAGACTAAAACTCAAATGAATTGACGG
>OTU863
TAATACAGAGGTGGCGAGCGTTGTTCGGATTTACTGGGCGTAAAGGGTGCGTAGGCGGCATGGTgtgtCAGATGTGAAAGCCCGGGGCTCAACCCCGGGACTGCATTTGAAACTGCCGTGCTTGAGTATCGGAGAGGTATATGGAATTCTTAGTGTAGCGGTGAAATGCGTAGATATTAAGAAGAACACCAGCGGCGAAAGCGATATACTGGACGAATACTGACGCTGAGGCACGAAAGCCAGGGGAGCGAAGAGGATTAGATACCCTCGTAGTCCTGGCCATAAACGGTGTACACTTGGTGTAGGCGGATTTAACCCCGTCTGTGCCGGAGCAAACGTGTTAAGTGTACCGCCTGGGGAGTACGGTCGCAAGACTAAAACTCAAAGGAATTGACGG
>OTU864
TAATACGAAGGGCGCAAGCGTTAATCGGAATCACTGGGCGTAAAGGGCGCGTAGGCGGCCAGGTAAGTCGGGTGTGAAAGCCCTGGGCTCAACCTAGGAATGGCATCCGATACTGCTTGGCTAGAGTCCGGTAGAGGGTAGTGGAATTCCCGGTGTAGCGGTGAAATGCGTAGATATCGGGAGGAACACCAGTGGCGAAGGCGACTGCCTGGACCGAGACTGACGCTGAGGCGCGAAAGCGTGGGTAGCAAAGAGGATTAGATACCCTCGTAGTCCACGCCGTAAACGATGAGGACTAGCCGCTGGCCCTCCTAGAGGGTTCTTGGCGAAGCTAACGCGTTAAGTCCTCCGCCTGGGGAGTACGGCCGCAAGGCTAAAACTCAAATGAATTGACGG
>OTU865
TAATACGGAGGGTGCGAGCGTTAATCGGAATTACTGGGCGTAAAGCgcgcgTAGGTGGCGTGATAAGCCGGTTGTGAAAGCCCCGGGCTCAACCTGGGAACGGCATCCGGAACTGTCATGCTAGAGTGCAGGAGAGGAAGGTAGAATTCCCGGTGTAGCGGTGAAATGCGTAGAGATCGGGAGGAATACCAGTGGCGAAGGCGGCCTTCTGGACTGACACTGACACTGAGGTGCGAAAGCGTGGGTAGCAAACAGGATTAGATACCCTGGTAGTCCACGCCGTAAACGATGTCGACTAGCCGTTGGGAGCCTCGAGTTCTTAGTGGCGCAGTTAACGCGATAAGTCGACCGCCTGGGGAGTACGGCCGCAAGGTTAAAACTTAAAGGAATTGACGG
>OTU866
TAAGACGTAGGGCGCAAGCGTTGTCCGGATTTATTGGGCGTAAAGAGCTCGTAGGCGGCCTGTTGCGTCAATCGTGAAATTCTGCAGCTTAACTGTGGAAGTGCGGTTGATACGGGTGGGCTGGAGTTCGGTAGGGGAGACTGGAATTCCTGGTGTAGCGGTGAAATGCGCAGATATCAGGAGGAACACCGGTGGCGAAGGCGGGTCTCTGGGCCGATACTGACGCTGAGGAGCGAAAGCGTGGGGAGCGAACAGGATTAGATACCCTGGTAGTCCATGCTGTAAACGTTGGGCGCTAGGTGTGGGGACCCTTCCCGGGTTTCTGTGCCGTAGCTAACGCATTAAGCGCCCCGCCTGGGGAGTACGGCCGCAAGGCTAAAACTTAAAGGAATTGACGG
>OTU867
TAAGACAGAGGGTGCAAACGTTGCTCGGAATCACTGGGCGTAAAGCGCGTGTAGGTGGCTTCGCAAGTCGGGTGTGAAATCCCTGGGCTCAACCCAGGACGTGCATCCGAAACTGCGTCGCTTGAGTACTGGAGAGGGCAGTGGAATTCCCGGTGTAGAGGTGAAATTCGTAGATATCGGGAGGAACACCGGTGGCGAAGGCGGCTGCCTGGACAGTTACTGACACTGAGACGCGAAAGCGTGGGGAGCAAACAGGATTAGATACCCTGGTAGTCCACGCTGTAAACGATGGGTGCTAGGCGTCGCGGGTATTGACCCCTGCGGTGCCGCAGCCAACGCGTTAAGCACCCCGCCTGGGAACTACGGCCGCAAGGCTAAAACTCAAAGGAATTGACGG
>OTU868
TAATACGAAGGTGGCAAGCGTTACTCGGAATTACTAGGCGTAAAGGGCAGGTAGGTGGTTCGGTAAGTCTGTTGTGGAAGCTCCCGGCTTAACTGGGAGAGGCCAACGGAAACTACCGGACTTGAGTGTAGGAGAGGGTACTGGAATTCCCGGTGTAGCGGTGAAATGCGCAGAGATCGGGAGGAACACCAATGGCGAAAGCAGGTACCTGGACTATTACTGACACTAAGCTGCGAAAGCTAGGGGAGCAAACAGGATTAGATACCCTGGTAGTCCTAGCTGTAAACGATGCACATTAGACGTGAGGGGTATCGACCcccTTCGTGTCGACGCAAACGCATTAAATGTGCCGCCTGGGGAGTACGGCCGCAAGGTTGAAACTTAAAGGAATTGACGG
>OTU869
TAACACCAGCGCCACGAGTGGCAATCATGATTATTGGGCCTAAAGCGTCCGTAGCTGGACGTGCGCATCCTTTGTGAAATCACACGGCTTAACCGCGTGGCGAGCAGGGGACACGACACGTCTTGGGAGTGGGAGGAGTCAGAGGTATTTGGgggggACCGGTAAAATGGTATAATCCCTCGAGGACCACCGATGGCGAAGGCATCTGACCAGAACACGTCCGACAGTGAGGGACGAAAGCCAGGGGAGCGAACCGGATTAGATACCCGCGTAGTCCTGGCCGTAAACGCTGCGAGCTAGGCGTTGCACTACCTTGGTGGTGGTGCAGTGTCGAAGCGAAGGCGATAAGCTCGCCGCCTGGGGAGTACGGTCGCAAGGCTGAAACTCAAAGGAATTGACGG
>OTU870
TAACACGTAGGATCCAAGCGTTATCCGGATTTACTGGGCGTAAAGCGCGTGCAGGTGGTATGGTAAGTTGGATGTTAAAACTCCCGGCTCAACTGGGAGCTGTCGTTCAAAACTGCCAAACTAGAGGACGGTAGAGGAAGGTGGAATTCCGGGTGTAGTGGTGAAATGCGTAGATATCCGGAGGAACACCAGTGGCGAAGGCGGCCTTCTGGCCCGCTCCTGACACTAAGACGCGAAAGCTAGGGTAGCGAACGGGATTAGACACCCCGGTAGTCCTAGCTGTAAACGATGTGAACTTGGTGTTGGTGGGGTAAAACCCATCAGTGCCGAAGCTAACGCGATAAGTTCACCGCCTGGGGACTACGGCCGCAAGGTTAAAACTCAAAGGAATTGACGG
>OTU871
TAATACGTAGGGTGCGAGCGTTAATCGGAATTACTGGGCGTAAAGCGTGCGCAGGCGGTTGTGTAAGACAGGTGTGAAATCCCCGGGCTTAACCTGGGAACTGCGCTTGTGACTGCACGGCTGGAGTACGGCAGAGGggggTGGAATTCCACGTGTAGCAGTGAAATGCGTAGAGATGTGGAGGAACACCGATGGCGAAGGCAGCCcccTGGGCCGATACTGACGCTCATGCACGAAAGCGTGGGGAGCAAACAGGATTAGATACCCTGGTAGTCCACGCCCTAAACGATGTCGACTAGTCGTTCGTGGAGGTAACTCTGTGAGTGACGCAGCTAACGCGTGAAGTCGACCGCCTGGGGAGTACGGTCGCAAGATTAAAACTCAAATGAATTGACGG
>OTU872
TAATACGTACTGGGCGAACGTTATTCGGAATCACTGGGCTTAAAGGGTGCGTAGGCGGTCAATTAAGTAGGGTGTGAAATCCCTCGGCTCAACCGAGGAACTGCGCTCTAAACTGGTTGACTTGAGTGAGATAGGGGTgtgtgGAACTTCCGGTGGAGCGGTGAAATGTGTTGAGATCGGAAGGAACGCCGGTGGCGAAAGCGACacacTGGGTCTTAACTGACGCTGAGGCACGAAAGCCAGGGGAGCGAACGGGATTAGATACCCCGGTAGTCCTGGCTGTAAACGATGAGCACTGGTCGGGAGGGGCTTTACGCCTTTTCCGACGGAGCGAAAGTATTAAGTGCTCCGCCTGGGGAGTATGGTCGCAAGGCTGAAACTTAAATGAATTGACGG
>OTU873
TAACACGTACTGTGCGAACGTTATTCGGAATCACTGGGCTTAAAGGGTGCGTAGGCGGATACACAGGTCAGGTGTGAAATCCCACGGCTCAACCGTGGAACTGCATTTGAAACCGTGCGTCTTGAGCGAACTAGGGGTATGCGGAACTTCCAGTGGAGCGGTGAAATGTGTTGATATTGGAAGGAACACCGGTGGCGAAAGCGGCATACTGGGGTTCGACTGACGCTGAGGCACGAAAGCTAGGGTAGCGAAGAGGATTAGATACCCTCGTAGTCCTAGCTGTAAACGATCTGTACTAGATGGGTGATGGCTTGCCGTTGCCGATCGTAGCAAAAGTGTTAAGTACAGCGCCTGGGGAGTATGGTCGCAAGGCTGAAACTCAAATGAATTGACGG
>OTU874
TAATACGGAGGTTGCGAGCGTTGTTCGGAATAACTGGGCGTAAAGGGAGCGCAGGCGGTTCGGCAAGTCTAAAGTGGAAGCCCGGGGCTTAACCTCGGAAGTGCTTTGGATACTACCGAGCTAGAGTTCGTGAGAGGAAAGCGGAATTCCAGGTGTAGCGGTGAAATGCGTAGATATCTGGAGGAACACCGGTGGCGAAAGCGGCTTTCTGGCACGATACTGACGCTGAGGCTCGAAAGCATGGGTAGCGAACAGGATTAGATACCCTGGTAGTCCATGCCGTAAACGTTGTGCACTAGGTGTGGGAGGTATCGACCCCTTCCGTGCCGCAGCTAACGCATTAAGTGCACCGCCTGGGGAGTACGGTCGCAAGACTGAAACTCAAAGGAATTGACGG
>OTU875
TAATACGTAGGTGGCGAGCGTTGTCCGGAATTACTGGGCGTAAAGGATGCGTAGGTGGATATTTAAGTGGGATGTGAAATCCCTGGGCTCAACCCAGGAATGGCATTCCAAACTGGATATCTAGAGTGCAGGAGAGGAAAGCGGAATTCCTAGTGTAGCGGTGAAATGCGTAGATATTAGGAGGAACACCAGTGGCGAAGGCGGCTTTCTGGACTGTAACTGACACTGAGGCATGAAAGCGTGGGTAGCAAACAGGATTAGATACCCTGGTAGTCCACGCCGTAAACGATGGGTACTAGGTGTAGGAGGTATCGACCCCTTCTGTGCCGTCGTTAACACAATAAGTACCCCGCCTGGGGAGTACGGTCGCAAGACTAAAACTCAAAGGAATTGACGG
>OTU876
TAAGACGAACCGTGCGAACGTTATTCGGAATCATTGGGCTTAAAGGGCGCGTAGGCGGCGATATAAGTTGGAAGTGAAATCCCATCGGCTCAACCGTGGAATAGCTCCCAGTACTGTATCGCTCGAGGgggATAGGGGTTTGCGGAACTACCGGTGGAGCGGTGAAATGTGTTGATATCGGTGGGAACGCCAGTGGCGAAAGCGGCAAACTTGACCCTTCCTGACGCTGAGGCGCGAAAGCTAGGGGAGCAAACGGGATTAGATACCCCGGTAGTCCTAGCCTTAAACGTTGGGTACTGAGTAGTAAGGGGACCGATACCTCCTACTGCTGAAGCGAAAGTGTTAAGTACCCCGCCTGGGGAGTATGGTCGCAAGGCTGAAACTCAAAGGAATTGACGG
>OTU877
TAATACAGAGACTGCAAGCGTTATTCGGATTCACTGGGCGTAAAGGGTGCGCAGGCGGTTATGtgtgtTAGGTGTGAAAGCCCGAGGCTCAACCTCGGAATTGCGCCTAAAACTACATGACTAGAGTACCGGAGAGGATAGCGGAATTCACGGTGTAGCAGTGAAATGCGTAGATATCGTGAAGAACACCAGCGGCGAAGGCGGCTATCTGGAAGGTAACTGACGCTCAGGCACGAAAGCGTGGGGAGCAAAAGGGATTAGATACCCCTGTAGTCCACGCCCTAAACGGTGCACACTAGGTGTTAGCGGATTCGACCCCGTTAGCGCCCAAGCTAACGCGTTAAGTGTGCCGCCTGAGGACTACGGCCGCAAGGCTAAAACTCAAAGGAATTGACGG
>OTU878
TAATACGTAGGGAGCGAGCGTTATCCGGAATTATTGGGCGTAAAGCGTGCGTAGGCGGCTTtttAAGTCATTTGTGAAATCCCACGGCTTAACCGTGGAAGGTCATTTGAAACTGGAAAGCTAGAGTACGGCAGAGGTTAGTGGAATTCAATGTGTAGCGGTAAAATGCGTTGATatatTGAGGAACACCAGTGGCGAAGGCGGCTAACTGGACCGGAACTGACGCTGAGGCACGAAAGCGTGGGGAGCAAACAGGATTAGATACCCTGGTAGTCCACGCCGTAAACGATGAGAACTAAGTGTTGGGGTTACCCAGTGCTGAAGTTAACGCATTAAGTTCTCCGCCTGGGGACTACGGCCGCAAGGCTGAAACTCAAATGAATTGACGG
>OTU879
TAAAACGTAGGAGGCGAGCGTTATCCGGAGTTACTGGGCGTAAAGCGTATGTAGGCGGTTGGGCAAGTTGCGTTTGAAAGCTCCCGGCTAAACTGGGAGAGGAGACGTAAGACTGCTCGGCTAGAGGGTGGTAGAGGGGCGTGGAATTCCGGGTGTAGCGGTGAAATGTGTAGAGATCCGGAGGAACACCAGTGGTGCAGACGGCGCCCTGGGCCATACCTGACGCTGAGATACGAAAGCGTGGGGAGCGAACGGGATTAGAGACCCCGGTAGTCCACGCCGTAAACGATGTGAACTAGGTGTCCACTCGCAAGAGGgggTGCCGAAGCTAACGCGATAAGTTCACCGCCTGGGGAGTACGGTCGCAAGGCTAAAACTTAAAGGAATTGACGG
>OTU880
TAATACGTAGGGTGCAAGCGTTAATCGGAATTACTGGGCGTAAAGCGTGCGCAGGCGGTTTTGTAAGACCGATGTGAAATCCCCGGGCTTAACCTGGGAACTGCATTGGTGACTGCAAGGCTTGAGTgtgtCAGAGGGAGGTGGAATTCCGCGTGTAGCAGTGAAATGCGTAGATATGCGGAGGAACACCGATGGCGAAGGCAGCCTCCTGGGATAACACTGACGCTCATGCACGAAAGCGTGGGGAGCAAACAGGATTAGATACCCTGGTAGTCCACGCCCTAAACGATGTCTACTAGTTGTCGGGGATTAATTTCCTTGGTAACGCAGCTAACGCGGGAAGTAGACCGCCTGGGGAGTACGGTCGCAAGATTAAAACTCAAATGAATTGACGG
>OTU881
TAATACAGAGGGTGCGAGCGTTGTCCGGAATCACTGGGCGTAAAGGGCGCGTAGGCGGCTGGGTAAGCCGCGTGTGAAAGCCCGGGGCTCAACCCCGGAACTGCACGCGGGACTGCCTGGCTCGAGAATGGTAGAGGCGAGTGGAATTCCTGGTGTAGCGGTGGAATGCGTAGAGATCAGGAAGAACACCGGTGGCGAAGGCGGCTCGCTGGGCCATTTCTGACGCTGAGGCGCGAAAGCGTGGGGAGCAAACAGGATTAGATACCCTGGTAGTCCACGCCGTAAACGATGGGCACTAGGCGTCGGggggAGCGACCCTCCCGGTGCCGTCGCTAACGCAATGAGTGCCCCGCCTGGGGAGTACGGCCGCAAGGTTGAAACTTAAAGGAATTGACGG
>OTU882
TAAGACAGAGGTGCCGAGCGTTAGGCGGAATCACTGGGCTTAAAGCGTgtgtAGGCGGATTGGTAAGTACTTTGTGAAATCCCACGGCTCAACCGTGGAACTGCTTGGTATACTGCCGATCTTGAGCCACTTAGGGGCAACCGGAACAGATGGTGGAGCGGTGAAATGCGTAGATATCATCTGGAACGCCAATGGTGAAAACAGGTTGCTGGGAGTGTGCTGACGCTGAGACACGAAAGCCAGGGGAGCGAACGGGATTAGATACCCCGGTAGTCCTGGCCCTAAACGATGTCCACTAGATCGTGGCACCTCTGACGGTGTCATGGTCGAAGCAAAAGTAATAAGTGGACCGCCTGGGAAGTACGGTCGCAAGGCTAAAACTCAAAGGAATTGACGG
>OTU883
TAACACCGGCAGCCCGAGTGATGGCCGATATTATTGGGCCTAAAGCGTCCGTAGCTGGCCGCGCAAGTTCGTCGGGAAATCCACTCGCTTAACGAGTGGGCGTCCGGCGAAAACTGTGCGGCTTGGGACCGGAAGATCCAAGGGGTACGTCCGGGGTAGGAGTGAAATCCCGTAATCCTGGACGGACCACCGATGGCGAAAGCACCTTGGAAGGACGGATCCGACAGTGAGGGACGAAAGCTAGGGTCTCGAACCGGATTAGATACCCGGGTAGTCCTAGCCGTAAACGATGCTCGCTAGGTGTGGCGCAGGCTACGAGCCTGCGCTGTGCCGTAGGGAAGCCGTGAAGCGAGCCGCCTGGGAAGTACGTCTGCAAGGATGAAACTTAAATGAATTGACGG
>OTU884
TAATACGGAGGATGCAAGCGTTATCCGGATTCATTGGGTTTAAAGGGTGCGCAGGCGGGCTTGTAAGTCAGTGGTGAAATACTGCCGCTTAACGGTAGGGTTGCCATTGATACTGCGGGTCTTGAGTTTGGATGAGGTAGGCGGAATGTGCAGTGTAGCGGTGAAATGCTTAGAGATTGCACAGAACTCCGATTGCGAAGGCAGCTTACTAATCCACGACTGACGCTGAGGCACGAAAGCGTGGGGAGCAAACAGGATTAGATACCCTGGTAGTCCACGCCGTAAACGATGTTCACTCGCTGTTTGCGATATACAGTAAGCGGCTTAGCGAAAGCATTAAGTGAACCACCTGGGGAGTACGATCGCAAGGTTGAAACTTAAAGGAATTGACGG
>OTU885
TAATACAGAGACCTCAAGCGTTATCCGGAATCATTGGGCGTAAAGCGTACCGATAGGTGGTTTTACAAGTCAGAGGTGAAATCCCAAGGCTCAACTTTGGGACTGTCCTTTGAAACTGTACAACTAGAGGGGCAAAGAGGAAGCTGGAACGAACGGTGTAGTAGTGAAATGCGTTGATATCGTTCGGAACACCAATAGCGTAGGCAGGCTTCTGGGTGCCACCTGACACTGCTAGGACGAAAGCGTGGGGAGCGAATGGGATTAGATACCCCAGTAGTCCACGCTGTAAACGATGTACATTCGGCGCTAGGGAGTATCGACCCTTtttAGTGCCAAAGCTAACGCGTTAAATGTACCGCCTGGGGAGTACGGCCGCAAGGCTAAAACTCAAATGAATTGACGG
>OTU886
TAATACGTAGGAGGCGAGCGTTGTCCGGATTTACTGGGCGTAAAGCGCGTGTAGGCGGTTTGTTAACTCTCCGGTGAAATCtctcGGCTCAACTGGGAGGGGTCCGGGGAAAGTGGCAGACTAGAGGGACGTAGGGGAGAGCGGAATTCCCGGTGTAGCGGTGAAATGCGTAGATATCGGGAGGAACACCAGTGGCGAAGGCGGCTctctGGACGTTACCTGACGCTGAGACGCGAAAGCGCGGGGAGCAAACCGGATTAGATACCCGGGTAGTCCGCGCTGTAAACGATGGATGCTGGGTATGGggggTATCGACCCCTCCCGTGCCGAAGCTAACGCGTTAAGCATCCCGCCTGGGGAGTACGGCCGCAAGGCTAAAACTCAAAGGAATTGACGG
>OTU887
TAATACGGAGGATCCAAGCGTTATCCGGAATCATTGGGTTTAAAGGGTCCGTAGGCGGGATAATAAGTCAGTGGTGAAAGTCTGCAGCTCAACTGTAGAATTGCCATTGATACTGTTGTTCTTGAGTGCTTGTGAAGTGGTTAGAATGAGTAGTGTAGCGGTGAAATGCATAGATATTACTCAGAATACCGATTGCGAAGGCAGATCACTAACAATTCACTGACGCTGATGGACGAAAGCGTAGGTAGCGAACAGGATTAGATACCCTGGTAGTCTACGCCGTAAACGATGGTTACTAGCTGTTCGGGTTAATTGAGACCTGAGTGGCTAAGCGAAAGTGATAAGTAACCCACCTGGGGAGTACGTTCGCAAGAATGAAACTCAAAGGAATTGACGG
>OTU888
TAATACGGAGACTGCAAGCGTTACTCGGATTCACTGGGCGTAAAGCGTGCGTAGGCGGCCAGATATGTCAGGTGTGAAATCCCGGGGCTCAACCCCGGAACTGCGCCTGAAACTATCTGGCTTGAGTCTTGGAGAGGGAGGCGGAATTTCTGGTGTAGCGGTGAAATGCGTAGATATCAGAAGGAACACCAAAGGCGAAGGCAGCCTCCTGGACAAGCACTGACGCTGAGGCACGAAAGCGTGGGTAGCAAAAGGGATTAGATACCCCTGTAGTCCACGCCGTAAACGCTGCACACTAGCCATCGGgggTCTTACCCCTTCGGTGGCCAAGCTAACGCGTTAAGTGTGCCGCCTGAGGACTACGGCCGCAAGGCTAAAACTCAAATGAATTGACGG
>OTU889
TAATACGGAGGATGCAAGCGTTATCCGGATTTATTGGGTTTAAAGGGTGCGTAGGCGGACATTTAAGTCAGAGGTGAAATCCCCGGGCTCAACCTGGGATCTGCCTATGAAACTAGATGTCTTGAGGGCAACCGAGGTGGGCGGAATGTGGAGTGTAGCGGTGAAATGCATAGATATTCCACAGAACTCCGATAGCGAAGGCAGCTCACCAGATTGCAACTGACGCTGATGCACGAAAGCGTGGGGAGCAAACAGGATTAGATACCCTGGTAGTCCACGCCGTAAACGATGATCACTAGTTGTTGGCGATACACAGTCAGTGGCCAAGCGAAAGCGATAAGTGATCCACCTGGGGAGTACGTCCGCAAGGATGAAACTCAAATGAATTGACGG
>OTU890
TAATACGTAGGGTGCGAGCGTTAATCGGAATTACTGGGCGTAAAGCGTGCGCAGGCGGTTGTGCAAGACAGAGGTGAAATCCCCGGGCTTAACCTGGGAACTGCCTTTGTGACTGCATGGCTAGAGTgtgtCAGAGGggggTAGAATTCCACGTGTAGCAGTGAAATGCGTAGATATGTGGAGGAATACCGATGGCGAAGGCAGCCcccTGGGATAACACTGACGCTCATGCACGAAAGCGTGGGGAGCAAACAGGATTAGATACCCTGGTAGTCCACGCCCTAAACGATGTCAACTAGTTGTCGGGTCTTAATTGACTTGGTAACGCAGCTAACGCGTGAAGTTGACCGCCTGGGGAGTACGGTCGCAAGATTAAAACTCAAAGGAATTGACGG
>OTU891
TAATACGTATGGTCCTAGCGTTGTCCGGAATTACTGGGCGTAAAGGGTgtgtAGGCGGATATACGTGTCAGATGTGAAATCCcccGGCTCAACCGGGGCACTGCGTTTGAAACTGTATATCTTGAGTATGTCAGGGGTAAGCGGAATTCCCGGAGTAGCGGTGAAATGCGTAGAGATCGGGAAGAACACCGGTGGCGAAGGCGGCTTACTGGGACATAACTGACGCTGAGGCACGAAAGCGTGGGGAGCGAACGGGATTAGATACCCCGGTAGTCCACGCTGTAAACGATGGATACTAGATGTCAGTTGCATTAAAGTGATTGGTGTCGAAGTTAACGCGTTAAGTATCCCGCCTGGGGAGTACGGTCGCAAGATTAAAACTCAAATGAATTGACGG
>OTU892
TAAAACGTAGGAGGCGAGCGTTATCCGGATTTACTGGGTGTAAAGCGCGAGCAGGCGGTCGTGTAAGTGGTGCGTGAAAGCGCCCAGGCTCAACCGGGCGAGGACGTGCCAGACTGCAGGACTGGAGGTAGGTAGAGGCGGGTGGAATTCCGGGTGTAGTGGTGAAATGCGTAGAGATCCGGAGGAACACCAGTGGCGAAGGCGACCCGCTGGGCCTGACCTGACGCTCAGACGCGAAAGCATGGGGAGCGAACGGGATTAGAAACCCCGGTAGTCCATGCCGTAAACGATGTTGACTAGGTGTTGCGCCGTCAAGGGGCAGTGCCGCAGCAAACGTGATAAGTCAACCACCTGGGGACTACGGCCGCAAGGTTAAAACTCAAATGAATTGACGG
>OTU893
TAATACAGAGGGTGCAAGCGTTAATCGGAATTACTGGGCGTAAAGCgcgcgTAGGTGGTTTGTTAAGTTGAATGTGAAATCCCCGGGCTCAACCTGGGAACTGCATCCAAAACTGGCAAGCTAGAGTATGGTAGAGGGTAGTGGAATTTCCTGTGTAGCGGTGAAATGCGTAGATATAGGAAGGAACACCAGTGGCGAAGGCGACTACCTGGACTGATACTGACACTGAGGTGCGAAAGCGTGGGGAGCAAACAGGATTAGATACCCTGGTAGTCCACGCCGTAAACGATGTCAACTAGCCGTTGGGAGTCTTGAACTCTTAGTGGCGCAGCTAACGCATTAAGTTGACCGCCTGGGGAGTACGGCCGCAAGGTTAAAACTCAAAGGAATTGACGG
>OTU894
TAATACGAACTGTGCGAACGTTACTCGGAATCACTGGGCTTAAAGGGTGCGTAGGCGGCCCTTCAAGTCGGGTGTGAAAGTCTCCGGCCTAACCGGAGAATTGCGCCCGAAACTAGAGGGCTTGAGTGCGCTAGGGGTGTGCGGAACTTCCGGTGGAGCGGTGAAATGTGTTGATATCGGAAGGAACGCCGGTGGCGAAAGCGGCACACTGGGGCGCAACTGACGCTGAGGCACGAAAGCCAGGGGAGCGAACGGGATTAGATACCCCGGTAGTCCTGGCCGTAAACGATGAGCACTGGACGGGAGGGGCTTCGGCCTCTCCGGTCGCAGCGAAAGCGATAAGTGCTCCGCCTGGGGAGTATGGTCGCAAGGCTGAAACTCAAATGAATTGACGG
>OTU895
TAATACGTAGGTGGCGAGCGTTGTCCGGATTTACTGGGCGTAAAGGGCgcgcAGGCGGTTTGTTTAGTCTAGGGTGAAAGCTCCCGGCTCAACTGGGAGAGGTCCTTGGATACTGGCAGACTCGAGGGAGGCAGAGGAAAGTGGAATTCCCGGTGTAGTGGTGATATGCGTAGATATCGGGAGGAACACCAGTGGCGAAGGCGGCTTTCTGGGCCTTACCTGACGCTGAGGCGCGAAAGCGTGGGGAGCGAACCGGATTAGATACCCGGGTAGTCCACGCCGTAAACGATGGACACTAGGTGTGGggggTATCGACCcccTCCGTGCCGTAGCTAACGCAATAAGTGTCCCGCCTGGGGAGTACGGCCGCAAGGCTAAAACTCAAAGGAATTGACGG
>OTU896
TAATACGGAGGGTGCAAGCGTTATCCGGAATTACTGGGTTTAAAGGGTGCGTAGGCGGCCAGATAAGTCAGTGGTGAAAGTTTGCCGCTTAACGGTAGAATTGCCATTGATACTGTTTGGCTTGAATTAGGTTGAGGATAGCGGAATGAGACATGTAGCGGTGAAATGCATAGATATGTCTTAGAACACCAATTGCGAAGGCAGCTGTCTAGACCTTAATTGACGCTGAGGCACGAAAGCGTGGGTAGCGAACAGGATTAGATACCCTGGTAGTCCACGCCCTAAACGATGCTAACTCGTTGTTTGGCTTTAATAGCTGAGCGACCAAGGGAAACCGTTAAGTTAGCCACCTGGGGAGTACGCTCGCAAGAGTGAAACTCAAATGAATTGACGG
>OTU897
TAATACGTAGGCAGCGAGCGTTGTTCGGAGTTACTGGGCGTAAAGGGTGCGTAGGCGGTGGTCCAAGTCTGGTGTGAAATCTCCCGGCTCAACCGGGAGGGTGCGCCGGAAACTGGGCCGCTGGAGTGCCGGAGGGGCAGGCGGAATTCCCGGTGTAGCGGTGAAATGCGTAGATATCGGGAGGAACACCCGTGGTGTAGACGGCCTGCTGGACGGCAACTGACGCTGAGGCACGAAAGCGTGGGGAGCAAACAGGATTAGATACCCTGGTAGTCCACGCCCTAAACGATGCATACTTGGTGTGGGCAGTTCAGTCTGTCCGTGCCGAAGCTAACGCGATAAGTATGCCGCCTGGGGAGTACGGTCGCAAGGCTGAAACTCAAAGGAATTGACGG
>OTU898
TAATACGTAGGGCGCAAGCGTTGTCCGGAATTATTGGGCGTAAAGAGCTCGTAGGCGGTTTGTCGCGTCTGCTGTGAAAGCCCGGGGCTCAACCCCGGGTCTGCAGTGGGTACGGGCAGACTAGAGTGCAGTAGGGGAGACTGGAATTCCTGGTGTAGCGGTGAAATGCGCAGATATCAGGAGGAACACCGATGGCGAAGGCAGGTCTCTGGGCTGTTACTGACGCTGAGGAGCGAAAGCATGGGGAGCGAACAGGATTAGATACCCTGGTAGTCCATGCCGTAAACGTTGGGCACTAGGTGTGGgggACATTCCACGTTTTCCGCGCCGTAGCTAACGCATTAAGTGCCCCGCCTGGGGAGTACGGCCGCAAGGCTAAAACTCAAAGGAATTGACGG
>OTU899
TAATACAGAGGgggCTAGCGTTATTCGGAATTATTGGGCGTAAAGGGCGCGTAGGCGGCCTGGCAAGTGGAAGGTGAAATCCCTCGGCTCAACCGAGGAACTGCCCTCCAAACTGCTAGGCTTGAGTCCGGGAGAGGCGAATGGAATTCCCAGTGTAGCGGTGAAATGCGTAGATATTGGGAGGAACACCAGTGGCGAAGGCGATTCGCTGGACCGGAACTGACGCTGAGGCGCGAAAGCGTGGGGAGCAAACGGGATTAGATACCCCGGTAGTCCACGCCGTAAACGATGAGTGCTTGGTGTAGCGGGTATCGACCCCTGCTGTGCCGGAGTTAACGCATTAAGCACTCCGCCTGGGGAGTACGGTCGCAAGGCTGAAACTCAAAGGAATTGACGG
>OTU900
TAATACGTAGGTGGCAAGCGTTGTCCGGATTTATTGGGCGTAAAGCGAGCGCAGGCGGTTTCTTAAGTCTGATGTGAAAGCCcccGGCTCAACCGGGGAGGGTCATTGGAAACTGGGAGACTTGAGTGCAGAAGAGGAGAGTGGAATTCCATGTGTAGCGGTGAAATGCGTAGATatatGGAGGAACACCAGTGGCGAAGGCGGCTctctGGTCTGTAACTGACGCTGAGGCTCGAAAGCGTGGGGAGCAAACAGGATTAGATACCCTGGTAGTCCACGCCGTAAACGATGAGTGCTAAGTGTTGGAGGGTTTCCGCCCTTCAGTGCTGCAGCTAACGCATTAAGCACTCCGCCTGGGGAGTACGACCGCAAGGTTGAAACTCAAAGGAATTGACGGG
>OTU901
TCATACGGAGGATCCAAGCGTTATCCGGAATTACTGGGCGTAAAGAGTTGCGTAGGTGGCATAGTAAGTTAGTAGTGAAAGCGTGCGGCTCAACCGCATACACATTACTAAAACTGCTAAGCTAGAGGACGAgagagGTAATTGGAATTCCCAGTGTAGGAGTGAAATCCGTAGATATTGGGAGGAACACCGATGGCGTAGGCAGATTACTGGCTCGTTCCTGACACTAAGGCACGAAAGCGTGGGTAGCAAACGGGATTAGATACCCCGGTAGTCCACGCCGTAAACTATGGATGCTAGCTGTATGCCGTATCGACCCGGTATGTAGCGAAGCTAACGCGTTAAGCATCCCGCCTGTGGAGTACGAGCGCAAGCTTAAAACATAAAGGAATTGACGG
>OTU902
TAATACGGAGGGTGCGAGCGTTGTTCGGATTTACTGGGCGTAAAGGGCGCGTAGGCGGCCTGTCAAGTCATATGTGAAAGCCCACGGCTCAACCGTGGAAGTGCATGTGAAACTGGCAGGCTTGAGTACTGGAGGGGAGTGTGGAATTCCCGGTGTAGAGGTGAAATTCGTAGATATCGGGAGGAATACCGGTGGCGAAGGCGACACTCTGGACAGATACTGACGCTGAGGCGCGAAAGCGTGGGGAGCAAACAGGATTAGATACCCTGGTAGTCCACAGCTGTAAACGATGTGCACTAGGTGTGGggggTCGTTGACCCTTTCCGTGCCGTAGCTAACGCAATAAGTGCACCGCCTGGGGAGTACGGTCGCAAGATTAAAACTCAAATGAATTGACGG
>OTU903
TAAAACGTAGGAGGCGAGCGTTATCCGGATTTACTGGGTGTAAAGCGCGTGCAGGCGGCTCGATAAGTTGGATGTGAAAGCTCCCGGCTCAACTGGGAGAGGTCGTTCAAGACTGTCGGGCTTGAGGATGGTAGGGGAAGGTGGAATTCCGGGTGTAGTGGTGAAATGCGTAGATATCCGGAGGAACACCAGTGGCGAAGGCGGCCTTCTGGACCACACCTGACGCTCAGACGCGAAAGCTAGGGTAGCAAACGGGATTAGAGACCCCGGTAGTCCTAGCCGTAAACGATGTGAACTTGGCGCCGGACGGGTAAAACCGATCGGTGCCGTAGCTAACGCGATAAGTTCACCACCTGGGGACTACGGCCGCAAGGTTAAAACTCAAATGAATTGACGG
>OTU904
TAATACGTAGGGTGCAAGCGTTGTCCGGATTCACTGGGTGTAAAGGGTGCGCAGGCGGATGGGGAAGTCAGGGGTGAAATCTCACGGCTCAACCGTGAAACTGCCTTTGATACTCCTCATCTTGAGTTCGGGAGAGGTTGATGGAATTCCAGGTGTAGCGGTGAAATGCGTAGATATCTGGAAGAACACCGGTGGCGAAGGCGGTCAACTGGCCCGCAACTGACGCTGAGGCACGAAAGCGTGGGGATCAAACAGGATTAGATACCCTGGTAGTCCACGCCCTAAACGATGAATGCTTGGTGTTGGTCTATATGATCAGTGCCGAAGGAAACCTGATAAGCATTCCACCTGGGGAGTACGCTCGCAAGGGTGAAACTCAAAGGAATTGACGG
>OTU905
TAAAACGTAGGACGCAAACGTTATCCGGAATTACTGGGCGTAAAGGGCgcgcAGGCGGATCTGTAAGTGAGGCATGAAAGCCCTAGGCTAAACCTGGGGAGGCTGTCTGAGACTGCGGATCTAGAGTACGATAGAGGGGTGTAGAATTCCGCGTGTAGTGGTGAAATGCGTAGAGATGCGGAGGAATACCAGTGGCGAAGGCGGCACCCTGGATCGAAACTGACGCTGAGGCGCGAAAGCATGGGTAGCGAACGGGATTAGAAACCCCGGTAGTCCATGCCGTAAACGATGTGCACTCGATGTTCGTCCCACATTGTGGggggAGTGTCTAAGCAAACGCGGTAAGTGCACCGCCTGGGGAGTACGGTCGCAAGGCTAAAACTCAAAGGAATTGACGG
>OTU906
TAATACAGAGGTCCCAAGCGTTACTGAGAATCACTGGGTTTAAAGGGTGCGTAGGTGGTCCGTTAAGTCCGTTGTGAAATCCCCGAGCTCAACTCGGGAACTGCTTCGGATACTGGCGGACTTGAGGCCAGTAGGGGTCACTAGAACTGACGGTGGAGCGGTGAAATGCGTAGATATCGTCAGGAATGCCGGTGGTGAAGACGGGTGACTGGGCTGGTTCTGACACTGAGGCACGAAAGCGTGGGGAGCGAACGGGATTAGATACCCCGGTAGTCCACGCCCTAAACGATGCAGACTAGATTGCAGCGGGTTACACCCCGTTGCGGTCGGAGCGAAATTGTTAAGTCTGCCACCTGGGAAGTACGGTCGCAAGGCTAAAACTCAAATGAATTGACGG
>OTU907
TAATACGTAAGTGGCGAGCGTTATCCGGAATTACTGGGTGTAAAGGGAGTGCAGGCGGCCTTTTAAGTCTCATGTTAAATTTCCCGGCTTAACCGGGAACCTGCGTGAGAAACTGGAAGGCTTGAGTAGAGGAGAGGAAGCTGGAATTCCTAGTGTAGCGGTGAAATGTGTAGATATTAGGAAGAACACCAGTGGCGAAGGCGGGCTTCTGGCCTTTTACTGACGCTGATACTCGAAAGCCGGgggAGCAAACAGGATTAGATACCCTGGTAGTCCCGGCTGTAAACGATGTTCACTAGGTGTGGggggTATCGACTCCCTCCGTGCCGACGTTAACGCATTAAGTGAACCACCTGGGGAATACGGCCGCAAGGTTAAAACTCAAAGGAATTGACGG
>OTU908
TAATACGTAGGAGGCAAACGTTATCCGGATTTACTGGGCGTAAAGCGCGTGCAGGCGGTTCGGTAAGTTGGACGTGAAAGCTCCCGGCTCAACTGGGAGAGGTCGTTCAAGACTGTCGGACTAGAGGATGGTAGAGGGAGGTGGAATTCCGGGTGTAGTGGTGAAATGCGCAGATATCCGGAGGAACACCAGAGGCGAAGGCGGCCTCCTGGACCAAACCTGACGCTCAGACGCGAAAGCTAGGGTAGCAAACGGGATTAGAGACCCCGGTAGTCCTAGCTGTAAACGATGTGAACTCGGCGTCGGTGGGATTAAATCCATCGGTGTCTAAGCAAACGCGATAAGTTCACCGCCTGAGGACTACGGCCGCAAGGTTAAAACTCAAATGAATTGACGG
>OTU909
TAATACAGAGGTGGCAAGCGTTGTTCGGAATTACTGGGCGTAAAGGGCGCGTAGGCGGCTctctAAGTCCCGTGTGAAAGCCCTCGGCTTAACCGAGGAACTGCACGAGAAACTGGAGAGCTTGAGTTCGGGAGAGGGAAGCGGAATTCCGGGTGTAGCGGTGAAATGCGTAGATATCCGGAGGAACACCGGTGGCGAAGGCGGCTTCCTGGACCGACACTGACGCTGAGGCGCGAAAGCTAGGGGAGCAAACGGGATTAGATACCCCGGTAGTCCTAGCTGTAAACGATGAGTGCTGGGTGTAGGgggTATTAACCCCTCCTGTGCCGAAGCTAACGCATTAAGCACTCCGCCTGGGGAGTACGGTCGCAAGGCTGAAACTTAAATGAATTGACGG
>OTU910
TAAGACGGAGGgggCTAGCGTTGTTCGGAATTACTGGGCGTAAAGCgcgcgTAGGCGGCCGGTCAAGTTAGGCGTGAAAGGCCTGGGCTCAACCTGGGAACGGCGCTTAAGACTGACCAGCTTGAGTCCGGGAGAGGGTGGTGGAATTCCCAGTGTAGAGGTGAAATTCGTAGATATTGGGAGGAACACCGGTGGCGAAGGCGGCCACCTGGCCCGGCACTGACGCTGAGGCGCGAAAGCGTGGGGAGCAAACAGGATTAGATACCCTGGTAGTCCACGCCGTAAACGATGAGTGCTAGATGCTGGAGGGCTTGCCTTTCGGTGTCGGAGCTAACGCGTTAAGCACTCCGCCTGGGGAGTACGGCCGCAAGGTTAAAACTTAAAGGAATTGACGG
>OTU911
TAATACGTAGGTGGCAAGCGTTACTCGGAATCACTAGGCGTAAAGCGCAGGTAGGAGGTTTGGTAAGTCTGTTGTGAAAGCTCCCGGCTCAACTGGGAGAGGCCAACGGAAACTGCCAGGCTAGAGTGCGGTAGAGGTAGCTGGAATTCCCGGTGTAGCGGTGAAATGCGTAGATATCGGGAGGAATACCTATGGCGAAAGCAGGCTACTGGACCGTCACTGACTCTGATCTGCGAAAGCTAGGGGAGCAAACAGGATTAGATACCCTGGTAGTCCTAGCCCTAAACGATGCTCATTAGGTGTGGGAGGTATCGACCCCTTCCGCGCCGTAGCTAACGCATTAAATGAGCCGCCTGGGGAGTACGGCCGCAAGGTTGAAACTCAAAGGAATTGACGG
>OTU912
TAATACGTAGGGTGCGAGCGTTAATCGGAATTACTGGGCGTAAAGCGTGCGCAGGCGGTTCTGCAAGTCAGATGTGAAATCCCCGGGCTTAACCTGGGAACTGCGTTTGAAACTACGGAGCTAGAGTACGGCAGAGGggggTGGAATTCCACGTGTAGCAGTGAAATGCGTAGATATGTGGAGGAACACCGATGGCGAAGGCAGCCcccTGGGCCGATACTGACGCTCAGGCACGAAAGCGTGGGGAGCAAACAGGATTAGATACCCTGGTAGTCCACGCCCTAAACTATGTCAACTAGTTGTCGGGGAAGCAATTCCTTGGTAACGAAGCTAACGCGTGAAGTTGACCGCCTGGGGAGTACGGTCGCAAGATTAAAACTCAAAGGAATTGACGG
>OTU913
TAATACGGAGGGTGCAAGCGTTAATCGGAATTACTGGGCGTAAAGCGAGTGTAGGTGGCCGCATAAGTCGGATGTGAAAGCCCTGGGCTTAACCTGGGAATGGCATTCGATACTGtgtgGCTAGAGTCTGATAGAGGGAAGTGGAATTCCAGGTGTAGCGGTGAAATGCGTAGATATCTGGAGGAACATCAGTGGCGAAGGCGGCTTCCTGGATCAAGACTGACACTGAGGCTCGAAAGCGTGGGGAGCAAACAGGATTAGATACCCTGGTAGTCCACGCCCTAAACTATGTCAACTAGACGTTGGGTTCTTTAATGAACTTAGTGTCGAAGCTAACGCGTTAAGTTGACCGCCTGGGGAGTACGGCCGCAAGGTTGAAACTTAAAGGAATTGACGG
>OTU914
TAATACGGAGGGTGCGAGCGTTAATCGGAATTACTGGGCGTAAAGCGTGCGTAGGCGGATATTTAAGTCTGATGTGAAAGCCCTGGGCTTAACCTGGGAATGGCATTGGAAACTGAATATCTAGAGTGTGGTAGAGGATAGTGGAATTTCCAGTGTAGCGGTGAAATGCGTAGATATTGGAAAGAACACCGATGGCGAAGGCAGCTATCTGGGCCAACACTGACGCTGAGGTACGAAAGCGTGGGTAGCAAACAGGATTAGATACCCTGGTAGTCCACGCCCTAAACGATGTCAACTTGTCGTTGGgggAATTAAATCCTTCAGTGACGGAGCTAACGCGTTAAGTTGACCGCCTGGGGAGTACGGCCGCAAGGTTGAAACTCAAAGGAATTGACGG
>OTU915
TAATACGGAGGGTGCGAGCGTTGTTCGGAATGACTGGGCGTAAAGGGCGCGTAGGCGGCCACGTAAGTCTACCTGTGAAAGGCCGGGGCTCAACTCCGTGTTTGCAGGAGATACTGGGTGGCTGGAgagagGCAGAGGCAGGTGGAATTCCGGGTGTAGCGGTGGAATGCGTAGAGATCCGGAAGAACACCGGCGGCGAAGGCGGCCTGCTGGGCCTTATCTGACGCTGAGGCGCGAAGGCGTGGGGAGCGAACAGGATTAGATACCCTGGTAGTCCACGCGGTAAACGATGGGCACTGGGCGGCGGggggAACGAGCCCTTCGCTGCCTGAGCTAACGCGTTAAGTGCCCCGCCTGGGGAGTACGGCCGCAAGGCTGAAACTCAAATGAATTGACGG
>OTU916
TGACACGTAGGCACCAAGCGTTGTCCGGATTTATTGGGCGTAAAGAGCTCGTAGGCGGTTGAGTAAGTCGGGTGTGAAAACTCTGGGCTTAACCCAGAGCCGCCACTCGATACTGCTCTGACTTGAGTTCGGTAGGGGAGCAGGGAATTCCTAGTGTAGCGGTGAAATGCGCAGATATTAGGAGGAACACCGGTGGCGAAGGCGCTGCTCTGGGCCGAAACTGACGCTGAGGAGCGAAAGCGTGGGTAGCAAACAGGATTAGATACCCTGGTAGTCCACGCCGTAAACGTTGGGCACTAGGTGTGGGTCTCAACCAACGAGATCCGCGCCGTCGCTAACGCATTAAGTGCCCCGCCTGGGGAGTACGGCGGCAACGCTAAAACTTAAAGGAATTGACGG
>OTU917
TAATACGGAGGGTGCAAGCGTTATCCGGAATCACTGGGCGTAAAGGGCGCGTAGGCGGTCCTGTAAGTCCGATGTTAAAGACCGGGGCTCAACCCCGACACGGCGTTGGATACTGCTGGGCTTGACGGCTGGAGAGGCGAGTGGAATTACCAGTGTAGCGGTGGAATGCGTAGATACTGGTAGGAACACCCATTGCGAAGGCAGCTCGCTGGACAGCACGTGACGCTGAGGCGCGAAAGTGTGGGGAGCAAACCGGATTAGATACCCGGGTAGTCCACACCCTAAACGATGCACACTTGGTGTTGGCCCGTTGGGGTCAGCGCCGGAGCTAACGCGTTAAGTGTGCCGCCTGGGAAGTACGGCCGCAAGGTTGAAACTTAAAGGAATTGACGG
>OTU918
TAATACGGAGATGGCAAGCGTTGTTCGGATTTACTGGGCGTAAAGGGCGCGTAGGCGGCTGTGCAAGTCGGACGTGGAAGCCcccGGCTCAACCGGGGAATTGCGTTCGATACTGTGCGGCTAGAGGACGACAGGGGAGAGTGGAACTCCTGGTGGAGCGGTGAAATGCGTAGATATCAGGAGGAACGCCGGCGGCGAAGGCGACTctctGGGTCGTTCCTGACGCTGATAGCGCGAAGGCCAGGGTAGCGAACGGGATTAGATACCCCGGTAGTCCTGGCAGTAAACGATGGACACTTGGTATTGGgggTTCGCCCTCAGTGCCGGAGCTAACGTGTTAAGTGTCCCGCCTGGGTAGTACGGTCGCAAGGCTGAAACTCAAAGGAATTGACGG
>OTU919
TAATACGGAGGGTGCGAGCGTTGTCCGGAATCACTGGGCGTAAAGGGCGCGTAGGTGGTTCGATAAGTgtgtgGTGAAAGCCCGGGGCTCAACCCCGGGTCTGCCGTGCAAACTGTCGGACTTGAGGACTGCAGAGGCAGGTGGAATTCCGGGTGTAGCGGTGGAATGCGTAGATATCCGGAAGAAGACCGGTGGCGAAGGCGACCTGCTGGGCAGTAACTGACACTGAGGCGCGACAGCGTGGGGAGCAAACAGGATTAGATACCCTGGTAGTCCACGCCGTAAACGATGGGCACTAGGTCTCTGGgggAGCGACCcccTGGgggCCGACGCAAACGCATGAAGTGCCCCGCCTGGGGAGTACGGCCGCAAGGCTGAAACTCAAAGGAATTGACGG
>OTU920
TAATACGGAGGATGCAAGCGTTATCCGGATTTATTAGGTTTAAAGGGTgtgtAGGCGGAAGATTAAGTCAGAGGTGAAAGGCTATAGCTTAACTATAGTAAGCCTTTGATACTGGTTTTCTTGAGTTCGGTTGAGGTAAGCGGAATGTGTTGTGTAGCGGTGAAATGCATAGATATAACACAGAACACCAATTGCGTAGGCAGCTTACCAAGCCGTTACTGACGCTGAGGCACGAAAGCGTGGGTAGCAAACAGGATTAGATACCCTGGTAGTCCACGCCGTAAACGATGATCACTCGTTGTTGGCAATAAATCGTCAGCGACTGAGCGAAAGCATTAAGTGATCCACCTGGGGAGTACGTCGGCAACGATGAAACTTAAATGAATTGACGG
>OTU921
TAATACCAGCTCTCCGAGTGGTGTGGACGTTTATTGGGCCTAAAGCATCCGTAGCTGGCTGTACAAGTCCCCTGTTAAACCCAACGATTTAATCGTTGGCTTGCGGgggATACTGTTCGGCTAGGGGACGGGAGAGGCAGACGGTATTCTTGGGGTAGGAGTGAAATCCTATAATCCCAAGAAGACCACCAGTGGCGAAGGCTGTCTGCTAGAACGCGCCCGACGGTGAGGGATGAAAGCTGGgggAGCGAACCGGATTAGATACCCGGGTAGTCCCAGCTGTAAACGATGCAGACTAGGTGTTTGGACGGCCACGTGCCGTTCTAGTGCCGCAGGGAAGCTGTTAAGTCTGCCGCCTGGGGAGTACGATCGCAAGATTGAAACTCAAATGAATTGACGG
>OTU922
TAAGACAGAGGGTGCGAACGTTGCTCGGAATTACTGGGCGTAAAGCGCGTGTAGGCGGGTGATCAAGTCAGGTGTGAAATCCCTGGGCTCAACCCAGGAACTGCACTTGAAACTGGTCGCCTTGAGTGTTGGAGAGGGAAGCGGAATTCCTGGTGTAGAGGTGAAATTCGTAGATATCAGGAGGAACACCGGTGGCGAAGGCGGCTTCCTGGACAATTACTGACGCTGAGACGCGAAAGCGTGGGGAGCAAACAGGATTAGATACCCTGGTAGTCCACGCCGTAAACGATGAGTGCTAGGTGTCTCGGGTATTGACCCCTGAGGTGCCGTAGCTAACGCGTTAAGCACTCCGCCTGGGAACTACGGCCGCAAGGCTAAAACTTAAAGGAATTGACGG
>OTU923
TAATACGTAGAGTGCAAGCGTTGTCCGGAATTATTGGGCGTAAAGGGTACGCAGGCGGATAATCAAGTCAAGCGTGAAAGGTGTCGGCTTAACCGACAGACTGCGTTTGAAACTGGTTATCTTGAGTGTAACAGAGGAGAGTGGAATTCCTAGTGTAGTGGTGAAATACGTAGATATTAGGAAGAACACCAGTGGCGAAGGCGACTctctGGGTTAACACTGACGCTGAGGTACGAAAGCTGGgggAGCGAACGGGATTAGATACCCCGGTAGTCCCAGCCGTAAACGATGGATACTAGGTGTTGGAGGTTCGAATCCTTCAGTGCCGGAGTTAACGCATTAAGTATCCCGCCTGGGGATTACGGTCGCAAGACTGAAACTCAAATGAATTGACGG
>OTU924
TAATACGAAGGGTGCAAACGTTGCTCGGAATTATTGGGCGTAAAGCGCACGTAGGCGGCTTTGCAAGTCGGATGTGAAATCCCTCGGCTTAACCAAGGAAGTGCATCCGAAACTGCAGAGCTTGAGTACTTAAGAGGATCGCGGAATTCCCGGTGTAGAGGTGAAATTCGTAGATATCGGGAGGAACACCAGTGGCGAAGGCGGCGATCTGGGAAGATACTGACGCTGAGGTGCGAAAGCGTGGGGAGCAAACAGGATTAGATACCCTGGTAGTCCACGCCGTAAACGATGAGTGCTAGATGCTGTGGGTATTGACCcccGCGGTGTCGCAGCCAACGCGTTAAGCACTCCGCCTGGGGAGTACGGCCGCAAGGCTAAAACTCAAAGGAATTGACGG
>OTU925
TAATACGTAGGCAGCGAGCGTTGTTCGGAGTTACTGGGCGTAAAGGGTGCGTAGGCGGCCGATTAAGTTTGTCGTGAAATCTCCCGGCTTAACTGGGAGGGTGCGGCGAATACTGACCGGCTCGAGTGTGGGAGAGGAGAGTGGAATTCCTGGTGTAGCGGTGAAATGCGTAGATATCAGGAGGAACACCGGCGGTGTAGACGGCTctctGGACCATAACTGACGCTGAGGCACGAAAGCGTGGGTAGCAAACAGGATTAGATACCCTGGTAGTCCACGCCCTAAACGATGCACATTTGGTGTGGGCAGTTCATTCTGTCCGTGCCGGAGCTAACGCGTTAAATGTGCCGCCTGGGGAGTACAGTCGCAAGGCCGAAACTCAAAGGAATTGACGG
>OTU926
TAATACGGAGGgggCGAGCGTTATTCGGAATCATTGGGCGTAAAGGGCGCGTAGGCGGCCCCATAAGTCTTGGGTGAAAGCCCTCGGCTCAACCGAGGAACTGCCTTGGATACTGTGGGGCTCGAGGCTGGAAGAGGGCAGTGGAATTCCCGGTGTAGCGGTGAAATGCGTAGATATCGGGAGGAACACCAGTGGCGAAGGCGGCTGCCTGGGCCAGTTCTGACGCTGAGGCGCGAAAGCGTGGGGAGCAAACAGGATTAGATACCCTGGTAGTCCACGCTGTAAACGATGGGCACTCGGTGCTGCGGGTATCGACCCCTGCGGTGCCTGAGCTAACGCGTTAAGTGCCCCGCCTGGGGAGTACGGTCGCAAGGCTGAAACTCAAATGAATTGACGG
>OTU927
TAATACGTAGGTGGCAAGCGTTGTCCGGAATTACTGGGCGTAAAGGGCGTGTAGGTGGTGTATCAAGTCAGGTGTGAAATTCTGGGGCTCAACCCCAGGTGTGCATTTGAAACTGGTAGACTTGAGGGCAAGagagGAAAGTGGAATTCCTAGTGTAGCGGTGAAATGCGTAGATATTAGGAGGAACACCAGTGGCGAAGGCGACTTTCTGGATTGACCCTGACACTGAGGCGCGAAAGCGTGGGGAGCAAACAGGATTAGATACCCTGGTAGTCCACGCCGTAAACGATGGGTACTAGGTGTTGGAGGTATCGACCCCTTCAGTGCCGCAGCAAACGCATTAAGTACCCCGCCTGGGGAGTACGGCCGCAAGGCTGAAACTCAAAGGAATTGACGG
>OTU928
TAATACGAAGGGAGCTAGCGTTGTTCGGAATCACTGGGCGTAAAGCGCACGTAGGCGGATTTGTCAGTCAGGGGTGAAATCCCGGGGCTCAACCTCGGAACTGCCTTTGATACAGCAAGTCTTGAGTTCGAgagagGTGGGTGGAATTCCTAGTGTAGAGGTGAAATTCGTAGATATTAGGAAGAACACCGGTGGCGAAGGCGGCCCACTGGCTCGATACTGACGCTGAGGTGCGAAAGCGTGGGGAGCAAACAGGATTAGATACCCTGGTAGTCCACGCCGTAAACGATGGATGCTAGCCGTCAGCAAGCATGCTTGTTGGTGGCGCAGCTAACGCATTAAGCATCCCGCCTGGGGAGTACGGCCGCAAGGTTAAAACTTAAATGAATTGACGG
>OTU929
TAATACGTAGGGTGCGAGCGTTGTCCGGAATTATTGGGCGTAAAGGGCTCGTAGGCGGTTTGTCGCGTCGGGAGTGAAAACACTGGGCTTAACTCAGTGCTGGCTTTCGATACGGGCAGACTAGAGGGATGCAGGGGAGAACGGAATTCCTGGTGTAGCGGTGAAATGCGCAGATATCAGGAGGAACACCGGTGGCGAAGGCGGTTCTCTGGGCATTCCCTGACGCTGAGGAGCGAAAGTGTGGGGAGCGAACAGGATTAGATACCCTGGTAGTCCACACCGTAAACGTTGGGCGCTAGGTGTGGGATCCATTCCACGGGTTCCGTGCCGCAGCTAACGCATTAAGCGCCCCGCCTGGGGAGTACGGCCGCAAGGCTAAAACTCAAATGAATTGACGG
>OTU930
TAATACGGAGGGTGCAAGCGTTACCCGGAATCATTGGGCGTAAAGCGTCCGCAGGCTGTCTGTTAAGTTGGTTATTAAATCTTGAAGCCCAACTTCAAGGCCGTGACCAAAACTGACAGACTAGAGTCTTTCAGAGGTGCGTGGAATTCTGtgtgtAGGGGTTAAATCCGTAGATATACAGAGGAACACCAAAAGCGAAGGCAGCGCACTGGGAAAGTACTGACGCTCATGGACGAAAGCGTGGATAGTGAACGGGATTAGATACCCCGGTAGCCCACGCCGTAAACGATGGATACTAGGTGTTGGAAGGACTCGATCCCTTCAGTGCCGACGCTAACGCATTAAGTATCCCGCCTGGGGAGTACGGTCGCAAGATTAAAACTCAAAGGAATTGACGGG
>OTU931
TAATACGTACCGTCCAAACGTTATTCGGAATCACTGGGCTTAAAGGGTACGTAGGCGGCGCTGTCAGTCGGGTGTGAAAGCCCTCGGCTCAACCGAGGAATTGCGCCCGATACTGCAGTGCTTGAGGGAGACAGAGGTAAGCGGAACTGATGGTGGAGCGGTGAAATGCGTTGATATCATCAGGAACACCGGTGGCGAAGGCGGCTTACTGGGTCTCTTCTGACGCTGAGGTACGAAAGCTAGGGTAGCGAAGGGGATTAGATACCcccGTAGTCCTAGCCGTAAACGTTGAGCACTTGATCGAGGATCCccccATAGGTTCTCGGTCGTAGCGAAAGTGTTAAGTGCTCCGCCTGGGGAGTATGGTCGCAAGGCTGAAACTTAAATGAATTGACGG
>OTU932
TAATACGGAGGGTGCGAGCGTTGTCCGGAATCACTGGGCGTAAAGGGCGCGTAGGTGGCACGTTAAGTGGCTGGTGAAATCCCGGGGCTCAACTCCGGGGCTGCCGGTCAGACTGGCGAGCTAGAGCACGGTAGGGGCAGATGGAATTCCCGGTGTAGCGGTGGAATGCGTAGATATCGGGAAGAATACCAGTGGCGAAGGCGTTCTGCTGGGCCGTTGCTGACACTGAGGCGCGACAGCGTGGGGAGCAAACAGGATTAGATACCCTGGTAGTCCACGCCGTAAACGATGGACACTAGACGTCGGggggAGCGACCCTCCCGGTGTCGTCGCTAACGCAGTAAGTGTCCCGCCTGGGGAGTACGGCCGCAAGGCTGAAACTCAAAGGAATTGACGG
>OTU933
TAAGACGAACCGTGCGAACGTTATTCGGAATCACTGGGCTTAAAGCGCGTGTAGGCGGACGGCCGCGTCGGACGTTGAAAGCCcccGGCTCAACCGGgggACCGGCGCCGATACGGGCCGTCTGGAGGGGCGTAGGgggAGCTGGAACTCACGGTGGAGCGGTGAAATGCGTTGAGATCGTGAGGAACGCCCGCGGCGAAAGCGAGCTCCTGGACGCCTGCTGACGCTGAGACGCGAAAGCCAGGGGAGCGAACGGGATTAGATACCCCGGTAGTCCTGGCCGTAAACCATGGGCACTGGGTAGGgggCTCGCCGATGGGCCcccTGCCGCAGCGAAAGCGTGAAGTGCCCCGCCTGGGGAGTATGGCCGCAAGGCTGAAACTCAAAGGAATTGACGG
>OTU934
TAATACGTAGGgggCGAGCGTTGTCCGGAATCATTGGGCGTAAAGAGCTCGTAGGCGGCTCAGTTAGTCGGCTGTGAAATCCCAGGGCTCAACCCTGGAACTGCAGTCGATACTGCTGTGGCTAGAGTTTGGTAGAGGAGAATGGAATTCCCGGTGTAGCGGTGGAATGCGCAGATATCGGGAGGAACACCAGTAGCGAAGGCGGTTCTCTGGGCCAATACTGACGCTGAGGAGCGAAAGCGTGGGGAGCAAACAGGATTAGATACCCTGGTAGTCCACGCCGTAAACGTTGGGTACTAGGTGTGGCGTTCTGATCAACGAATGCCGTGCCGAAGCTAACGCATTAAGTACCCCGCCTGGGAAGTACGGCCGCAAGGCTAAAACTCAAAGGAATTGACGG
>OTU935
TAATACGTAGGGAGCAAGCGTTGTCCGGAATTACTGGGCGTAAAGAGCACGTAGGCGGCCAATTAAGTCAGATGTGAAAACCAAGGGCTCAACCCGTGGATGGCATTTGAAACTGGTTGGCTTGAGGACAGGAGAGGTAAGTGGAATTCCTAGTGTAGCGGTGAAATGCGTAGATATTAGGAGGAACACCAGTGGCGAAGGCGACTTACTGGCCTGTAACTGACGCTGAGGTGCGAAAGCGTGGGGAGCAAACGGGATTAGATACCCCGGTAGTCCACGCCGTAAACGATGGGTACTAGGTGTAGGAGATTCGATTCTTCTGTGCCGCAGTTAACACATTAAGTACCCCGCCTGGGGAGTACGCTCGCAAGAGTGAAACTCAAATGAATTGACGG
>OTU936
TAATACGGAGGATGCAAGCGTTATCCGGAATCATTGGGTTTAAAGGGTGCGTAGGCTGGTATTTAAGTCAGTGGTGAAATGTCCGTGCTTAACATGGGAGCTGCCATTGATACTGGGTACCTAGAGTGTATTTGATGTGGGCGGAATGTGTCATGTAGCGGTGAAATGCATAGATATGACACAGAACACCGATAGCGAAGGCAGCTCACAAAGTTACAACTGACGCTGATGCACGAAAGCGTGGGGATCAAACAGGATTAGATACCCTGGTAGTCCACGCTGTAAACGATGATAACTAGCTGTTGGCGATACACAGTCAGTGGCTAAGGGAAACCGATAAGTTATCCACCTGGGGAGTACGTCCGCAAGGATGAAACTCAAATGAATTGACGG
>OTU937
TAATACGTAGGgggCAAGCGTTGTCCGGATTTACTGGGTGTAAAGGGCgcgcAGGTGGATCTGCAAGTCAGGGGTGAAATCTCACGGCTTAACCGTGAAAGTGCCTTTGATACTGCAAATCTTGAGTTCGGAAGagagagaCGGAATTCCAGGTGTAGTGGTGAAATACGTAGATATCTGGAAGAACACCAGTTGCGAAGGCGGTCTCTTGGTCCGATACTGACACTCAGGCGCGAAAGCGTGGGTAGCAAACAGGATTAGATACCCTGGTAGTCCACGCTGTAAACGATGAATACTAGGTGTTGGCCCTTTTAGGGTCAGTGCCGAAGCTAACGCATTAAGTATTCCACCTGGGGAGTACGATCGCAAGGTTGAAACTCAAAGGAATTGACGG
>OTU938
TAATACCTGCAGCCCGAGTGGTGGCCGTTATTATTGGGCCTAAAACGTCCGTAGCCGGTTGGGTAGATGCCTGTGTAAATCGAACGGCTTAACCGTTCGAATTGCGGGTAGACCGCCCGACTAGGGACCGGGAGAGTCACGAAGTACTCCGGgggTAGAGGTGAAATTCTGTAATCCTCGGgggACTACCGGTGGCGAAGGCGTCGTGATAGAACGGCTCCGACGGTGAGGGACGAAGCCCTGGGGCGCAAACCGGATTAGATACCCGGGTAGTCCAGGGTGTAAACGCTGCGGTCTTGGTGTCGGCAGTCCTACGAGGGCAGCCGGTGCCGGAgagaAGTTGTTAAGACCGCTGCCTGGGGAGTACGGCCGCAAGGTTGAAACTCAAAGGAATTGACGG
>OTU939
TAACACGTATGGGGCGAGCGTTGTTCGGAATTATTGGGCGTAAAGGGCGCGTAGGCGGTTGTGCAAGCTTGGTGTGAAaaaCCTCAGCTTAACTGAGGgggCgcgcTGGGAACTGCACGACTTGAGTTTAGGAGGgggAGCTGGAATTCCTGGTGTAGGGGTGAAATCTGTAGAGATCAGGAAGAACACCGGTGGCGAAGGCGAGCTCCTGGCCATAAACTGACGCTGAGGCGCGAAAGCGTGGGGAGCGAACAGGATTAGATACCCTGGTAGTCCACGCTGTAAACGATGTGCACTAGGTGTTGGCTCGATCGAGTCAGTGCCGTAGCTAACGCGATAAGTGCACCGCCTGGGGAGTATGCCCGCAAGGGTGAAACTCAAAGGAATTGACGG
>OTU940
TAATACGGAGGgggCGAGCGTTGTTCGGAATCACTGGGTGTAAAGGGTGCGTAGGCGGTGCGTTAAGTCTGATGTGAAAGCCCTGGGCTCAACTCAGGAATTGCATTGGAAACTGGCGTGCTGGAGTACGGGAGAGGGAAGCGGAATTCCTGGTGTAGCGGTGAAATGCGTAGATACCAGGAGGAACACCGGTGGCGAAGGCGGTTTCCTGGCCCAGTACTGACGCTGAGGCACGAAAGCGTGGGGAGCGAACGGGATTAGATACCCCGGTAGTCCACGCTGTAAACGATGGGTGCTAGGTGTTGGAGGTATCGACCCCTTCAGTGCCGTAGCTAACGCATTAAGCACCCCACCTGGGGAGTACGTTCGCAAGAATGAAACTCAAATGAATTGACGG
>OTU941
TAATACGTAGGGAGCGAGCGTTGTTCGGAATTACTGGGCGTAAAGGGAGTGTAGGCGGGTCTGTAAGTTAGGAGTTTAACCCATGGGCTTAACCCATGGTCGGCTTTTAATACTGCAGATCTTGAGTATGGGAGAGGGTGATGGAATTCTAGGTGTAGCGGTGGAATGCGTAGATATCTAGAAGAACACCAGTAGCGAAGGCGGTCACCTGGCCCAATACTGACGCTGATGCTCGAAAGCTAGGGGAGCAAACAGGATTAGATACCCTGGTAGTCCTAGCCGTAAACGATGGACACTAGTTGCTGGAGGAGTCAATCTTTTCAGTGACGAAGCTAACGCATTAAGTGTCCCGCCTGGGGAGTACGCCCGCAAGGGTGAAACTCAAAGGAATTGACGG
>OTU942
TAATACGTAGGgggCAAGCGTTATCCGGAATTACTGGGTGTAAAGGGTGCGTAGACGGTGACGTAAGTCAGGTGTGAAAGCCCGAGGCTCAACCTCGGGACTGCACTTGAAACTGtgtgACTAGAGTACAGGAGAGGAAAGTGGAATTCCTAGTGTAGCGGTGAAATGCGTAGATATTAGGAGGAACACCAGTGGCGAAGGCGACTTTCTGGACTGTAACTGACGTTGAGGCACGAAAGCGTGGGGAGCGAACAGGATTAGATACCCTGGTAGTCCACGCCGTAAACGATGAATACTAGGTGTCGGCTCAAACGAGTCGGTGCCGCAGCTAACGCAGTAAGTATTCCACCTGGGGAGTACGATCGCAAGATTGAAACTTAAATGAATTGACGG
>OTU943
TAATACGGAGGGTGCAAGCGTTATCCGGATTTATTGGGTTTAAAGGGTGCGTAGGCGGGCTGGTAAGTCAGTGGTGAAATTTCCGGGCTCAACCTGGGACCTGCCATTGATACTGCTAGTCTAGAGTATAGTTGATGTTGGCGGAATGTGTCATGTAGCGGTGAAATGCATAGATATGACACAGAACACCGATAGCGAAGGCAGCTGACAAAACTATAACTGACGCTGATGCACGAAAGCGTGGGGATCAAACAGGATTAGATACCCTGGTAGTCCACGCCGTAAACGATGATCACTAGCTGTAGGCGATACACAGTCTGTGGCTAAGGGAAACCGATAAGTGATCCACCTGGGGAGTACGTCCGCAAGGATGAAACTCAAAGGAATTGACGG
>OTU944
TAATACGTAGGgggCAAGCGTTGTCCGGAATTACTGGGCGTAAAGAGCATGTAGGCGGTTATGCAAGTCAGATGTGAAAACACCCGGCTCAACCGGGTGACTGCATTTGAAACTGAATGACTTGAGTACAGGAGAGGTAAGTGGAATTCCTAGTGTAGCGGTGAAATGCGTAGATATTAGGAGGAACACCAGTGGCGAAGGCGGCTTACTGGCCTGTAACTGACGCTGAGATGCGAAAGCGTGGGGAGCAAACAGGATTAGATACCCTGGTAGTCCACGCCGTAAACGATGGGTACTAGGTGTAGGgggTTTCGATACCCTCTGTGCCGGAGTTAACACATTAAGTACCCCGCCTGGGGAGTACGGTCGCAAGACTGAAACTCAAATGAATTGACGG
>OTU945
TAATACGTAGGgggCGAGCGTTGTCCGGAATTACTGGGCGTAAAGAGCGCGTAGGCGGATTATCAAGTCAGGTGTGAAATCCCACGGCTCAACCGTGGAGTTGCATCTGAAACTGTTGATCTTGAGGGCAGAAGAGGAGAGTGGAATTCCCGGTGGAGCGGTGAAATGCGTAGAGATCGGGAGGAACACCAGTGGCGAAGGCGACTctctGGTCTGTCTCTGACGCTGAGGCGCGAAAGCTAGGGGAGCAAACAGGATTAGATACCCTGGTAGTCCTAGCCGTAAACGATGGGCACTAGGTGTGGggggTATCGACCcccTCCGTGCCGGAGTTAACGCATTAAGTGCCCCGCCTGGGGAGTACGGCCGCAAGGTTGAAACTTAAATGAATTGACGG
>OTU946
TAATACGTAGGTGTCAAGCGTTATCCGGAATTACTGGGCGTAAAGGGCgcgcAGGCGGTCTGGGCAGTCTGACGTGAAAGCTTCCGGCTTAACTGGGAGAGGTCGTTGGAAACTTACAGACTTGAGACAGTGAGAGGGAGGCGGAATTCCCGGTGTAGTGGTGGAATGCGTAGATATCGGGAAGAACACCAGTGGCGAAAGCGGCCTTCTGGCACTGTTCTGACGCTGAGGTGCGAAAGCGTGGGGAGCGAACGGGATTAGATACCCCGGTAGTCCACGCTGTAAACGATGTGAACTAGGTGTGGGCAGTATTGACCCTGTCCGTGCCAAAGCCAACGCGATAAGTTCACCGCCTGGGGAGTACGGCCGCAAGGCTAAAACTCAAAGGAATTGACGG
>OTU947
TAATACAGAGGTGGCAAGCGTTGCTCGGATTTACTGGGCGTAAAGGGTGCGTAGGCGGCCAGGCATGTCGGGTGTGAAATCTCACCGTTCAACGGTGAAACGGCACTCGAAACGGTCTGGCTTGAGGCAGGTAGGGGAGAACGGAATTCTCGGTGTAGCGGTGAAATGCGTAGATATCGAGAAGAACACCGGCGACGAAGGTGGTTCTCTGGGCCTGTCCTGACGCTGAGGCACGAAAGCTGGgggAGCAAACAGGATTAGATACCCTGGTAGTCCCAGCCGTAAACGGTGTGCACTTGGTGTGGGTGGAATTAGCCCCATCCGTGCCGGAGCTAACGCGTTAAGTGCACCGCCTGAGGAGTACGGCCGCAAGGCTAAAACTCAAAGGAATTGACGG
>OTU948
TAATACGTAGGGACCAAGCGTTGTTCGGATTTACTGGGCGTAAAGGGCGCGTAGGCGGCATATTAAGTCAGCTGTGAAATCTCCGAGCTTAACTCGGAACGGTCAGCTGATACTGATGTGCTAGAGTGCAGAAGGGGCAATCGGAATTCTTGGTGTAGCGGTGAAATGCGTAGATATCAAGAGGAACACCTGAGGTGAAGACGGGTTGCTGGGCTGACACTGACGCTGAGGCGCGAAAGCCAGGGGAGCAAACGGGATTAGATACCCCGGTAGTCCTGGCCCTAAACGATGAATACTTGGTGTCTGGAGTAATTTGTGCTCCGGGTGCCGTCGCTAACGTTtttAGTATTCCGCCTGGGGAGTACGCTCGCAAGAGTGAAACTCAAAGGAATTGACGG
>OTU949
TAATACGGAGGATGCGAGCGTTATCCGGACTTATTGGGTTTAAAGGGTGCGTAGGCTGACAGATAAGTCAGTGGTGAAATATTCCGGCTTAACCGGggggCTGCCATTGATACTGTTTGTCTGGAGTGTATTGGAAGTTTGCGGAACGAGGGGTGTAGCGGTGAAATGCATAGATATTCCTCAGAACACCGATAGCGAAGGCAGCAAACTACGATACAACTGACGCTGAGGCACGAAAGCGTGGGGATCAAACAGGATTAGATACCCTGGTAGTCCACGCTGTAAACGATGATCACTAGCTGTTTGCGATATACAGTAAGTGGCTAAGCGAAAGCGATAAGTGATCCACCTGGGGAGTACGTCGGCAACGATGAAACTTAAATGAATTGACGG
>OTU950
TAATACGAACTGTGCAAACGTTATTCGGAATCACTGGGCTTAAAGGGTGCGTAGGCGGCTTGTCAAGTAGGGTGTGAAAGCCcccGGCTCAACCGGGGAATGGCGCCCTAAACTGGCGAGCTAGAGTGAGATAGGGGTGTGCGGAACTTCCAGTGGAGCGGTGAAATGTGTTGATATTGGAAGGAACGCCTGTGGCGAAAGCGGCACACTGGGTCTCAACTGACGCTGAGGCACGAAAGCCAGGGGAGCAAACGGGATTAGATACCCCGGTAGTCCTGGCCGTAAACGATGAATACTAGCGGGGAGGAGGCTCGTCCTCTTTCCCACGGAGCAAAAGTGTTAAGTATTCCGCCTGGGGAGTATGGTCGCAAGGCTGAAACTCAAAGGAATTGACGG
>OTU951
TAATACGGggggggCAAGCGTTGTTCGGAATTACTGGGCGTAAAGGGCTCGTAGGCGGCCGCCTAAGTCCGACGTGAAATCCCTCGGCTCAACCGAGGAACTGCGTCGGATACTGAGTGGCTTGAATCCAAGagagGGATGCGGAATTCCAGGTGTAGCGGTGAAATGCGTAGATATCTGGAGGAACACCGGTGGCGAAGGCGGCATCCTGGATTGGTATTGACGCTGAGGAGCGAAAGCCAGGGGAGCAAACGGGATTAGATACCCCGGTAGTCCTGGCCCTAAACGATGAATGCTTGGTGTGGCGGGTATCGATCCCTGCCGTGCCGAAGCTAACGCATTAAGCATTCCGCCTGGGGAGTACGGTCGCAAGGCTGAAACTTAAAGGAATTGACGG
>OTU952
TAACACGTAGGTGGCGAGCGTTGTCCGGAATCACTGGGCGTAAAGGGCgcgcAGGCGGTTTTGCAAGTCGGGAGTGAAAGGCCCGGGCTCAACCTGGGTATTGCTTTCGAAACTGCAGGACTTGAGGGCAAGagagGTAAGTGGAATTCCTAGTGTAGCGGTGAAATGCATAGATATTAGGAGGAACACCAGTGGCGAAGGCGACTTACTGGCTTGGCCCTGACGCTGAGGCGCGAAAGCGCGGGGAGCGAACAGGATTAGATACCCTGGTAGTCCGCGCTGTAAACGCTGGGTACTAGGTGTTGGCAGTTTAGAAGCTGTCAGTGCCGCAGCAAACGCATTAAGTGCCCCGCCTGGGGAGTACGGTCGCAAGGCTGAAACTCAAAGGAATTGACGG
>OTU953
TAACACCGGCAGCTCGAGTGATGGCCGCTCTTATTGGGCCTAAAGCGTCCGTAGCCGGCCGGATAAGTCCGTCGGGAAATCCATCCGCTTAACGGATGGGCGTCCGGCGGAAACTGTCCGGCTTGGGACCGGAAGACCCGGggggTACGTCTTGGGTAGGAGTGAAATCCTGTAATCCTGGACGGACCGCCGGTGGCGAAAGCGCCTCGGGAGGACGGATCCGACGGTGAGGGACGAAAGCTAGGGTCACGAACCGGATTAGATACCCGGGTAGTCCTAGCCGTAAACGATGCTCGCTAGGTGTGGCGCAGGCTACGAGCCTGCGCTGTGCCGTAGGGAAGCCGTGAAGCGAGCCGCCTGGGAAGTACGTCCGCAAGGATGAAACTCAAAGGAATTGACGG
>OTU954
TAATACGGAGGATGCGAGCGTTATCCGGATTTATTGGGTTTAAAGGGTGCGTAGGCTGGTACTTAAGTCAGTGGTGAAATTTTCCGGCTCAACCGGGAGACTGCCGTTGATACTGGGTACCTTGAGTTTAGTTGATGTGGGCGGAATGTGTCATGTAGCGGTGAAATGCATAGAGATGACACAGAACACCGATAGCGAAGGCAGCTCACAAAACTAACACTGACGCTGAGGCACGAAAGCGTGGGGATCAAACAGGATTAGATACCCTGGTAGTCCACGCTGTAAACGATGATCACTAGCTGTAGGCGATACACTGTCTGTGGCTAAGCGAAAGCGATAAGTGATCCACCTGGGGAGTACGTCCGCAAGGATGAAACTTAAAGGAATTGACGG
>OTU955
TAATACGAAGGATGCAAGCGTTATCCGGATTCATTGGGTTTAAAGGGAGCGTAGGTGGCCTTATAAGTCAGTGGTGAAATCtctcGGCTTAACCGAGAAATTGCCATTGATACTGTAGGGCTTGAGTATAGTTGCCGTTGGCGGAATATGACATGTAGTGGTGAAATACATAGAGATGTCATAGAACACCGATTGCGAAGGCAGCTGACGAAACTATAACTGACACTGAGGCTCGAAAGTGCGGGGATCAAACAGGATTAGATACCCTGGTAGTCCGCACTGTAAACGATGATTACTCGCTGCTAGGgggCAACCTTTAGTGGCTTAGCGAAAGCGATAAGTAATCCACCTGGGGAGTACGCCGGCAACGGTGAAACTCAAAGGAATTGACGG
>OTU956
TAAGACGTAGGgggCGAGCGTTGTCCGGAATTATTGGGCGTAAAGGGCTCGTAGGCGGTTCGGTAAGTCGGATGTGAAAACTCAGGGCTCAACCCTGAGACGCCATCTGATACTGCTGTGACTTGAGTTCGGTAGAGGAGTGTGGAATTCCTGGTGTAGCGGTGAAATGCGCAGATATCAGGAGGAACACCAACGGCGAAGGCAGCACTCTGGGCCGAAACTGACGCTGAGGAGCGAAAGCGTGGGTAGCAAACAGGATTAGATACCCTGGTAGTCCACGCCGTAAACGGTGGGCACTAGGTGTGGGGCCTTATCAACGGGTTCCGTGCCGAAGCTAACGCATTAAGTGCCCCGCCTGGGGAGTACGGCCGCAAGGCTAAAACTCAAAGGAATTGACGG
>OTU957
TAATACGTAGGGAGCGAGCGTTGTCCGGATTTACTGGGCGTAAAGAGCTCGTAGGCGGGAGCgcgcgTCTGGAAGGAAATCTCAGGGCTCAACCCTGGGGCTTTTCCAGATACGGCGCTTCTTGAGGGCAGGAGAGGAAAGCAGAATTCCCGGTGTAGCGGTGAAATGCGTAGATATCGGGAGGAATACCAGTGGCGAAGGCGGCTTTCTGGCCTGTTTCTGACGCTGAGGAGCGAAAGCGTGGGGAGCGAACGGGATTAGATACCCCGGTAGTCCACGCCGTAAACGATGGATGCTAGGTGTAGGAGGTATCGACCCCTTCTGTGCCGTCGTTAACACATTAAGCATCCCGCCTGGGGAGTACGGCCGCAAGGTTGAAACTCAAAGGAATTGACGG
>OTU958
TAATACGGAGGGTGCGAGCGTTGTCCGGATTTATTGGGTTTAAAGGGTGCGTAGGCGGCCCGTTAAGTCAGCGGTGAAAGGTCCCGGCTCAACCGGgggACTGCCGTTGATACTGGCGGGCTTGAGTTTCGGAGGGGTACATGGAATTTATGGTGTAGCGGTGAAATGCATAGATACCATAAGGAACACCGATAGCGTAGGCATTGTACCGGCCGGAAACTGACGCTGAGGCACGAAAGCGTGGGTAGCGAACAGGATTAGATACCCTGGTAGTCCACGCCGTAAACGATGATCACTCGCTGTTTGCCCTATATGGGCAAGCGGCCAAGCGAAAGCGTTAAGTGATCCACCTGGGGAGTACGCCGGCAACGGTGAAACTCAAAGGAATTGACGG
>OTU959
TAAGACGGAGGGTGCTAGCGTTGTTCGGAATTACTGGGCGTAAAGGGCGCGTAGGCGGCCGGAGAAGTCGGATGTGAAAGCCCGGGGCTCAACCTCGGAACTGCATTCGAAACTTTTCGGCTCGAGAACGGAAGAGGAGAGTGGAATACCCAGTGTAGAGGTGAAATTCGTAGATATTGGGTGGAACACCGGTGGCGAAAGCGGCTctctGGTCCGGATCTGACGCTGAGGCGCGAAAGCGTGGGGAGCAAACAGGATTAGATACCCTGGTAGTCCACGCCCTAAACGATGTGCGCTAGATGTCGGgggACTTGTCCTTCGGTGTCGGAGCTAACGTGTTAAGCGCACCGCCTGGGGAGTACGGCCGCAAGGTTAAAACTCAAATGAATTGACGG
>OTU960
TAATACCAGCACCCCGAGTGGTCGGGACGTTTATTGGGCCTAAAGCATCCGTAGCCGGTTCTACAAGTCTTCCGTTAAATCCACCTGCTTAACAGATGGGCTGCGGAAGATACTATAGAGCTAGGAGGCGGGAGAGGCAAGCGGTACTCGATGGGTAGGGGTAAAATCCGTTGATCCATTGAAGACCACCAGTGGCGAAGGCGGCTTGCCAGAACGCGCTCGACGGTGAGGGATGAAAGCTGGgggAGCAAACCGGATTAGATACCCGGGTAGTCCCAGCTGTAAACGATGCAGACTCGGTGATGAGTTGGCTTATTGCCAACTCAGTGCCGCAGGGAAGCCGTTAAGTTTGCCGCCTGGGGAGTACGGTCGCAAGACTGAAACTTAAAGGAATTGACGG
>OTU961
TAATACAGAGGTGGCGAGCGTTGTTCGGATTTACTGGGCGTAAAGGGTGCGTAGGCGGCTTTATGTGTCGGATGTGAAATCTCACCGTCCATCGGTGAAACGGCATTCGAAACTGTAGAGCTAGAGTACAGGAGGGGAGAGCGGAATTCTCGGTGTAGCGGTGAAATGCGTAGATATCGAGAAGAACACCGGCGGCGAAGGCGGCTctctGGACTGATACTGACGCTGAGGCACGAAAGCCGGgggAGCAAACAGGATTAGATACCCTGGTAGTCCCGGCCCTAAACGGTGTGCACTTGGTGTAGGTGGCGTTACACCCATCTGTGCCGGAGCTAACGCGTTAAGTGCACCGCCTGGGGAGTACGGCCGCAAGGCTAAAACTTAAATGAATTGACGG
>OTU962
TAAGACGGAGGGCGCAAGCGTTGTTCGGAATTACTGGGCGTAAAGCGCACGCAGGCGGTCTTTTAAGTCTTCTGTGAAAACCCGGAGCTCAACTCCGCGGAATGCAAAAGATACTGGAAGACTAGAGATCGGTAGAGGCTAGTGGAATTCCTGGTGTAGCGGTGGAATGCGTAGATATCAGGAGGAACACCGGTGGCGAAGGCGACTAGCTGGGCCGAATCTGACGCTCATGTGCGAAAGCGTGGGGAGCAAACAGGATTAGATACCCTGGTAGTCCACGCCGTAAACGATGGGCACTAGATGCCGGGCCTTTCGACGGGTTCGGTGTCGAAGCTAACGCATTAAGTGCCCCGCCTGGGGAGTACGGCCGCAAGGCTGAAACTTAAAGGAATTGACGG
>OTU963
TAATACGTAGGTGGCAAGCGTTGTCCGGAATCATTGGGCGTAAAGAGCGCGTAGGTGGCTAGTCAGGTCTGATGTGAAATTTCGGGGCTCAACCCCGACCCTGCATCGGAAACCGGCTTGCTAGAGTCTGGGAGAGGAGAGTGGAATTCCTGGTGTAGCGGTGAAATGCGTAGATATCAGGAGGAACACCGGTAGCGAAGGCGGCTctctGGAACAGTACTGACGCTGAGGCGCGAAAGCTAGGGGAGCGAACAGGATTAGATACCCTGGTAGTCCTAGCCGTAAACGATGGACACTAGGTGTCGGgggTGTCGACTCCcccGGTGCCGAAGCTAACGCATTAAGTGTCCCGCCTGGGGAGTACGGCCGCAAGGCTAAAACTCAAAGGAATTGACGG
>OTU964
TAAAACGTAGGAGGCGAGCGTTATCCGGAGTTACTGGGCGTAAAGAGCGTGTAGGCGGGTATGCAAGTTTGGCGTGAAAGCTCCCGGCTAAACTGGGAGAGTGCGTTGAAGACTGCGTATCTAGAGGCGAGTAGAGGGACGTGGAATTCCGGGTGTAGTGGTGAAATGCGTAGAGATCCGGAGGAACACCAGTGGCGAAGGCGACGTCCTGGGCTTGACCTGACGCTGAGACGCGACAGCACGGGGAGCGAACGGGATTAGAAACCCCGGTAGTCCGTGCCGTAAACGATGCACACTAGGTGTTCGGGCGACTACGGTCGTTTGAGTGCCGCAGCCAACGCGATAAGTGTGCCGCCTGGGGAGTACGGTCGCAAGGCTAAAACTCAAAGGAATTGACGG
>OTU965
TAATACGTAGGGTGCAAGCGTTGTCCGGAATTATTGGGCGTAAAGAGCTCGTAGGCGGTTTGTCACGTCTGCTGTGAAAATCCGAGGCTCAACCTCGGACTTGCAGTGGGTACGGGCAGGCTAGAGTGCGGTAGGGGAGATGGGAATTCCTGGTGTAGCGGTGGAATGCGCAGATATCAGGAGGAACACCAATGGCGAAGGCACATCTCTGGGCCGTAACTGACGCTGAGGAGCGAAAGCGTGGGGAGCAAACAGGATTAGATACCCTGGTAGTCCACGCCGTAAACGGTGGGTGCTAGCTGTGGGCCACATTCCACGTGGTCCGTGACGAAGTTAACACATTAAGCACCCCGCCTGGGGAGTACGGCCGCAAGGCTAAAACTCAAATGAATTGACGG
>OTU966
TAACACCCGCGGCCCGAGTGGTGACCATTtttATTGAGCTTAAAGCGTCCGTAGCCGGTCTGGTAAATCTCTGGGTAAATCGGACGGCTTAACCGTTCGTATTCCAGAGAAACTGCTAGACTTGGGGCCGGGAGAAGCTAGAGGTACTCCAGGGGAAGAAGTAAAATTCTGTAATCCTTGGAGGACCACCAGTGGCGAAAGCGTCTAGCTAGAACGGACCCGACGGTGAGGGACGAAGCCCTGGGGCGCGAACCGGATTAGATACCCGGGTAGTCCAGGGTGTAAACGATGCGGGCTTGGTGTCGGAAGTCCTACGCGGGCATCCGGTGCCGTAGATAAATTGTTAAGCCCGCCGCTTGGGAAGTACGTGCGCAAGCATGAAACTTAAAGGAATTGACGG
>OTU967
TAATACGAACCGGACAAACGTTATTCGGAATCACTGGGCTTAAAGGGTGCGTAGGCGGCCATGTAAGTGAGGTGTGAAATCCCTCGGCTCAACCGAGGAACTGCGCTTCATACTGCATGGCTTGAGGGAGACAGGGGTAAGCGGAACTGATGGTGGAGCGGTGAAATGCGTTGATATCATCAGGAACACCGGTGGCGAAAGCGGCTTACTGGGTCTCTTCTGACGCTGAGGTACGAAAGCTAGGGTAGCGAACGGGATTAGATACCCCGGTAGTCCTAGCTGTAAACGATGAGCACTTGGTTGGGGATCCTCCCATAGGTTCCCGACCGTAGCGAAAGTGTTAAGTGCTCCGCCTGGGGAGTATGGTCGCAAGGCTGAAACTCAAAGGAATTGACGG
>OTU968
TAATACGTAGGgggCGAGCGTTGTCCGAAGTTACTGGGCGTAAAGCgcgcgTAGGCGGGCTATTAAGTTGGATGTGAAATCTTCGGGCTCAACCCGGAAACCGCATCCAAAACTGTTAGCCTTGAGGTATGGAGAGGGAAGTGGAATTCCTGGTGTAGCGGTGAAATGCGTAGATATCAGGAGGAACACCCGTGGCGAAGGCGGCTTCCTGGTCATATCCTGACGCTGAGGCGCGAAAGCTAGGGGAGCGAACGGGATTAGATACCCCGGTAGTCCTAGCCGTAAACGATGGATACTAGGTGTTAGTGGTATCGACCCCACTAGTGCCGTAGCTAACGCAATAAGTATCCCGCCTGGGGAGTACGGCCGCAAGGTTGAAACTCAAAGGAATTGACGG
>OTU969
TAATACGGAGGGTCCAAGCGTTGTCCGGAATTATTGGGTGTAAAGGGTgtgtAGGCGGGAGTGTAAGTCAGAGGTGAAAGGCAGCGGCTTAACCGTTGGATTGCCTTTGATACTGCAGTCCTTGAGTTCCGGAGAGGCCATTAGAATTCGTGGTGTAGCGGTGAAATGCGTAGATATCACGAGGAATACCTGAAGCGTAGGCGAATGGCTGGACGGCGACTGACGCTGAGGCACGAAAGCGTGGGGAGCGAACAGGATTAGATACCCTGGTAGTCCACGCTGTAAACGATGGATGCTCGATGTCGCCCTGTAAGGGGCGGTGTCTAAGCTAACGCGATAAGCATCCCACCTGGGGAGTACGCTCGCAAGAGTGAAACTCAAAGGAATTGACGG
>OTU970
TAATACGTAGGTGGCGAGCGTTATCCGGAATTACTGGGCGTAAAGGGCACGCAGGCGGACTCGTAAGTCTGACGTGAAAGCTCCCGGCTTAACTGGGAGAGGTCGTTGGAAACTGCGGGTCTTGAGGGAGTGAGAGGGGTGCAGAATTCCCGGTGTAGTGGTGGAATGCGTAGATATCGGGAGGAATACCAGTGGCGAAGGCGGCACCCTGGCACTTGCCTGACGCTCATGTGCGAAAGCGTGGGTAGCGAACGGGATTAGATACCCCGGTAGTCCACGCTGTAAACGATGAACACTAGGTGTGGGATGAGTCAAATCATTCTGTGCCGAAGCCAACGCGCTAAGTGTTCCGCCTGGGGAGTACGGCCGCAAGGCTAAAACTCAAAGGAATTGACGG
>OTU971
TAAGACGTAGGGCGCAAGCGTTGTCCGGATTTATTGGGCGTAAAGAGCTCGTAGGCGGCTTGTCGCGTCGTCCGTGAAAGTCTGCAGCTTAACTGTGGGTTTGCGGTTGATACGGGCAGGCTGGAGTTCGGTAGGGGAGACTGGAATTCCTGGTGTAGCGGTGAAATGCGCAGATATCAGGAGGAACACCGGTGGCGAAGGCGGGTCTCTGGGCCGATACTGACGCTGAGGAGCGAAAGCGTGGGGAGCGAACAGGATTAGATACCCTGGTAGTCCATGCTGTAAACGTTGGGCGCTAGGTGTGGgggCCCTTCCCGGGTTTCTGTGCCGTAGCTAACGCATTAAGCGCCCCGCCTGGGGAGTACGGCCGCAAGGCTAAAACTCAAAGGAATTGACGG
>OTU972
TAATACGTAGGGTGCAAGCGTTGTCCGGAATTATTGGGCGTAAAGAGCTCGTAGGCGGTTTGTCGCGTCGATTGTGAAAGCCCGGGGCTCAACCCCGGGTCTGCAGTCGATACGGGCAGGCTAGAGTTCGGCAGGGGAGACTGGAATTCCTGGTGTAGCGGTGAAATGCGCAGATATCAGGAGGAACACCGGTGGCGAAGGCGGGTCTCTGGGCCGATACTGACGCTGAGGAGCGAAAGCGTGGGGAGCGAACAGGATTAGATACCCTGGTAGTCCACGCCGTAAACGGTGGGCACTAGGTGTGGGTCATTtttCACGTGATCCGTGCCGCAGCTAACGCATTAAGTGCCCCGCCTGGGGAGTACGGCCGCAAGGCTAAAACTCAAAGGAATTGACGG
>OTU973
TAACACGTAGGgggCAAGCGTTGTCCGGATTCATTGGGCGTAAAGAGCTCGTAGGCGGCTCAGCAAGTCGGGTGTGAAACCTCCGGGCTCAACTCGGAGACGCCACCCGATACTGCTGTGGCTAGAGTCCAGTAGGGGAGCGTGGAATTCCCAGTGTAGCGGTGAAATGCGCAGATATTGGGAGGAACACCAGCGGCGAAGGCGGCGCTCTGGGCTGGAACTGACGCTGAGGAGCGAAAGCGTGGGGAGCGAACAGGATTAGATACCCTGGTAGTCCACGCCGTAAACGTTGGGCACTAGGTGTGGGGCCGTATCAACCGGTTCCGTGCCGTCGCTAACGCATTAAGTGCCCCGCCTGGGGAGTACGGCCGCAAGGCTAAAACTCAAAGGAATTGACGG
>OTU974
TAATACGGggggggCAAGCGTTGTTCGGAATTACTGGGCGTAAAGGGCGCGTAGGCGGCCTGCTAAGTCGGATGTGAAATCCCTCGGCTCAACCGAGGAACTGCATCCGAGACTGGTGGGCTCGAATCCGGGAGAGGGATGTGGAATTCCAGGTGTAGCGGTGAAATGCGTAGATATCTGGAGGAACACCAGTGGCGAAGGCGGCATCCTGGACCGGCATTGACGCTGAGGCGCGAAAGCCAGGGGAGCAAACGGGATTAGATACCCCGGTAGTCCTGGCCCTAAACGATGAGTGCTTGGTGTGGCGGGTATCGATCCCTGCCGTGCCGAAGCTAACGCAGTAAGCACTCCGCCTGGGGAGTACGGTCGCAAGGCTGAAACTCAAAGGAATTGACGG
>OTU975
TAATACGGAGGATGCGAGCGTTATCCGGAATTATTGGGTTTAAAGGGTGCGTAGGCTGACAAGTAAGTCAGTGGTGAAATTCCCCGGCTCAACCGGgggTGTGCCATTGATACTGTTTGTCTAGAGTGTAAGCGAAGTGGGCGGAATGAGGAGTGTAGCGGTGAAATGCATAGATATTCCTCAGAACACCGATAGCGAAGGCAGCTCACTAGTATACAACTGACGCTGAGGCACGAAAGCGTGGGTAGCAAACAGGATTAGATACCCTGGTAGTCCACGCCGTAAACGATGATCACTAGTTGTTGGCGATACACAGTCAGTGACCAAGCGAAAGCGATAAGTGATCCACCTGGGGAGTACGTCGGCAACGATGAAACTTAAAGGAATTGACGG
>OTU976
TAATACGGAGGGTGCAAGCGTTGTCCGGAATCATTGGGTGTAAAGGGTGCGTAGGCTGGCTCTTAAGTCTGAGGTGAAATCTTGCCGCTTAACGGTAAAATGGCCTTGGATACTGGgggTCTTGAATCTGACAGAGGCCGGTGGAATTCGTAGTGTAGCGGTGAAATGCATAGATATTACGAAGAACACCAGTGGCGAAGGCGGCCGGCTGGGTCAGTATTGACGCTGAGGCACGAGAGCGTGGGGAGCGAACAGGATTAGATACCCTGGTAGTCCACGCTGTAAACGATGTATGCTAGTTGTTGGGCCGCTTGGTTCAGTGACGCAGTTAACGCAGTAAGCATACCACCTGGGGAGTACGTTCGCAAGAATGAAACTCAAATGAATTGACGG
>OTU977
TAATACGGAGGTTCCAAGCGTTGTTCGGAATTACTGGGCGTAAAGAGGGCGCAGGCGGATTCGTAAGTCTAAAGTGGAAATCCAGGGCTCAACCTTGGACGTGCTTTGGATACTGCGGATCTTGAGTACGTGAGAGGAAAGCGGAATTCAGGGTGTAGCGGTGAAATGCTTAGATATCCTGAGGAACACCAATGGCGAAAGCAGCTTTCTGGCACGAAACTGACGCTGAGGCCCGAAAGCGTGGGGAGCGAACGGGATTAGATACCCCGGTAGTCCACGCCGTAAACGTTGTGCACTAGGTGTAGGAGGTATCGACCCCTTCTGTGCCGCAGCTAACGCATTAAGTGCACCGCCTGGGGAGTACGCTCGCAAGAGTGAAACTCAAAGGAATTGACGG
>OTU978
TAATACGGAGGGTGCAAGCGTTGTTCGGAATTACTGGGCGTAAAGCGCGTGTAGGCGGCTTGGCAAGTCGGATGTGAAATCCCCGGGCTCAACCCGGGAACTGCATCCGAAACTGTTTCGCTAGAGTCTCGGAGAGGAAGGCAGAATTCCCAGTGTAGGGGTGAAATCCGTAGATACTGGGAGGAATACCGGCAGCGAAGGCGGCCTTCTGGACGATGACTGACGCTGAGACGCGAAAGCGTGGGGAGCAAACAGGATTAGATACCCTGGTAGTCCACGCCGTAAACGTTGTGCACTAGGTGTCGGGAGTATTCACCCTCCCGGTGCCGACGCTAACGCAATAAGTGCACCGCCTGGGGAGTACGGCCGCAAGGCTAAAACTCAAATGAATTGACGG
>OTU979
TAACACGTAGGgggCAAGCGTTGTCCGGAATTACTGGGCGTAAAGGGCGCGTAGGCTGTTATGTAAGTTAGTTGTGAAATTTTGTGGCTCAACTGCAAATTGGCAACTAAAACTGCATAACTTGAGTACAGGAGAGGGGTGTGGAATTCCCGGTGTAGCGGTGAAATGCGTAGATATCGGGAGGAACACCAGTGGCGTAGGCGACACCCTGGCCTGTAACTGACGCTGAGGCGCGAAAGCGTGGGGAGCAAACAGGATTAGATACCCTGGTAGTCCACGCTGTAAACGTTGGGTACTAGGTGTTGGggggTTTCCACCCTTCAGTGCCGGAGCAAACGCGTTAAGTACCCCGCCTGGGGAGTACGGTCGCAAGGCTGAAACTCAAAGGAATTGACGG
>OTU980
TAATACGTAGGGTGCGGGCGTTAATCGGAATTACTGGGCGTAAAGCGTGCGCAGGCGGCTCCTTAAGTCAGATGTGAAAGCCCCGGGCTTAACCTGGGAACTGCGTTTGAAACTGGGGAGCTAGAGTGTGGAAGAGGggggTGGAATTCCAGGTGTAGCAGTGAAATGCGTAGAGATCTGGAGGAACACCGATGGCGAAGGCAGCCcccTGGGCTAACACTGACGCTCATGCACGAAAGCGTGGGGAGCAAACAGGATTAGATACCCTGGTAGTCCACGCCCTAAACGATGTCAACTGGTTGTCGGGGAAGTAATTCCTTGGTAACGAAGCTAACGCGTGAAGTTGACCGCCTGGGGAGTACGGCCGCAAGGCTTAAACTCAAAGGAATTGACGG
>OTU981
TAAAACGTAGGTACCGAGCGTTATCCGGATTTACTGGGCGTAAAGCGTGTTCAGGCGGTCAGACAAGTCGGGCATGAAATCtctcGGCTCAACCGGGAGAGGTTGTCCGATACTGTCTGACTTGAGGGCAGTAGAGGGTGGTGGAATTCCGGGTGTAGTGGTGAAATGCGTAGATATCCGGAGGAACACCAGTGGCGAAAGCGGCCACCTGGACTGTACCTGACGCTCAAACACGAAAGCTAGGGGAGCGAACGGGATTAGAAACCCCGGTAGTCCTAGCCGTAAACGATGTTGACTAGGTGTCAGCGGTCTAAACCCCGTTGGTGCCGGAGCTAACGCACTAAGTCAACCGCCTGGGGACTACGGCCGCAAGGTTAAAACTCAAAGGAATTGACGG
>OTU982
TAATACGTAGGgggCGAGCGTTGTCCGGAATCATTGGGCGTAAAGCGCACGTAGGCGGCCACGTAAGTCGGTTGTGAAATCCCGGGGCTCAACCCCGGAACTGCATCCGGTACTGCGTGGCTTGAGGAAGGTAGAGGAGAGTGGAATTCCCGGTGTAGCGGTGGAATGCGCAGATATCGGGAGGAACACCAGTTGCGAAGGCGGCTctctGGGCCTTTCCTGACGCTCAGGTGCGAAAGCGTGGGTAGCGAACAGGATTAGATACCCTGGTAGTCCACGCCGTAAACGATGGGTGCTAGGTGTGGGGATCAGTCCACGATCTCCGTGCCGAAGCTAACGCGTTAAGCACCCCGCCTGGGGACTACGGCCGCAAGGCTAAAACTTAAATGAATTGACGG
>OTU983
TAATACCAGCACCCCGAGTGGTCGGGACGATTATTGGGCCTAAAGCATCCGTAGCCGGTTTTACAAGTCCTCCGTTAAATCCAACTGCTTAACAGATGGGCCGCGGAAGATACTATAAGACTAGGAGGCAGGAGAGGCAAGCGGTACTCAGTGGGTAGGGGTAAAATCCGTTGATCCATTGAAGACCACCAGTGGCGAAGGCGGCTTGCCAGAATGCGCTCGACGGTGAGGGATGAAAGCTGGgggAGCAAACCGGATTAGATACCCGGGTAGTCCCAGCTGTAAACGATGCAGACTCGGTGATGGACTAGCTTAATGCTAGTCCAGTGCCGCAGGGAAGCCGTTAAGTCTGCCGCCTGGGTAGTACGGTCGCAAGACTGAAACTCAAAGGAATTGACGG
>OTU984
TAATACGGAGGGTGCAAGCGTTGTTCGGAATCATTGGGCGTAAAGCGCGTGTAGGCGGCTTGGCAAGTCAGTTGTGAAAGCCCGGGGCCCAACCCCGGAACTGCATCTGAAACTGCCTGGCTAGAGTCCCGGAGAGGAAGGCAGAATTCCCGGTGTAGGGGTGAAATCCGTAGATATCGGGAGGAATACCAGCGGCGAAGGCGGCCTTCTGGACGGTGACTGACGCTGAGACGCGAAAGCGTGGGGAGCAAACAGGATTAGATACCCTGGTAGTCCACGCCGTAAACGTTGAGTGCTAGGTGTCGCGGGTATTGACCCCTGCGGTGCCGTCGTTAACGCATTTAGCACTCCGCCTGGGGAGTACGGTCGCAAGGCTAAAACTCAAAGGAATTGACGG
>OTU985
TAAGACGAACCGTCCGAACGTTATTCGGAATCACTGGGCTTAAAGGGTGCGTAGGCGGCGCAGTAAGTAGGGTGTGAAATCCCTCGGCTTAACCGAGGAACTGCGCCCTAAACTACTGTGCTCGAGTGAGGTAGAGGTGAGCGGAACTTAGGGTGGAGCGGTGAAATGCGTTGATATCCTAAGGAACACCGGTGGCGAAAGCGGCTCACTGGACCTCTTCTGACGCTGAGGCACGAAAGCTAGGGTAGCGAACGGGATTAGATACCCCGGTAGTCCTAGCCGTAAACGATGAGCACTGGATTGGAGGGCCCTCCATAGCCTTCCAGTCGAAGCGAAAGTGTTAAGTGCTCCGCCTGGGGAGTATGGTCGCAAGGCTGAAACTTAAAGGAATTGACGG
>OTU986
TAATACGGAGGGTGCAAGCGTTAATCGGAATTACTGGGCGTAAAGCGCACGCAGGCGGTCTGTTAAGTCAGATGTGAAATCCCCGGGCTCAACCTGGGAACTGCATTTGAAACTGGCAGGCTTGAGTCTCGTAGAGGggggTAGAATTCCAGGTGTAGCGGTGAAATGCGTAGAGATCTGGAGGAATACCGGTGGCGAAGGCGGCCcccTGGACGAAGACTGACGCTCAGGTGCGAAAGCGTGGGGAGCAAACAGGATTAGATACCCTGGTAGTCCACGCCGTAAACGATGTCGACTTGGAGGTTGTGCCCTTGAGGCGTGGCTTCCGGAGCTAACGCGTTAAGTCGACCGCCTGGGGAGTACGGCCGCAAGGTTAAAACTCAAAGGAATTGACGGC
>OTU987
TAATACGGAGGGTGCGAACGTTGCTCGGAATCATTGGGCGTAAAGCGCACGTAGGCTGCAAGGAAAGTTGGGTGTGAAAGCCCTGGGCTCAACCCAGGAAGTGCATTCAAAACTACCTTGCTTGAATCTCGGAGGgggTCAGAGAATTCCCGGTGTAGAGGTGAAATTCGTAGATATCGGGAGGAATACCAGTGGCGAAGGCGCTGACCTGGACGAAGATTGACGCTGAGGTGCGAAAGCGTGGGGAGCAAACAGGATTAGATACCCTGGTAGTCCACGCTGTAAACGATGAGTGCTAGACGGTGGAGGTATTGACCCCTTCGCTGTCGCAGTTAACGCGTTAAGCACTCCGCCTGGGGAGTACGGTCGCAAGACTAAAACTCAAAGGAATTGACGG
>OTU988
[truncated: 509,677 more chars]
